# Supplementary material for: Feedback-controlled hydrogels with homeostatic oscillations and dissipative signal transduction
Source: Nat Nanotechnol. 2022 Nov 28;17(12):1303–10. doi: 10.1038/s41565-022-01241-x (PMC9747616; doi:10.1038/s41565-022-01241-x)
Supplement: Source Data Fig. 1 — Source data of plots. [file 41565_2022_1241_MOESM9_ESM.xlsx]

## Sheet: Fig. 1g
	Stable oscillation				Damping
Name	t	T_heat	T_trans		t	T_heat	T_trans
Units	s	DegC	DegC		s	DegC	DegC
	-4	25.6224	25.4699		1400	46.6866	34.9416
	-2	25.543	25.3716		1402	46.5896	34.9538
	0	25.5218	25.3464		1404	46.6513	34.8705
	2	26.4761	25.4418		1406	46.5101	34.8576
	4	42.2902	25.3867		1408	46.5896	34.8664
	6	52.8988	25.492		1410	46.669	34.8417
	8	60.6887	25.9487		1412	46.7483	34.866
	10	66.523	26.3649		1414	46.8585	34.7335
	12	71.364	27.0835		1416	47.0433	34.8271
	14	75.4387	27.9587		1418	47.1313	34.8643
	16	78.7345	28.8346		1420	47.1488	34.8944
	18	81.4575	29.7878		1422	47.1576	34.9038
	20	83.549	30.8291		1424	47.1093	34.9085
	22	84.5177	31.7862		1426	47.0433	34.8722
	24	85.5339	32.878		1428	47.0873	34.9234
	26	86.5076	33.8877		1430	47.0653	34.9439
	28	86.6003	34.756		1432	46.8893	34.8952
	30	83.6131	35.8335		1434	46.8629	34.9367
	32	75.396	36.5424		1436	46.7351	34.9122
	34	66.7567	37.1938		1438	46.7527	34.9026
	36	60.2672	37.825		1440	46.6954	34.8852
	38	55.4023	38.1163		1442	46.6513	34.8881
	40	51.8095	38.2495		1444	46.6293	34.8935
	42	48.6873	38.156		1446	46.594	34.8954
	44	46.2965	37.9685		1448	46.7263	34.8691
	46	44.3458	37.8101		1450	46.8189	34.8879
	48	42.6126	37.4954		1452	46.9905	34.8664
	50	41.2488	37.2538		1454	46.9509	34.8957
	52	40.0035	36.9511		1456	47.0258	34.8819
	54	38.946	36.6863		1458	47.0961	34.9228
	56	38.0345	36.3448		1460	47.1005	34.9118
	58	37.3626	36.15033		1462	47.0258	34.8355
	60	36.5673	35.7557		1464	47.162	34.9163
	62	36.1364	35.5464		1466	47.2367	34.9673
	64	36.596	35.3141		1468	47.1928	34.9411
	66	38.6649	35.0803		1470	47.1181	34.9545
	68	43.0065	34.8609		1472	47.1796	34.9458
	70	48.8727	34.6032		1474	47.2147	34.98
	72	54.8775	34.5917		1476	47.1488	35.0424
	74	60.1409	34.5711		1478	47.0741	35.0342
	76	64.0765	34.6303		1480	47.0697	35.0501
	78	66.4136	34.8674		1482	46.9509	35.0503
	80	67.0164	35.3265		1484	46.8189	34.9907
	82	64.586	35.6302		1486	46.8277	34.9471
	84	60.1172	36.0419		1488	46.8585	34.9826
	86	55.4964	36.4933		1490	46.8233	34.9123
	88	51.0796	36.6962		1492	46.6954	34.9141
	90	47.5739	36.9101		1494	46.8012	34.9789
	92	44.9521	37.0329		1496	46.7924	34.9756
	94	42.8799	36.8799		1498	46.7439	34.9655
	96	41.4184	36.7922		1500	46.7439	35.0108
	98	39.9849	36.5553
	100	38.8758	36.424
	102	38.0109	36.2018
	104	37.4243	35.9351
	106	36.9347	35.7175
	108	37.0585	35.5665
	110	37.9353	35.2163
	112	40.6509	35.0014
	114	44.9166	34.8209
	116	49.7439	34.768
	118	54.6514	34.7629
	120	58.9191	34.8357
	122	61.7973	34.9564
	124	63.2527	35.0893
	126	62.7809	35.5018
	128	60.2633	35.7963
	130	56.47	36.1585
	132	52.3218	36.3061
	134	48.7865	36.6411
	136	45.9132	36.7383
	138	43.6331	36.7568
	140	41.8118	36.7222
	142	40.3461	36.5423
	144	39.3758	36.4854
	146	38.2654	36.1697
	148	37.557	35.9869
	150	37.1821	35.73
	152	37.2106	35.5883
	154	38.1382	35.2963
	156	40.5032	35.1371
	158	44.3145	34.9402
	160	48.877	34.7493
	162	53.5479	34.8443
	164	57.501	34.8225
	166	60.5273	34.9537
	168	62.2375	35.1129
	170	62.0896	35.3892
	172	60.0619	35.6395
	174	56.5512	35.977
	176	52.6775	36.3283
	178	49.0362	36.4972
	180	46.0543	36.6035
	182	43.7185	36.6598
	184	41.9669	36.6514
	186	40.4986	36.5529
	188	39.3151	36.3736
	190	38.3501	36.2573
	192	37.6564	36.0625
	194.633	36.9204	35.7964
	196.633	36.9918	35.5505
	198.633	37.6801	35.2924
	200.633	39.8921	35.1205
	202.633	43.5116	34.9502
	204.633	47.8825	34.7509
	206.633	52.3218	34.6763
	208.633	56.2222	34.7013
	210.633	59.3686	34.8472
	212.633	61.3088	34.9841
	214.633	61.7388	35.2715
	216.633	60.3658	35.5652
	218.633	57.368	35.882
	220.633	53.5354	36.147
	222.633	49.8849	36.3441
	224.633	46.8537	36.431
	226.633	44.4129	36.4303
	228.633	42.5219	36.5144
	230.633	41.0146	36.3618
	232.633	39.8225	36.2518
	234.633	38.8102	36.0865
	236.633	38.1288	35.9099
	238.633	37.7558	35.6678
	240.633	38.1523	35.5083
	242.633	39.3105	35.1982
	244.633	42.1036	34.9674
	246.633	46.2173	34.8764
	248.633	50.8127	34.7744
	250.633	55.0705	34.7713
	252.633	58.7636	34.8931
	254.633	61.2852	35.001
	256.633	62.5405	35.2442
	258.633	62.074	35.4624
	260.633	59.5591	35.7711
	262.633	56.0269	36.1078
	264.633	52.1499	36.3635
	266.633	48.6313	36.6312
	268.633	45.6571	36.6161
	270.633	43.5386	36.6699
	272.633	41.7067	36.5836
	274.633	40.3785	36.4866
	276.633	39.1284	36.2822
	278.633	38.3219	36.1952
	280.633	37.6848	36.0378
	282.633	37.1536	35.7983
	284.633	36.9966	35.5598
	286.633	37.5759	35.3227
	288.633	39.3011	35.17
	290.633	42.4084	34.9422
	292.633	46.7749	34.8835
	294.633	51.1853	34.7236
	296.633	55.3409	34.6811
	298.633	58.8314	34.8246
	300.633	60.8734	34.9691
	302.633	61.688	35.2694
	304.633	60.7752	35.4874
	306.633	58.1678	35.7414
	308.633	54.8364	36.0539
	310.633	51.1726	36.188
	312.633	47.9736	36.4701
	314.633	45.2674	36.5202
	316.633	43.0833	36.4674
	318.633	41.4505	36.3594
	320.633	40.1193	36.2564
	322.633	39.1097	36.182
	324.633	38.3501	35.9865
	326.633	37.8409	35.8428
	328.633	37.7321	35.6458
	330.633	38.2748	35.4529
	332.633	39.8318	35.2559
	334.633	42.6126	35.0537
	336.633	46.3844	34.9206
	338.633	50.6982	34.8358
	340.633	54.746	34.7946
	342.633	58.1077	34.9189
	344.633	60.3579	35.043
	346.633	61.0971	35.1526
	348.633	60.2041	35.5031
	350.633	57.7062	35.8351
	352.633	54.2722	36.2207
	354.633	50.7236	36.3881
	356.633	47.465	36.5696
	358.633	44.7563	36.5878
	360.633	42.7259	36.6022
	362.633	41.1938	36.5806
	364.633	39.8689	36.4619
	366.633	38.8852	36.3869
	368.633	38.157	36.2486
	370.633	37.4148	35.9893
	372.633	37.0727	35.827
	374.633	36.9633	35.5103
	376.633	37.8031	35.3395
	378.633	39.7063	35.1849
	380.633	43.0743	35.041
	382.633	47.234	34.8863
	384.633	51.5737	34.765
	386.633	55.7619	34.7934
	388.633	58.8354	34.7879
	390.633	60.952	35.0736
	392.633	61.297	35.2476
	394.633	59.9552	35.5412
	396.633	57.1824	35.9141
	398.633	53.4939	36.1954
	400.633	49.8977	36.4391
	402.633	46.7836	36.5545
	404.633	44.4307	36.6474
	406.633	42.4084	36.6709
	408.633	40.8306	36.572
	410.633	39.6412	36.5383
	412.633	38.6461	36.3962
	414.633	37.8645	36.1925
	416.633	37.1156	35.9325
	418.633	36.7297	35.7425
	420.633	36.7392	35.6356
	422.633	37.3626	35.3924
	424.633	39.1844	35.1314
	426.633	42.6534	34.9563
	428.633	46.9631	34.6958
	430.633	51.7296	34.6791
	432.633	55.9902	34.6811
	434.633	59.4917	34.7466
	436.633	61.7739	34.9579
	438.633	62.5017	35.2035
	440.633	61.2539	35.5878
	442.633	58.2119	35.8835
	444.633	54.4083	36.2394
	446.633	50.6982	36.5512
	448.633	47.3299	36.7519
	450.633	44.7251	36.7737
	452.633	42.6987	36.8021
	454.633	41.1387	36.6962
	456.633	39.9803	36.6557
	458.633	38.9273	36.492
	460.633	38.1005	36.2426
	462.633	37.2771	36.0045
	464.633	36.7201	35.798
	466.633	36.5482	35.639
	468.633	36.806	35.4622
	470.633	38.0109	35.2475
	472.633	40.697	35.0456
	474.633	44.6538	34.9705
	476.633	49.1952	34.7966
	478.633	53.6931	34.7824
	480.633	57.6781	34.787
	482.633	60.5273	34.8491
	484.633	62.2219	35.0176
	486.633	62.49	35.3222
	488.633	60.8499	35.7131
	490.633	57.7223	36.0449
	492.633	53.9747	36.3252
	494.767	50.0642	36.5521
	496.767	46.9018	36.7726
	498.767	44.4486	36.7679
	500.767	42.4947	36.8714
	502.767	41.0973	36.7805
	504.767	39.7853	36.6156
	506.767	38.8617	36.4409
	508.767	37.9826	36.2619
	510.767	37.2629	36.0545
	512.767	37.0299	35.9847
	514.767	36.6199	35.6542
	516.767	37.0347	35.4055
	518.767	38.4442	35.3063
	520.767	40.941	35.0919
	522.767	44.8987	35.0095
	524.767	49.2897	34.8562
	526.767	53.6557	34.7555
	528.767	57.4969	34.8471
	530.767	60.4801	35.0058
	532.767	61.9728	35.2229
	534.767	61.7505	35.4014
	536.767	59.7375	35.7332
	538.767	56.4254	36.1052
	540.767	52.8445	36.4757
	542.767	49.1394	36.5579
	544.767	46.2877	36.7394
	546.767	43.8128	36.7602
	548.767	42.1082	36.7551
	550.767	40.6878	36.6834
	552.767	39.5109	36.5564
	554.767	38.5287	36.3199
	556.767	37.8078	36.2061
	558.767	37.2201	35.9417
	560.767	36.8441	35.7805
	562.767	37.0014	35.5272
	564.767	37.9495	35.3388
	566.767	40.1147	35.177
	568.767	43.5836	34.9302
	570.767	48.0387	34.8978
	572.767	52.4223	34.8575
	574.767	56.2913	34.866
	576.767	59.4123	35.022
	578.767	61.2108	35.1889
	580.767	61.3988	35.4082
	582.767	59.7612	35.658
	584.767	56.6525	35.9849
	586.767	53.0072	36.3658
	588.767	49.3841	36.5146
	590.767	46.3316	36.7011
	592.767	44.0057	36.7865
	594.767	42.1355	36.6686
	596.767	40.6463	36.6985
	598.767	39.427	36.5065
	600.767	38.5334	36.4122

## Sheet: Fig. 1h
Name	T_heat	T_trans
Units	DegC	DegC
	25.6224	25.4699
	25.543	25.3716
	25.5218	25.3464
	26.4761	25.4418
	42.2902	25.3867
	52.8988	25.492
	60.6887	25.9487
	66.523	26.3649
	71.364	27.0835
	75.4387	27.9587
	78.7345	28.8346
	81.4575	29.7878
	83.549	30.8291
	84.5177	31.7862
	85.5339	32.878
	86.5076	33.8877
	86.6003	34.756
	83.6131	35.8335
	75.396	36.5424
	66.7567	37.1938
	60.2672	37.825
	55.4023	38.1163
	51.8095	38.2495
	48.6873	38.156
	46.2965	37.9685
	44.3458	37.8101
	42.6126	37.4954
	41.2488	37.2538
	40.0035	36.9511
	38.946	36.6863
	38.0345	36.3448
	37.3626	36.1503
	36.5673	35.7557
	36.1364	35.5464
	36.596	35.3141
	38.6649	35.0803
	43.0065	34.8609
	48.8727	34.6032
	54.8775	34.5917
	60.1409	34.5711
	64.0765	34.6303
	66.4136	34.8674
	67.0164	35.3265
	64.586	35.6302
	60.1172	36.0419
	55.4964	36.4933
	51.0796	36.6962
	47.5739	36.9101
	44.9521	37.0329
	42.8799	36.8799
	41.4184	36.7922
	39.9849	36.5553
	38.8758	36.424
	38.0109	36.2018
	37.4243	35.9351
	36.9347	35.7175
	37.0585	35.5665
	37.9353	35.2163
	40.6509	35.0014
	44.9166	34.8209
	49.7439	34.768
	54.6514	34.7629
	58.9191	34.8357
	61.7973	34.9564
	63.2527	35.0893
	62.7809	35.5018
	60.2633	35.7963
	56.47	36.1585
	52.3218	36.3061
	48.7865	36.6411
	45.9132	36.7383
	43.6331	36.7568
	41.8118	36.7222
	40.3461	36.5423
	39.3758	36.4854
	38.2654	36.1697
	37.557	35.9869
	37.1821	35.73
	37.2106	35.5883
	38.1382	35.2963
	40.5032	35.1371
	44.3145	34.9402
	48.877	34.7493
	53.5479	34.8443
	57.501	34.8225
	60.5273	34.9537
	62.2375	35.1129
	62.0896	35.3892
	60.0619	35.6395
	56.5512	35.977
	52.6775	36.3283
	49.0362	36.4972
	46.0543	36.6035
	43.7185	36.6598
	41.9669	36.6514
	40.4986	36.5529
	39.3151	36.3736
	38.3501	36.2573
	37.6564	36.0625
	36.9204	35.7964
	36.9918	35.5505
	37.6801	35.2924
	39.8921	35.1205
	43.5116	34.9502
	47.8825	34.7509
	52.3218	34.6763
	56.2222	34.7013
	59.3686	34.8472
	61.3088	34.9841
	61.7388	35.2715
	60.3658	35.5652
	57.368	35.882
	53.5354	36.147
	49.8849	36.3441
	46.8537	36.431
	44.4129	36.4303
	42.5219	36.5144
	41.0146	36.3618
	39.8225	36.2518
	38.8102	36.0865
	38.1288	35.9099
	37.7558	35.6678
	38.1523	35.5083
	39.3105	35.1982
	42.1036	34.9674
	46.2173	34.8764
	50.8127	34.7744
	55.0705	34.7713
	58.7636	34.8931
	61.2852	35.001
	62.5405	35.2442
	62.074	35.4624
	59.5591	35.7711
	56.0269	36.1078
	52.1499	36.3635
	48.6313	36.6312
	45.6571	36.6161
	43.5386	36.6699
	41.7067	36.5836
	40.3785	36.4866
	39.1284	36.2822
	38.3219	36.1952
	37.6848	36.0378
	37.1536	35.7983
	36.9966	35.5598
	37.5759	35.3227
	39.3011	35.17
	42.4084	34.9422
	46.7749	34.8835
	51.1853	34.7236
