# Supplementary material for: Feedback-controlled hydrogels with homeostatic oscillations and dissipative signal transduction
Source: Nat Nanotechnol. 2022 Nov 28;17(12):1303–10. doi: 10.1038/s41565-022-01241-x (PMC9747616; doi:10.1038/s41565-022-01241-x)
Supplement: Source Data Fig. 2 — Source data of plots. [file 41565_2022_1241_MOESM10_ESM.xlsx]

## Sheet: Fig. 2c
	Experimental results					Simulation
Name	t	T_heat	t	T_trans		t	T_trans	T_heat
Units	s	DegC	s	DegC		s	DegC	DegC
	0	25.5218	0	25.3464		0	25	25.0001
	2	26.4761	8	25.9487		0.5	25	25.7511
	4	42.2902	16	28.8346		1	25	28.3721
	6	52.8988	24	32.878		1.5	25	31.6153
	8	60.6887	32	36.5424		2	25.0003	34.7452
	10	66.523	40	38.2495		2.5	25.0011	37.6644
	12	71.364	48	37.4954		3	25.004	40.3568
	14	75.4387	56	36.3448		3.5	25.0092	42.82
	16	78.7345	64	35.3141		4	25.0178	45.0668
	18	81.4575	72	34.5917		4.5	25.0315	47.1228
	20	83.549	80	35.3265		5	25.0522	49.0179
	22	84.5177	88	36.6962		5.5	25.0818	50.7793
	24	85.5339	96	36.7922		6	25.122	52.4296
	26	86.5076	104	35.9351		6.5	25.1739	53.9847
	28	86.6003	112	35.0014		7	25.2384	55.4555
	30	83.6131	120	34.8357		7.5	25.3158	56.8496
	32	75.396	128	35.7963		8	25.4062	58.1738
	34	66.7567	136	36.7383		8.5	25.5093	59.4348
	36	60.2672	144	36.4854		9	25.6248	60.6386
	38	55.4023	152	35.5883		9.5	25.752	61.7905
	40	51.8095	160	34.7493		10	25.8905	62.8947
	42	48.6873	168	35.1129		10.5	26.0397	63.9548
	44	46.2965	176	36.3283		11	26.199	64.9741
	46	44.3458	184	36.6514		11.5	26.3676	65.9553
	48	42.6126	192	36.0625		12	26.545	66.9011
	50	41.2488	200.633	35.1205		12.5	26.7305	67.8136
	52	40.0035	208.633	34.7013		13	26.9235	68.6949
	54	38.946	216.633	35.5652		13.5	27.1234	69.5468
	56	38.0345	224.633	36.431		14	27.3296	70.371
	58	37.3626	232.633	36.2518		14.5	27.5416	71.169
	60	36.5673	240.633	35.5083		15	27.7587	71.9422
	62	36.13636	248.633	34.77439		15.5	27.9806	72.6917
	64	36.596	256.633	35.2442		16	28.2068	73.4189
	66	38.6649	264.633	36.3635		16.5	28.4368	74.1247
	68	43.0065	272.633	36.5836		17	28.6703	74.8101
	70	48.8727	280.633	36.0378		17.5	28.9067	75.4761
	72	54.8775	288.633	35.17		18	29.1459	76.1236
	74	60.1409	296.633	34.6811		18.5	29.3874	76.7533
	76	64.0765				19	29.6309	77.3659
	78	66.4136				19.5	29.8761	77.9623
	80	67.0164				20	30.1228	78.543
	82	64.586				20.5	30.3708	79.1086
	84	60.1172				21	30.6197	79.6598
	86	55.4964				21.5	30.8693	80.1971
	88	51.0796				22	31.1195	80.721
	90	47.5739				22.5	31.3701	81.232
	92	44.9521				23	31.6209	81.7306
	94	42.8799				23.5	31.8717	82.2172
	96	41.4184				24	32.1224	82.6922
	98	39.9849				24.5	32.3729	83.1561
	100	38.8758				25	32.623	83.6091
	102	38.0109				25.5	32.8726	84.0518
	104	37.4243				26	33.1215	84.4843
	106	36.9347				26.5	33.3698	84.907
	108	37.0585				27	33.6173	85.3201
	110	37.9353				27.5	33.864	85.7235
	112	40.6509				28	34.1096	86.1158
	114	44.9166				28.5	34.3542	86.4925
	116	49.7439				29	34.5978	86.8374
	118	54.6514				29.5	34.8402	87.1009
	120	58.9191				30	35.0813	87.132
	122	61.7973				30.5	35.3212	86.695
	124	63.2527				31	35.5597	85.5927
	126	62.7809				31.5	35.7968	83.7909
	128	60.2633				32	36.0322	81.4364
	130	56.47				32.5	36.2655	78.8959
	132	52.3218				33	36.4961	76.3961
	134	48.7865				33.5	36.7234	74.0778
	136	45.9132				34	36.9459	71.9851
	138	43.6331				34.5	37.1625	70.0967
	140	41.8118				35	37.3716	68.3774
	142	40.3461				35.5	37.5716	66.7952
	144	39.3758				36	37.7608	65.3273
	146	38.2654				36.5	37.9378	63.9608
	148	37.557				37	38.1017	62.6859
	150	37.1821				37.5	38.2517	61.4929
	152	37.2106				38	38.3876	60.3725
	154	38.1382				38.5	38.5093	59.3165
	156	40.5032				39	38.6171	58.3179
	158	44.3145				39.5	38.7114	57.3711
	160	48.877				40	38.7925	56.4715
	162	53.5479				40.5	38.8611	55.615
	164	57.501				41	38.9176	54.7979
	166	60.5273				41.5	38.9626	54.0171
	168	62.2375				42	38.9969	53.2699
	170	62.0896				42.5	39.0209	52.5539
	172	60.0619				43	39.0354	51.8668
	174	56.5512				43.5	39.0409	51.2068
	176	52.6775				44	39.0381	50.5722
	178	49.0362				44.5	39.0275	49.9614
	180	46.0543				45	39.0096	49.373
	182	43.7185				45.5	38.985	48.8057
	184	41.9669				46	38.9541	48.2584
	186	40.4986				46.5	38.9175	47.7299
	188	39.3151				47	38.8755	47.2193
	190	38.3501				47.5	38.8286	46.7257
	192	37.6564				48	38.7772	46.2483
	194.633	36.9204				48.5	38.7216	45.7861
	196.633	36.9918				49	38.6621	45.3387
	198.633	37.6801				49.5	38.5991	44.9051
	200.633	39.8921				50	38.5329	44.4849
	202.633	43.5116				50.5	38.4638	44.0774
	204.633	47.8825				51	38.392	43.6821
	206.633	52.3218				51.5	38.3177	43.2984
	208.633	56.2222				52	38.2413	42.926
	210.633	59.3686				52.5	38.1628	42.5642
	212.633	61.3088				53	38.0825	42.2127
	214.633	61.7388				53.5	38.0006	41.8711
	216.633	60.3658				54	37.9173	41.5389
	218.633	57.368				54.5	37.8326	41.2159
	220.633	53.5354				55	37.7468	40.9016
	222.633	49.8849				55.5	37.66	40.5958
	224.633	46.8537				56	37.5722	40.2982
	226.633	44.4129				56.5	37.4838	40.0084
	228.633	42.5219				57	37.3946	39.7261
	230.633	41.0146				57.5	37.3049	39.4512
	232.633	39.8225				58	37.2148	39.1833
	234.633	38.8102				58.5	37.1243	38.9222
	236.633	38.1288				59	37.0335	38.6678
	238.633	37.7558				59.5	36.9425	38.4198
	240.633	38.1523				60	36.8514	38.178
	242.633	39.3105				60.5	36.7602	37.9425
	244.633	42.1036				61	36.669	37.713
	246.633	46.2173				61.5	36.5778	37.4897
	248.633	50.8127				62	36.4868	37.2727
	250.633	55.0705				62.5	36.3958	37.0623
	252.633	58.7636				63	36.3051	36.8593
	254.633	61.2852				63.5	36.2147	36.6649
	256.633	62.5405				64	36.1245	36.4807
	258.633	62.074				64.5	36.0346	36.31
	260.633	59.5591				65	35.9451	36.1572
	262.633	56.0269				65.5	35.856	36.0295
	264.633	52.1499				66	35.7673	35.9374
	266.633	48.6313				66.5	35.6791	35.8959
	268.633	45.6571				67	35.5913	35.926
	270.633	43.5386				67.5	35.5042	36.0549
	272.633	41.7067				68	35.4176	36.3153
	274.633	40.3785				68.5	35.3318	36.7413
	276.633	39.1284				69	35.2467	37.3629
	278.633	38.3219				69.5	35.1626	38.1968
	280.633	37.6848				70	35.0797	39.24
	282.633	37.1536				70.5	34.9982	40.467
	284.633	36.9966				71	34.9186	41.8338
	286.633	37.5759				71.5	34.8411	43.2865
	288.633	39.3011				72	34.7665	44.7719
	290.633	42.4084				72.5	34.6954	46.2458
	292.633	46.7749				73	34.6284	47.6772
	294.633	51.1853				73.5	34.5665	49.0477
	296.633	55.3409				74	34.5104	50.3486
	298.633	58.8314				74.5	34.4608	51.5777
	300.633	60.8734				75	34.4186	52.7363
						75.5	34.3843	53.8277
						76	34.3583	54.8563
						76.5	34.3411	55.8265
						77	34.3328	56.743
						77.5	34.3334	57.6099
						78	34.3428	58.4311
						78.5	34.3611	59.2099
						79	34.3878	59.9489
						79.5	34.4227	60.6502
						80	34.4654	61.315
						80.5	34.5156	61.9434
						81	34.5729	62.5345
						81.5	34.6369	63.0851
						82	34.7071	63.5898
						82.5	34.7831	64.0388
						83	34.8645	64.4172
						83.5	34.9509	64.7019
						84	35.0419	64.8611
						84.5	35.1371	64.8537
						85	35.2361	64.6347
						85.5	35.3383	64.1654
						86	35.4434	63.4283
						86.5	35.5509	62.4384
						87	35.6601	61.2456
						87.5	35.7705	59.9204
						88	35.8811	58.5597
						88.5	35.9912	57.2229
						89	36.0997	55.938
						89.5	36.2057	54.7257
						90	36.3081	53.5969
						90.5	36.4059	52.5528
						91	36.4981	51.5872
						91.5	36.5838	50.6918
						92	36.6623	49.8584
						92.5	36.7332	49.0802
						93	36.796	48.3511
						93.5	36.8507	47.6662
						94	36.8972	47.0209
						94.5	36.9357	46.411
						95	36.9662	45.8331
						95.5	36.989	45.2842
						96	37.0045	44.7617
						96.5	37.013	44.2634
						97	37.0148	43.7873
						97.5	37.0103	43.3318
						98	36.9999	42.8952
						98.5	36.9839	42.4764
						99	36.9627	42.074
						99.5	36.9368	41.687
						100	36.9062	41.3145
						100.5	36.8716	40.9555
						101	36.833	40.6095
						101.5	36.791	40.2755
						102	36.7456	39.9531
						102.5	36.6972	39.6417
						103	36.646	39.3408
						103.5	36.5923	39.0499
						104	36.5363	38.7689
						104.5	36.4782	38.4973
						105	36.4182	38.2352
						105.5	36.3564	37.9824
						106	36.293	37.7393
						106.5	36.2283	37.5063
						107	36.1622	37.2842
						107.5	36.095	37.0744
						108	36.0269	36.8788
						108.5	35.9578	36.7005
						109	35.888	36.5436
						109.5	35.8175	36.4143
						110	35.7465	36.321
						110.5	35.675	36.2749
						111	35.6032	36.2911
						111.5	35.5311	36.3881
						112	35.459	36.588
						112.5	35.3868	36.9147
						113	35.3148	37.391
						113.5	35.2433	38.0342
						114	35.1722	38.852
						114.5	35.102	39.8383
						115	35.0331	40.9731
						115.5	34.9657	42.2244
						116	34.9004	43.5533
						116.5	34.8377	44.9207
						117	34.7783	46.2917
						117.5	34.7228	47.6393
						118	34.672	48.9447
						118.5	34.6267	50.1967
						119	34.5874	51.3894
						119.5	34.5549	52.5212
						120	34.5296	53.5926
						120.5	34.5121	54.6057
						121	34.5025	55.5633
						121.5	34.5012	56.4683
						122	34.5081	57.3238
						122.5	34.5234	58.1322
						123	34.5467	58.8955
						123.5	34.578	59.6149
						124	34.6171	60.2904
						124.5	34.6635	60.9206
						125	34.717	61.502
						125.5	34.7772	62.0284
						126	34.8437	62.4894
						126.5	34.9161	62.8695
						127	34.9941	63.1461
						127.5	35.077	63.2892
						128	35.1647	63.2621
						128.5	35.2566	63.0268
						129	35.3522	62.5534
						129.5	35.451	61.8317
						130	35.5525	60.8798
						130.5	35.656	59.7449
						131	35.761	58.4918
						131.5	35.8664	57.2024
						132	35.9714	55.9338
						132.5	36.0746	54.7164
						133	36.1759	53.5548
						133.5	36.274	52.4706
						134	36.3678	51.4677
						134.5	36.4562	50.5425
						135	36.5385	49.6852
						135.5	36.6138	48.8867
						136	36.6819	48.1398
						136.5	36.7422	47.4397
						137	36.7948	46.7821
						137.5	36.8395	46.1629
						138	36.8764	45.578
						138.5	36.9057	45.0241
						139	36.9277	44.4981
						139.5	36.9426	43.9975
						140	36.9507	43.5203
						140.5	36.9524	43.0645
						141	36.9481	42.6284
						141.5	36.938	42.2107
						142	36.9226	41.81
						142.5	36.9021	41.4251
						143	36.877	41.0551
						143.5	36.8475	40.699
						144	36.814	40.356
						144.5	36.7768	40.0254
						145	36.7362	39.7064
						145.5	36.6923	39.3986
						146	36.6456	39.1013
						146.5	36.5961	38.8142
						147	36.5442	38.5369
						147.5	36.4901	38.2691
						148	36.4339	38.0106
						148.5	36.3758	37.7614
						149	36.3161	37.5215
						149.5	36.2548	37.2914
						150	36.1922	37.0714
						150.5	36.1283	36.8628
						151	36.0633	36.6669
						151.5	35.9973	36.486
						152	35.9305	36.3234
						152.5	35.863	36.1836
						153	35.7948	36.0732
						153.5	35.726	36.0007
						154	35.6569	35.9778
						154.5	35.5874	36.0193
						155	35.5177	36.1436
						155.5	35.4479	36.3717
						156	35.3782	36.7259
						156.5	35.3087	37.2268
						157	35.2396	37.8894
						157.5	35.1711	38.7191
						158	35.1035	39.7089
						158.5	35.0372	40.8389
						159	34.9725	42.0786
						159.5	34.91	43.3917
						160	34.8501	44.7416
						160.5	34.7936	46.0956
						161	34.7411	47.4281
						161.5	34.6933	48.7211
						162	34.6509	49.9633
						162.5	34.6145	51.1487
						163	34.5849	52.2751
						163.5	34.5624	53.3426
						164	34.5475	54.3528
						164.5	34.5406	55.3081
						165	34.5417	56.2109
						165.5	34.5511	57.0639
						166	34.5685	57.869
						166.5	34.594	58.6276
						167	34.6274	59.3403
						167.5	34.6683	60.006
						168	34.7165	60.6222
						168.5	34.7717	61.1835
						169	34.8335	61.6814
						169.5	34.9015	62.1022
						170	34.9753	62.4264
						170.5	35.0545	62.6271
						171	35.1387	62.6706
						171.5	35.2274	62.5202
						172	35.3201	62.1434
						172.5	35.4164	61.5229
						173	35.5158	60.6666
						173.5	35.6175	59.6112
						174	35.7209	58.4164
						174.5	35.8254	57.1511
						175	35.9298	55.8938
						175.5	36.0331	54.6732
						176	36.1347	53.507
						176.5	36.2335	52.4127
						177	36.3284	51.397
						177.5	36.4184	50.4583
						178	36.5026	49.5892
						178.5	36.5803	48.7812
						179	36.6509	48.0271
						179.5	36.7141	47.3216
						180	36.7696	46.6597
						180.5	36.8173	46.0372
						181	36.8574	45.4499
						181.5	36.8899	44.8943
						182	36.915	44.3674
						182.5	36.933	43.8664
						183	36.9442	43.3892
						183.5	36.949	42.9339
						184	36.9476	42.4986
						184.5	36.9404	42.0819
						185	36.9278	41.6823
						185.5	36.9101	41.2989
						186	36.8876	40.9304
						186.5	36.8608	40.5759
						187	36.8298	40.2346
						187.5	36.795	39.9057
						188	36.7567	39.5886
						188.5	36.7152	39.2826
						189	36.6706	38.9873
						189.5	36.6234	38.702
						190	36.5735	38.4265
						190.5	36.5214	38.1603
						191	36.4672	37.9034
						191.5	36.4111	37.6555
						192	36.3532	37.4166
						192.5	36.2938	37.1869
						193	36.2329	36.9669
						193.5	36.1707	36.7571
						194	36.1074	36.5588
						194.5	36.0431	36.3736
						195	35.9778	36.204
						195.5	35.9118	36.0535
						196	35.8451	35.9269
						196.5	35.7778	35.8312
						197	35.7101	35.7754
						197.5	35.6419	35.7714
						198	35.5735	35.8344
						198.5	35.505	35.9828
						199	35.4364	36.2373
						199.5	35.3679	36.6193
						200	35.2996	37.1478
						200.5	35.2319	37.8359
						201	35.1648	38.687
						201.5	35.0987	39.6925
						202	35.0339	40.8315
						202.5	34.9709	42.0736
						203	34.9101	43.3836
						203.5	34.8522	44.7264
						204	34.7976	46.0709
						204.5	34.7471	47.3931
						205	34.7014	48.6758
						205.5	34.6612	49.9084
						206	34.6271	51.0851
						206.5	34.5997	52.2037
						207	34.5795	53.2642
						207.5	34.5669	54.2681
						208	34.5622	55.2174
						208.5	34.5655	56.1146
						209	34.5769	56.9617
						209.5	34.5964	57.7604
						210	34.6239	58.5117
						210.5	34.6591	59.2155
						211	34.7019	59.87
						211.5	34.7518	60.4714
						212	34.8087	61.013
						212.5	34.872	61.4842
						213	34.9415	61.8687
						213.5	35.0167	62.1438
						214	35.0971	62.2798
						214.5	35.1825	62.2417
						215	35.2722	61.9941
						215.5	35.3659	61.5114
						216	35.4629	60.7874
						216.5	35.5628	59.8437
						217	35.6648	58.7281
						217.5	35.7684	57.5032
						218	35.8724	56.2498
						218.5	35.9761	55.0174
						219	36.0786	53.8312
						219.5	36.1787	52.7096
						220	36.2756	51.6631
						220.5	36.3681	50.6931
						221	36.4553	49.795
						221.5	36.5365	48.9619
						222	36.6109	48.1865
						222.5	36.6782	47.4626
						223	36.738	46.7848
						223.5	36.7902	46.1482
						224	36.8347	45.5487
						224.5	36.8715	44.9824
						225	36.901	44.4461
						225.5	36.9233	43.9369
						226	36.9386	43.4525
						226.5	36.9474	42.9908
						227	36.9498	42.5498
						227.5	36.9463	42.1281
						228	36.9373	41.7241
						228.5	36.923	41.3366
						229	36.9038	40.9645
						229.5	36.88	40.6068
						230	36.8519	40.2626
						230.5	36.82	39.9311
						231	36.7843	39.6116
						231.5	36.7453	39.3034
						232	36.7032	39.0059
						232.5	36.6582	38.7188
						233	36.6106	38.4414
						233.5	36.5606	38.1735
						234	36.5084	37.9147
						234.5	36.4542	37.6649
						235	36.3981	37.4239
						235.5	36.3404	37.1918
						236	36.2811	36.9688
						236.5	36.2206	36.7553
						237	36.1588	36.5522
						237.5	36.0959	36.3606
						238	36.032	36.1823
						238.5	35.9673	36.0199
						239	35.9018	35.8769
						239.5	35.8357	35.7586
						240	35.7691	35.6718
						240.5	35.702	35.6257
						241	35.6346	35.6326
						241.5	35.567	35.7075
						242	35.4992	35.8686
						242.5	35.4315	36.1363
						243	35.3638	36.5314
						243.5	35.2965	37.0719
						244	35.2296	37.7701
						244.5	35.1635	38.6284
						245	35.0985	39.6375
						245.5	35.0347	40.7767
						246	34.9728	42.016
						246.5	34.9132	43.3211
						247	34.8564	44.6576
						247.5	34.803	45.9957
						248	34.7538	47.3117
						248.5	34.7094	48.589
						249	34.6705	49.8169
						249.5	34.6377	50.9898
						250	34.6116	52.1052
						250.5	34.5926	53.1631
						251	34.5813	54.1647
						251.5	34.5778	55.1119
						252	34.5823	56.0069
						252.5	34.5949	56.8516
						253	34.6155	57.6474
						253.5	34.644	58.3949
						254	34.6803	59.0935
						254.5	34.724	59.7411
						255	34.7748	60.333
						255.5	34.8325	60.8615
						256	34.8967	61.3144
						256.5	34.9669	61.6739
						257	35.0428	61.9155
						257.5	35.1239	62.008
						258	35.2099	61.916
						258.5	35.3001	61.6068
						259	35.3942	61.0595
						259.5	35.4916	60.2761
						260	35.5917	59.2859
						260.5	35.6938	58.1424
						261	35.7973	56.9094
						261.5	35.901	55.6694
						262	36.0041	54.4576
						262.5	36.1058	53.2961
						263	36.2049	52.202
						263.5	36.3005	51.1839
						264	36.3915	50.2416
						264.5	36.477	49.3693
						265	36.5564	48.5594
						265.5	36.6289	47.8047
						266	36.6941	47.0995
						266.5	36.7519	46.4387
						267	36.8021	45.8177
						267.5	36.8446	45.2324
						268	36.8796	44.6793
						268.5	36.9073	44.1551
						269	36.9279	43.6572
						269.5	36.9417	43.1832
						270	36.9491	42.7313
						270.5	36.9503	42.2995
						271	36.9456	41.8864
						271.5	36.9355	41.4905
						272	36.9203	41.1107
						272.5	36.9003	40.7459
						273	36.8759	40.3951
						273.5	36.8473	40.0575
						274	36.8148	39.7323
						274.5	36.7788	39.4188
						275	36.7396	39.1164
						275.5	36.6972	38.8245
						276	36.6521	38.5426
						276.5	36.6045	38.2703
						277	36.5545	38.0073
						277.5	36.5023	37.7533
						278	36.4483	37.5081
						278.5	36.3924	37.2716
						279	36.3349	37.0439
						279.5	36.276	36.8251
						280	36.2157	36.6159
						280.5	36.1543	36.4169
						281	36.0918	36.2294
						281.5	36.0283	36.0551
						282	35.9641	35.8968
						282.5	35.8991	35.7579
						283	35.8336	35.6437
						283.5	35.7675	35.5609
						284	35.7009	35.5189
						284.5	35.6341	35.5294
						285	35.5671	35.6076
						285.5	35.4999	35.7712
						286	35.4328	36.0402
						286.5	35.3658	36.4349
						287	35.2991	36.9731
						287.5	35.233	37.6668
						288	35.1675	38.5185
						288.5	35.1031	39.5196
						289	35.0401	40.65
						289.5	34.9789	41.8807
						290	34.9199	43.178
						290.5	34.8638	44.5084
						291	34.8111	45.842
						291.5	34.7625	47.1554
						292	34.7188	48.4315
						292.5	34.6804	49.6595
						293	34.6481	50.8334
						293.5	34.6225	51.9505
						294	34.604	53.0104
						294.5	34.593	54.0142
						295	34.5898	54.9635
						295.5	34.5947	55.8604
						296	34.6075	56.7066
						296.5	34.6284	57.5034
						297	34.6571	58.2512
						297.5	34.6935	58.9492
						298	34.7374	59.5949
						298.5	34.7884	60.1831
						299	34.8463	60.7057
						299.5	34.9106	61.1497
						300	34.981	61.4966

## Sheet: Fig. 2d
Name	t	3.8 mm	4.6 mm	t	5.6 mm
Units	s	DegC	DegC	s	DegC
	0	39.8675	39.4464	0	39.9843
	1	40.5614	39.4979	1	39.732
	2	41.8175	39.3995	2	39.8021
	3	43.4053	39.8675	3	39.9609
	4	45.3206	40.696	4	40.3383
	5	47.6793	41.8543	5	41.242
	6	49.8391	43.3781	6	42.3675
	7	52.0594	45.5834	7	43.7583
	8	54.1337	47.6268	8	45.6858
	9	55.8311	50.1397	9	47.9983
	10	57.361	52.6495	10	50.4438
	11	58.5843	55.0987	11	52.9309
	12	59.2739	57.1702	12	55.3254
	13	59.6133	59.3138	13	58.0043
	14	59.4217	61.3138	14	60.2103
	15.034	58.749	63.0751	15	62.5295
	16.034	57.4421	64.6645	16	64.6453
	17.034	55.8845	65.9773	17	66.5439
	18.034	53.8257	67.3763	18	68.44
	19.034	51.9072	68.4176	19	70.0749
	20.034	50.2854	69.1648	20	71.7138
	21.034	48.8723	69.7709	21	73.1499
	22.034	47.3946	70.1823	22	74.209
	23.034	46.0942	70.3598	23	75.5539
	24.034	45.0884	70.1305	24	76.7134
	25.034	44.2588	69.6224	25	77.6391
	26.034	43.4778	68.702	26	78.4227
	27.034	42.9148	67.3876	27	79.2755
	28.034	42.3172	65.5805	28	80.0822
	29.034	41.7808	63.5333	29	80.5877
	30.034	41.3435	61.2192	30	81.2191
	31.034	40.8721	58.9736	31	81.4565
	32.034	40.5568	56.9873	32	81.8617
	33.034	40.2034	54.8054	33	81.9337
	34.034	39.8815	53.1238	34	82.2078
	35.034	39.7647	51.7972	35	81.9509
	36.034	39.5214	50.3967	36	81.6386
	37.034	39.512	49.132	37	81.2088
	38.034	39.4886	48.0942	38	80.5462
	39.034	39.8909	47.2937	39	79.7072
	40.034	40.4453	46.488	40	78.5593
	41.034	41.3481	45.6057	41	77.0285
	42.034	42.76	44.9498	42	75.1355
	43.034	44.3758	44.2993	43	73.2913
	44.034	46.6204	43.7764	44	71.0163
	45.034	48.9589	43.2375	45	68.601
	46.034	51.2074	42.8101	46	66.3236
	47.034	53.195	42.3812	47	63.8778
	48.034	55.1523	41.8956	48	61.817
	49.034	56.8408	41.5186	49	59.717
	50.034	58.0366	41.205	50	57.9438
	51.034	59.0538	40.8999	51	56.2654
	52.034	59.5495	40.5196	52	54.8302
	53.034	59.7847	40.2546	53	53.4543
	54.034	59.5415	39.9703	54	52.1185
	55.034	58.7289	39.7226	55	51.0287
	56.034	57.511	39.5963	56	50.1268
	57.034	55.868	39.3807	57	49.0757
	58.034	54.088	39.4698	58	48.3034
	59.034	52.1059	39.6852	59	47.3683
	60.034	50.3025	40.2732	60	46.6072
	61.034	48.8246	41.2097	61	46.0321
	62.034	47.5962	42.4863	62	45.3027
	63.034	46.3819	44.2408	63	44.6811
	64.034	45.4187	46.2802	64	44.1553
	65.034	44.6362	48.6424	65	43.6995
	66.034	43.8396	51.1734	66	43.2647
	67.034	43.124	53.613	67	42.7965
	68.034	42.5867	55.905	68	42.3034
	69.034	42.0883	58.1738	69	41.9828
	70.034	41.56	60.0553	70	41.5969
	71.034	41.1126	61.9426	71	41.2558
	72.034	40.6589	63.5371	72	41.1219
	73.034	40.329	65.0101	73	40.7933
	74.034	40.0169	66.2704	74	40.4314
	75.1	39.8255	67.4442	75	40.1894
	76.1	39.4792	68.3014	76	40.0542
	77.1	39.4229	69.0604	77	39.8675
	78.1	39.5963	69.4068	78	39.9423
	79.1	39.8395	69.6596	79	40.2453
	81.567	41.8864	69.7635	80	40.7841
	82.567	43.4914	69.4775	81	41.6981
	83.567	45.4231	68.8589	82	42.974
	84.567	47.6356	67.7907	83	44.533
	85.567	49.7961	66.3274	84	46.5366
	86.567	52.0763	64.5221	85	48.625
	87.567	53.8382	62.428	86	50.8625
	88.567	55.5518	60.1189	87	53.2536
	89.567	57.0361	57.7862	88	55.749
	90.567	58.1496	55.7778	89	58.1899
	91.567	58.7972	54.0672	90	60.5553
	92.567	59.0818	52.3379	91	62.6154
	93.567	58.9095	50.9008	92	64.776
	94.567	58.21	49.6584	93	66.6046
	95.567	57.0401	48.5251	94	68.3876
	96.567	55.5518	47.6881	95	70.0231
	97.567	53.5963	46.8056	96	71.5379
	98.567	51.7125	45.9212	97	72.9575
	99.567	49.9852	45.2358	98	74.2954
	100.567	48.5121	44.6676	99	75.3931
	101.567	47.162	44.1643	100	76.4971
	102.567	45.9523	43.686	101	77.551
	103.567	45.008	43.0195	102	78.2894
	104.567	44.1193	42.468	103	79.1116
	105.567	43.3509	42.0424	104	79.6202
	106.567	42.76	41.6889	105	79.8948
	107.567	42.1432	41.2512	106	80.4044
	108.567	41.5094	40.8489	107	80.6396
	109.567	41.0341	40.6311	108	81.0641
	110.567	40.7516	40.2732	109	81.2157
	111.567	40.3755	40.1102	110	81.3602
	112.567	39.9376	39.8535	111	81.2088
	113.567	39.6384	39.6525	112	81.1364
	114.567	39.5729	39.4792	113	80.643
	115.567	39.3807	39.3526	114	80.3178
	116.567	39.4183	39.5167	115	79.6063
	117.567	39.6291	40.1661	116	78.6678
	118.567	40.1521	40.8212	117	77.3888
	119.567	40.8952	41.8681	118	76.0885
	120.567	42.157	43.4416	119	74.3818
	121.567	43.8441	45.3429	120	72.4773
	122.567	45.7613	47.5743	121	70.4042
	123.567	47.8542	49.968	122	68.1852
	124.567	50.1397	52.4391	123	65.9354
	125.567	52.2578	54.855	124	63.7231
	126.567	54.1545	57.0442	125	61.5892
	127.567	55.5312	59.1378	126	59.6532
	128.567	57.0157	60.8995	127	57.8468
	129.567	58.0729	62.6778	128	56.2408
	130.567	58.7972	64.237	129	54.7433
	131.567	59.2059	65.6684	130	53.3582
	132.567	59.2539	66.8547	131	52.1692
	133.567	58.8092	67.881	132	50.9221
	134.567	57.9276	68.7655	133	49.9035
	135.567	56.6288	69.351	134	48.9762
	136.567	54.9211	69.7413	135	48.0376
	137.567	53.1112	69.923	136	47.3025
	138.567	51.2839	69.8674	137	46.541
	139.567	49.6842	69.3324	138	45.8724
	140.567	48.1771	68.6047	139	45.4454
	141.567	46.9509	67.3801	140	44.6138
	142.567	45.8369	65.9087	141	44.0922
	143.567	44.8916	63.8314	142	43.7267
	144.567	44.0742	61.5735	143	43.2284
	145.567	43.2012	59.2978	144	42.7418
	146.567	42.5411	57.223	145	42.2943
	147.567	42.0745	55.1358	146	42.047
	148.567	41.514	53.3456	147	41.5784
	149.567	41.0942	51.8311	148	41.3804
	150.567	40.7192	50.6362	149	41.0017
	151.567	40.3755	49.3954	150	40.7238
	152.567	39.9469	48.3773	151	40.5382
	153.567	39.7554	47.3946	152	40.3011
	154.567	39.5073	46.6072	153	40.0449
	155.567	39.4839	45.7836	154	40.222
	156.567	39.5167	45.0348	155	40.4778
	157.567	39.746	44.4746	156	40.9601
	158.567	40.422	43.9118	157	41.7946
	159.567	41.3112	43.3917	158	42.9421
	160.567	42.6825	42.8921	159	44.4836
	161.567	44.4746	42.4817	160	46.5807
	162.567	46.3775	42.0011	161	48.5121
	163.567	48.6988	41.4679	162	50.8198
	164.567	50.5251	41.265	163	53.3415
	165.567	52.4011	40.8675	164	55.7367
	166.567	54.167	40.5614	165	58.1133
	167.567	55.9419	40.2918	166	60.3175
	168.567	57.1418	40.0682	167	62.3967
	169.567	57.9761	39.7788	168	64.4143
	170.567	58.6567	39.5776	169	66.1411
	171.567	59.1779	39.4276	170	67.8659
	172.567	59.0978	39.437	171	69.5667
	173.567	58.8092	39.6337	172	70.9353
	174.567	58.1173	40.3104	173	72.2001
	175.567	57.1336	41.1126	174	73.5737
	176.567	55.6628	42.4452	175	74.7053
	177.567	53.8632	44.1012	176	75.743
	178.567	51.8522	45.748	177	76.6567
	179.567	50.0796	50.2254	178	77.3182
	180.567	48.6381	52.5906	179	78.2754
	181.567	47.4122	55.1111	180	78.972
	182.567	46.1917	57.2839	181	79.5124
	183.567	45.2313	59.5814	182	80.1203
	184.567	44.2993	61.3728	183	80.567
	185.567	43.6	63.0206	184	80.9882
	186.567	42.8693	64.626	185	81.1158
	187.567	42.3217	65.9621	186	81.3258
	188.567	41.8313	67.0968	187	81.4462
	189.567	41.3573	68.1139	188	81.2053
	190.567	40.9323	68.9746	189	80.9261
	191.567	40.4964	69.5035	190	80.6603
	192.567	40.1521	69.9267	191	80.0822
	193.567	39.8722	70.2637	192.033	79.2127
	194.567	39.6805	70.0897	193.033	78.0893
	195.567	39.5401	69.667	194.033	76.8303
	196.567	39.6103	68.7991	195.033	75.4288
	197.567	39.8348	67.5686	196.067	73.8159
	198.567	40.2732	66.0497	197.067	71.8675
	199.567	41.1496	64.2293	198.067	69.8155
	200.567	42.4635	62.0484	199.067	67.5987
	201.567	44.1553	59.7409	200.067	65.4735
	202.567	45.9434	57.5636	201.067	63.4014
	203.567	48.0288	55.5148	202.067	61.3334
	204.567	50.0195	53.7549	203.067	59.4297
	205.567	51.8565	52.262	204.067	57.677
	206.567	53.4209	50.8497	205.067	55.9501
	207.567	54.9253	49.6971	206.067	54.4741
	208.567	56.118	48.5512	207.067	53.1447
	209.567	57.0849	47.7012	208.067	52.0256
	210.567	57.863	46.8277	210.866	49.0628
	211.567	58.4396	45.9567	211.866	48.2119
	212.567	58.6326	45.2626	212.866	47.2103
	213.567	58.6004	44.6676	213.866	46.4482
	214.567	58.3631	44.2093	214.866	45.8546
	215.567	57.6972	43.695	215.866	45.2715
	216.567	56.5023	43.1149	216.866	44.5869
	217.567	55.1399	42.605	217.866	43.984
	218.567	53.4209	42.0883	218.866	43.5322
	219.567	52.0298	41.6889	219.866	43.0922
	220.567	50.3454	41.3758	220.866	42.6506

## Sheet: Fig. 2e
Name	t	460 mW	t	600 mW	t	700mW
Units	s	DegC	s	DegC	s	DegC
	-2	38.9578	-2	39.3713	-2	39.254
	-1	38.7787	-1	39.2822	-1	39.1412
	0	38.708	0	39.1412	0	39.1412
	1	38.7457	1	39.4042	1	39.4464
	2	39.0331	2	39.8909	2	40.0822
	3	39.5448	3	40.7609	3	41.2835
	4	40.4499	4	41.8681	4	42.7053
	5	41.4772	5	43.301	5	44.6317
	6	42.7691	6	44.9051	6	46.5189
	7	44.1057	7	46.6028	7	48.5947
	8	45.668	8	48.3773	8	50.7601
	9	46.8497	9	49.9551	9	52.6158
	10	48.2032	10	51.5048	10	54.4575
	11	49.5334	11	52.9603	11	55.868
	12	50.7046	12	54.2459	12	57.2879
	13	51.6447	13	55.3172	13	58.3027
	14	52.2958	14	56.249	14	59.2139
	15	52.8386	15	57.0035	15	59.8126
	16	53.019	16	57.3082	16	60.1865
	17	52.9645	17	57.4583	17	60.0673
	18	52.2114	18	57.0889	18	59.5734
	19	51.4793	19	56.5432	19	58.6567
	20	50.5636	20	55.6546	20	57.5596
	21	49.2011	21	54.5239	21	56.159
	22	48.1117	22	53.262	22	54.3995
	23	46.9862	23	51.7252	23	52.6705
	24	46.0055	24	50.431	24	50.9349
	25	45.1108	25	48.8766	25	49.3954
	26	44.2678	26	47.675	26	48.0245
	27	43.5186	27	46.3908	27	46.8145
	28	42.9285	28	45.3473	28	45.6457
	29	42.1341	29	44.4072	29	44.6676
	30	41.5554	30	43.6136	30	43.8938
	31	40.9462	31	42.8921	31	43.074
	32	40.501	32	42.244	32	42.5593
	33	40.1475	33	41.7394	33	41.9048
	34	39.7086	34	41.1773	34	41.5094
	35	39.3901	35	40.8258	35	40.9924
	36	39.019	36	40.3104	36	40.5429
	37	38.8259	37	39.9562	37	40.2034
	38	38.774	38	39.615	38	40.0309
	39	38.6655	39	39.3713	39	39.5823
	40	38.8871	40	39.1365	40	39.315
	41	39.2024	41	39.146	41	39.1412
	42	39.8488	42	39.4839	42	38.986
	43	40.835	43	39.9049	43	39.066
	44	42.0424	44	40.798	44	39.3057
	45	43.3736	45	42.0837	45	40.0542
	46	44.7483	46	43.6453	46	41.1311
	47	46.2536	47	45.3384	47	42.5867
	48	47.6531	48	47.0301	48	44.4387
	49	48.9632	49	48.7682	49	46.3819
	50	50.1783	50	50.4395	50	48.4078
	51	51.2287	51	51.9284	51	50.4695
	52	52.0763	52	53.2745	52	52.3253
	53	52.7714	53	54.5612	53	54.0173
	54	53.128	54	55.6094	54	55.56
	55	53.1489	55	56.5432	55	57.1296
	56	52.889	56	57.1174	56	58.2503
	57	52.2578	57	57.5879	57	59.1819
	58	51.2669	58	57.4866	58	60.0076
	59	50.1697	59	57.223	59	60.3968
	60	49.0281	60	56.535	60	60.4087
	61	47.9241	61	55.5929	61	60.2976
	62	46.8145	62	54.4575	62	59.5295
	63	45.7924	63	53.0651	63	58.4718
	64	44.8648	64	51.5217	64	57.2352
	65	44.1057	65	50.1482	65	55.5929
	66	43.2738	66	48.7942	66	53.9798
	67	42.6232	67	47.4911	67	52.3337
	68	41.9507	68	46.2094	68	50.5721
	69	41.4311	69	45.1688	69	48.9676
	70	40.9138	70	44.3128	70	47.6399
	71	40.4825	71	43.6091	71	46.5719
	72	40.1148	72	42.7646	72	45.5122
	73	39.7507	73	42.1386	73	44.5195
	74	39.4511	74	41.6705	74	43.6905
	75	39.0989	75	41.0895	75	43.0831
	76	38.8777	76	40.6125	76	42.3858
	77	38.7457	77	40.2173	77	41.8497
	78	38.6844	78	39.9236	78	41.3988
	79	38.8447	79	39.6712	79	40.8489
	80	39.3103	80	39.2164	80	40.3988
	81	39.9096	81	39.0472	81	40.1009
	82	40.8026	82	38.9813	82	39.7507
	83	42.0837	83	39.1225	83	39.4464
	84	43.2738	84	39.7367	84	39.2352
	85	44.6945	85	40.6728	85	39.1882
	86	46.1917	86	41.7257	86	39.2164
	87	47.6137	87	43.4416	87	39.4698
	88	48.9416	88	44.9051	88	40.0682
	89	50.1654	89	46.6513	89	41.1265
	90.033	51.3817	90	48.3817	90	42.4635
	91.033	52.0763	91	49.9937	91	44.1688
	92.033	52.8092	92	51.492	92	46.0853
	93.033	53.2201	93	52.7336	93	48.2511
	94.033	53.3498	94	54.0755	94	50.1997
	95.067	53.2243	95	55.1399	95	52.1312
	96.067	52.784	96	55.9706	96	54.0006
	97.067	51.8945	97	56.5921	97	55.786
	98.067	50.9136	98	57.2595	98	57.1377
	99.067	49.7789	99	57.4258	99	58.3349
	100.067	48.5469	100	57.2636	100	59.3378
	101.067	47.3946	101	56.7756	101	60.0394
	102.067	46.3687	102	56.0443	102	60.5038
	103.067	45.3785	103	54.9872	103	60.6623
	104.067	44.3892	104	53.7382	104	60.5553
	105.067	43.7312	105	52.4306	105	59.9042
	106.067	42.8648	106	50.8795	106	58.8132
	107.067	42.2073	107	49.5377	107	57.6001
	108.067	41.6705	108	48.0812	108	55.9501
	109.067	41.1866	109	46.8717	109	54.2916
	110.1	40.6403	110	45.8635	110	52.5401
	111.1	40.2779	111	44.8558	111	50.7601
	112.1	39.8442	112	43.966	112	49.2357
	113.1	39.6478	113	43.3056	113	47.8891
	114.1	39.2681	114	42.573	114	46.6337
	115.1	38.986	115	41.8589	115	45.5256
	116.1	38.84	116	41.2881	116	44.533
	117.1	38.741	117	40.8026	117	43.7267
	118.1	38.7835	118	40.4778	118	43.0149
	119.1	39.0519	119	39.9703	119	42.1066
	120.1	39.6103	120	39.6291	120	41.5186
	121.1	40.6357	121	39.3103	121	41.145
	122.1	41.4864	122	39.0754	122	40.645
	123.1	42.7691	123	39.019	123	40.1847

## Sheet: Fig. 2f
Name	t	T_trans	T_heat
Units	s	DegC	DegC
	0.234	35.2522	41.3527
	1.234	35.2003	41.4541
	2.234	35.1007	41.8359
	3.234	35.0093	42.1524
	4.234	34.8588	42.6688
	5.234	34.78	43.4869
	6.234	34.6947	44.4791
	7.234	34.6473	45.4766
	8.234	34.5584	46.5322
	9.234	34.429	47.6181
	10.234	34.3916	48.8289
	11.234	34.4068	50.3711
	12.234	34.3687	51.6701
	13.234	34.3593	53.1824
	14.234	34.3705	54.4327
	15.234	34.4024	55.6463
	16.234	34.513	56.7022
	17.234	34.5485	57.7457
	18.234	34.5484	58.4315
	19.234	34.6317	59.0858
	20.234	34.8241	59.5096
	21.234	34.9199	59.713
	22.234	35.0001	59.8962
	23.234	35.1627	59.4976
	24.234	35.2906	58.9335
	25.234	35.4649	57.9518
	26.234	35.541	56.6859
	27.234	35.6648	55.4119
	28.234	35.7505	53.9007
	29.234	35.8708	52.3885
	30.234	35.9231	50.5636
	31.234	35.9198	49.2141
	32.234	35.9374	47.7624
	33.234	35.923	46.4836
	34.234	35.922	45.3785
	35.234	35.8826	44.3758
	36.234	35.8346	43.4461
	37.234	35.8194	42.6734
	38.234	35.7305	41.969
	39.234	35.6892	41.4725
	40.234	35.5806	41.0572
	41.234	35.4788	40.5243
	42.234	35.3983	40.343
	43.234	35.2805	40.1661
	44.234	35.2191	40.222
	45.234	35.1709	40.6914
	46.234	35.0208	41.2789
	47.234	34.9449	42.1112
	48.234	34.8693	43.3237
	49.234	34.8015	44.5599
	50.234	34.7225	46.1562
	51.234	34.6683	47.8542
	52.234	34.6226	49.4644
	53.234	34.576	50.9648
	54.234	34.5575	52.4601
	55.234	34.4963	53.734
	56.234	34.4997	55.0657
	57.234	34.5652	56.1262
	58.234	34.632	57.1174
	59.234	34.6843	57.8347
	60.234	34.7699	58.5482
	61.234	34.8923	58.9496
	62.234	34.9425	59.0938
	63.234	35.0517	58.9856
	64.234	35.1404	58.8173
	65.234	35.2789	58.2141
	66.234	35.3797	57.4096
	67.234	35.4874	56.2285
	68.234	35.6055	54.8385
	69.234	35.6827	53.3791
	70.234	35.733	51.8268
	71.234	35.8137	50.3411
	72.234	35.8053	48.8073
	73.234	35.8793	47.5611
	74.234	35.896	46.2669
	75.234	35.8537	45.1912
	76.234	35.8853	44.1643
	77.234	35.8487	43.4098
	78.234	35.7504	42.5913
	79.234	35.6927	41.7624
	80.234	35.5806	41.2143
	81.234	35.5584	40.8258
	82.234	35.4229	40.4871
	83.234	35.3394	40.2313
	84.234	35.2214	40.3058
	85.234	35.148	40.4174
	86.234	35.0435	40.8443
	87.234	34.9783	41.5784
	88.234	34.8839	42.5867
	89.234	34.7964	43.8983
	90.234	34.7269	45.4855
	91.234	34.6714	47.0477
	92.234	34.6393	48.7509
	93.234	34.6193	50.5337
	94.234	34.5399	52.0383
	95.234	34.575	53.4669
	96.234	34.5924	54.7682
	97.234	34.6375	55.9091
	98.234	34.7047	56.9385
	99.234	34.7757	57.7377
	100.234	34.8219	58.4798
	101.234	34.9341	58.6727
	102.234	35.0227	58.9175
	103.234	35.1401	58.8493
	104.234	35.263	58.347
	105.234	35.4024	57.5393
	106.234	35.4986	56.5187
	107.234	35.5703	55.0946
	108.234	35.7098	53.6673
	109.234	35.7672	52.1354
	110.234	35.8416	50.6277
	111.234	35.8756	49.1709
	112.234	35.9173	47.8629
	113.234	35.917	46.4924
	114.234	35.8768	45.3295
	115.234	35.9117	44.3982
	116.234	35.8378	43.5638
	117.234	35.8007	42.7372
	118.234	35.7749	42.0928
	119.234	35.6607	41.5324
	120.234	35.6205	41.0479
	121.234	35.4639	40.5893
	122.234	35.3799	40.3895
	123.234	35.2751	40.2965
	124.234	35.1534	40.2872
	125.234	35.0513	40.6821
	126.234	34.9618	41.0248
	127.234	34.9162	41.9599
	128.234	34.8077	42.8921
	129.234	34.7385	44.4072
	130.234	34.6857	45.8768
	131.234	34.5799	47.4648
	132.234	34.5488	49.2054
	133.234	34.5746	50.7473
	134.234	34.5418	52.4475
	135.234	34.5571	53.6923
	136.234	34.5557	54.9335
	137.234	34.5941	55.9501
	138.234	34.6712	56.8285
	139.234	34.7431	57.5191
	140.234	34.846	58.1133
	141.234	34.938	58.508
	142.234	35.0433	58.741
	143.234	35.176	58.4154
	144.234	35.2723	57.8064
	145.234	35.4249	57.0198
	146.234	35.5132	55.864
	147.234	35.6311	54.644
	148.234	35.7687	53.0148
	149.234	35.8184	51.4708
	150.234	35.8709	49.968
	151.234	35.9044	48.473
	152.234	35.9386	47.2367
	153.234	35.9786	46.0499
	154.234	35.9616	44.9185
	155.234	35.9449	44.0967
	156.234	35.9132	43.1694
	157.234	35.821	42.3309
	158.234	35.7564	41.7486
	159.267	35.687	41.1819
	160.267	35.647	40.7238
	161.267	35.5757	40.4174
	162.267	35.4932	40.2266
	163.267	35.3316	40.0123
	164.267	35.2166	40.1102
	165.267	35.1447	40.5661
	166.267	35.0979	41.0803
	167.267	34.996	41.9782
	168.267	34.9562	43.1558
	169.267	34.8427	44.6228
	170.267	34.753	46.1784
	171.267	34.7194	47.9153
	172.267	34.5872	49.5507
	173.267	34.5969	51.3987
	174.267	34.56	53.0316
	175.267	34.5326	54.6564
	176.267	34.5466	55.8475
	177.267	34.5446	56.9873
	178.267	34.6419	58.0326
	179.267	34.7183	58.8253
	180.267	34.8032	59.3978
	181.267	34.9166	59.9121
	182.267	35.0404	60.0076
	183.267	35.2057	59.705
	184.267	35.3266	59.1659
	185.267	35.4496	58.1576
	186.267	35.5729	56.6492
	187.267	35.7924	55.0533
	188.267	35.871	53.262
	189.267	35.8839	51.5302
	190.267	36.0457	49.8477
	191.267	36.0981	48.3904
	192.267	36.0645	46.9333
	193.267	36.0882	45.7924
	194.267	36.0419	44.6721
	195.267	36.0005	43.6543
	196.267	35.9379	42.8147
	197.267	35.9391	42.1386
	198.267	35.866	41.4449
	199.267	35.8252	40.8721
	200.267	35.6951	40.3709
	201.267	35.6402	40.0729
	202.267	35.5523	39.6805
	203.267	35.4301	39.6057
	204.267	35.3365	39.5963
	205.267	35.2573	39.7554
	206.267	35.2038	40.1335

## Sheet: Fig. 2g
		Experimental results				Simulation
Name	d	Period	Delay	Amplitude		Period	Delay	Amplitude
units	mm	s	s	DegC		s	s	DegC
	4.29	39.85	11	20.05		41.8	11.2	21.65
	4.66	45.77	14	23.81		48.4	13.4	24.47
	5.03	50.43	15	25.99		53.6	15	27.45
	5.47	57	17	30.61		60	17	30.75
	6.11	68.17	22	37.08		68.8	19.6	35.8
	6.53	76.77	23	41.58		74.8	21.4	38.01

## Sheet: Fig. 2h
	Experimental results				Simulation
Name	d	Period	Amplitude		d	Period	Amplitude
units	mm	s	DegC		mm	s	DegC
	460	39	14.3		460	39.4	14.37
	600	41	18.4		550	40.4	17.13
	675	43	20.6		600	41.2	18.47
	700	44	21.2		630	41.6	19.32
					675	42.4	20.59
					700	42.8	21.3
