# Supplementary material for: Feedback-controlled hydrogels with homeostatic oscillations and dissipative signal transduction
Source: Nat Nanotechnol. 2022 Nov 28;17(12):1303–10. doi: 10.1038/s41565-022-01241-x (PMC9747616; doi:10.1038/s41565-022-01241-x)
Supplement: Source Data Fig. 3 — Source data of plots. [file 41565_2022_1241_MOESM11_ESM.xlsx]

## Sheet: Fig. 3a
Name	t	T_heat	T_trans
Units	s	DegC	DegC
	0	28.3974	28.0963
	1	28.5373	28.1171
	2	28.3248	28.0859
	3	28.3144	28.0495
	4	28.2625	28.1171
	5	28.2314	27.935
	6	28.2625	27.9923
	7	28.0807	27.8465
	8	31.2259	27.935
	9	36.1504	27.935
	10	40.3849	27.9715
	11	44.1598	28.2418
	12	47.3157	28.6097
	13	50.144	29.0794
	14	52.7672	29.6137
	15	55.1193	30.1963
	16	57.0727	30.5931
	17	58.8654	31.2662
	18	60.6187	31.9051
	19	62.0523	32.5204
	20	63.2267	33.1321
	21	64.291	33.9868
	22	65.3932	34.3601
	23	66.278	35.1518
	24	67.0515	35.7637
	25	67.5007	36.3192
	26	67.0704	36.8384
	27	65.634	37.508
	28	63.4402	37.9885
	29	60.7612	38.2778
	30	58.1092	38.538
	31	55.8065	38.67968
	32	53.909	38.9107
	33	52.165	38.9342
	34	50.6277	38.9154
	35	49.2573	38.9013
	36	48.1945	38.8919
	37	47.0082	38.6702
	38	46.0898	38.5805
	39	45.2626	38.4482
	40	44.3443	38.2541
	41	43.6181	38.0692
	42	42.933	37.8793
	43	42.3034	37.7176
	44	41.8635	37.5795
	45	41.325	37.4173
	46	40.835	37.145
	47	40.3802	36.9391
	48	39.9282	36.7953
	49	39.5588	36.6752
	50	39.1695	36.4829
	51	38.8824	36.3337
	52	38.5333	36.2276
	53	38.3062	36.0394
	54	38.036	35.875
	55	37.9458	35.7394
	56	38.074	35.6619
	57	38.4435	35.5018
	58	39.2963	35.3513
	59	40.6821	35.2783
	60	42.4954	35.2102
	61	44.3488	35.2345
	62	46.4173	35.2102
	63	48.2032	35.3561
	64	49.9207	35.5601
	65	51.3647	35.7491
	66	52.5106	36.0973
	67	53.0945	36.2565
	68	53.2494	36.5214
	69	52.8596	36.7809
	70	51.958	36.9583
	71	50.8795	37.2502
	72	49.5421	37.4173
	73	48.2903	37.5032
	74	47.1576	37.5699
	75	46.0898	37.5413
	76	45.1286	37.5604
	77	44.2183	37.4746
	78	43.4461	37.3887
	79	42.7372	37.3505
	80	42.157	37.2693
	81	41.5784	37.0924
	82	41.0895	37.0206
	83	40.6032	36.8768
	84	40.1521	36.7377
	85	39.9562	36.5839
	86	39.5776	36.507
	87	39.2024	36.4203
	88	38.84	36.2517
	89	38.5758	36.0877
	90	38.4718	35.9475
	91	38.434	35.7685
	92	38.6183	35.6958
	93	39.2963	35.6134
	94	40.2499	35.5358
	95	41.3204	35.463
	96	42.9012	35.3707
	97	44.4612	35.3367
	98	45.939	35.4193
	99	47.5261	35.5455
	100	48.9892	35.7201
	101	50.1354	35.8992
	102	50.9307	36.0925
	103	51.3349	36.2806
	104	51.4114	36.5358
	105	51.0414	36.7088
	106	50.2211	36.9391
	107	49.3005	37.0637
	108	48.2032	37.145
	109	47.1093	37.3171
	110	46.0676	37.1928
	111	45.084	37.255
	112	44.2408	37.255
	113	43.3963	37.1689
	114	42.7646	37.2024
	115	42.1112	37.0972
	116	41.4864	36.9535
	117	40.9323	36.8768
	118	40.4546	36.7377
	119	40.0775	36.7329
	120	39.6572	36.5503
	121	39.3479	36.4107
	122	39.0331	36.2614
	123	38.9295	36.1118
	124	38.5569	35.9669
	125	38.4529	35.9185
	126	38.5711	35.8024
	127	38.7127	35.7298
	128	39.1554	35.5746
	129	39.9469	35.497
	130	41.0202	35.4241
	131	42.3172	35.4193
	132	43.7628	35.4776
	133	45.1331	35.4484
	134	46.488	35.4533
	135	47.8542	35.5843
	136	48.9589	35.8556
	137	49.8262	35.9524
	138	50.3411	36.2469
	139	50.5165	36.4155
	140	50.3282	36.4877
	141	49.8992	36.6704
	142	48.9719	36.848
	143	48.0288	36.9679
	144	47.0082	37.1307
	145	46.1163	37.2358
	146	45.084	37.2645
	147	44.1868	37.1976
	148	43.4506	37.1928
	149	42.6871	37.0637
	150	41.992	37.011
	151	41.5232	36.9583
	152	40.9508	36.872
	153	40.5568	36.8192
	154	40.0962	36.6656
	155	39.7601	36.5551
	156	39.2963	36.3288
	157	39.0096	36.2228
	158	38.7693	36.1311
	159	38.5522	35.9669
	160	38.486	35.9185
	161	38.4151	35.8218
	162	38.6514	35.6958
	163	39.1037	35.594
	164	39.8488	35.5504
	165	41.0294	35.5164
	166.801	41.6889	35.5164
	167.801	44.3713	35.5164
	168.801	45.5434	35.5455
	169.801	46.9025	35.6571
	170.801	47.8935	35.9185
	171.801	48.7899	35.8363
	172.801	49.4644	36.0925
	173.801	49.8047	36.2228
	174.801	49.7358	36.4492
	175.801	49.4429	36.5455
	176.801	48.7942	36.7185
	177.801	47.8848	36.9774
	178.801	47.0565	37.0206
	179.801	46.0986	37.3362
	180.801	45.1197	37.2167
	181.801	44.2858	37.145
	182.801	43.4552	37.1785
	183.801	42.7691	37.1019
	184.801	42.0928	37.0732
	185.801	41.5048	36.9151
	186.801	40.9832	36.8049
	187.801	40.5986	36.7088
	188.801	40.0869	36.656
	189.801	39.7554	36.4974
	190.801	39.3573	36.3963
	191.801	39.146	36.4348
	192.801	38.8447	36.189
	193.801	38.6183	36.0538
	194.801	38.4293	35.9185
	195.801	38.5144	35.8943
	196.801	38.5947	35.7879
	197.801	38.939	35.5843
	198.801	39.512	35.497
	199.801	40.436	35.4193
	200.801	41.6199	35.4387
	201.801	42.8648	35.497
	202.801	44.1238	35.497
	203.801	45.5434	35.5649
	204.801	46.6425	35.5795
	205.801	47.7537	35.7346
	206.801	48.7162	35.9524
	207.801	49.4688	36.0683
	208.801	49.6885	36.2324
	209.801	49.6842	36.4637
	210.801	49.3221	36.5406
	211.801	48.8679	36.8528
	212.801	48.0201	37.0254
	213.801	47.0785	37.0541
	214.801	46.2138	37.2263
	215.801	45.4187	37.2836
	216.801	44.5106	37.2932
	217.801	43.6453	37.2072
	218.801	42.8966	37.1019
	219.801	42.2348	37.0254
	220.801	41.6107	36.9391
	221.801	41.1589	36.9104
	222.801	40.7192	36.8001
	223.801	40.3104	36.6992
	224.801	39.8115	36.5839
	225.801	39.4933	36.4733
	226.801	39.1365	36.3096
	227.801	38.873	36.2373
	228.801	38.6041	36.0394
	229.801	38.5711	35.9862
	230.801	38.4529	35.8169
	231.801	38.5002	35.7055
	232.801	38.8447	35.6765
	233.801	39.4792	35.6183
	234.801	40.1847	35.5358
	235.801	41.302	35.395
	236.801	42.4406	35.3901
	237.801	43.7673	35.4144
	238.801	45.1152	35.4144
	239.801	46.4438	35.5843
	240.801	47.6968	35.6377
	241.801	48.5382	35.8411
	242.801	49.3005	36.0442
	243.801	49.7531	36.2276
	244.801	49.8777	36.4348
	245.801	49.7789	36.7425
	246.801	49.3134	36.8049
	247.801	48.5729	36.9391
	248.801	47.6706	37.1402
	249.801	46.691	37.1737
	250.801	45.7569	37.2072
	251.801	44.9274	37.3314
	252.801	44.1958	37.2167
	253.801	43.4144	37.3219
	254.801	42.7555	37.1737
	255.801	42.0883	37.1307
	256.801	41.5969	37.1211
	257.801	41.0757	36.9583
	258.801	40.5754	36.7761
	259.834	40.0915	36.7088
	260.834	39.746	36.5791
	261.834	39.3713	36.4348
	262.834	39.1178	36.2855
	263.834	38.8683	36.2276
	264.834	38.741	36.1215
	265.834	38.4718	35.9572
	266.834	38.4151	35.8556
	267.834	38.6466	35.8121
	268.834	38.939	35.7249
	269.834	39.5682	35.6716
	270.834	40.2266	35.594
	271.834	41.242	35.5018
	272.834	42.468	35.4436
	273.834	43.6769	35.4582
	274.834	44.8603	35.4921
	275.834	46.1031	35.628
	276.834	47.1752	35.6861
	277.834	48.1291	35.7588
	278.834	48.9242	35.9089
	279.834	49.2918	36.049
	280.834	49.555	36.3674
	281.834	49.3695	36.5022
	282.834	49.1449	36.7617
	283.834	48.3556	36.7761
	284.834	47.5699	36.9583
	285.834	46.8541	37.0062
	286.834	45.8591	37.1307
	287.834	44.914	37.1689
	288.834	44.1598	37.255
	289.834	43.3963	37.212
	290.834	42.8921	37.1594
	291.834	42.1295	37.078
	292.834	41.5462	37.0014
	293.834	41.0156	36.9487
	294.834	40.5893	36.9631
	295.834	40.2266	36.7665
	296.834	39.7647	36.5406
	297.834	39.3713	36.4107
	298.834	39.019	36.2565
	299.834	38.7552	36.078
	300.834	38.6041	36.0055
	301.834	38.5002	35.8895
	302.834	38.5333	35.7879
	303.834	38.5947	35.6765
	304.834	38.939	35.5067
	305.834	39.6291	35.429
	306.834	40.4034	35.4241
	307.834	41.5232	35.3464
	308.834	42.6369	35.4533
	309.834	43.9344	35.4096
	310.834	45.1376	35.4921
	311.834	46.2359	35.5989
	312.834	47.4166	35.6716
	313.834	48.3338	35.8314
	314.834	48.9892	35.9669
	315.834	49.417	36.0635
	316.834	49.4299	36.3288
	317.834	49.2702	36.5118
	318.834	48.8289	36.7137
	319.834	48.0942	36.8288
	320.834	47.3245	36.9727
	321.834	46.4615	37.0589
	322.834	45.6769	37.2072
	323.834	44.8334	37.2358
	324.834	43.9299	37.1259
	325.834	43.1512	37.0828
	326.834	42.5183	37.0206
	327.834	41.8864	37.0206
	328.834	41.5186	36.9918
	329.834	40.9462	36.8049
	330.834	40.5382	36.7569
	331.834	40.1381	36.6464
	332.834	39.6993	36.5551
	333.834	39.4792	36.3626
	334.834	39.0942	36.2324
	335.834	38.8306	36.1504
	336.834	38.6891	36.078
	337.834	38.5994	35.9185
	338.834	38.6608	35.8121
	339.834	38.8589	35.7055
	340.834	39.4136	35.6037
	341.834	40.0029	35.5504
	342.834	40.9276	35.463
	343.834	41.8681	35.4339
	344.834	43.0468	35.3853
	345.834	44.2363	35.4193
	346.834	45.4989	35.5261
	347.834	46.6249	35.5504
	348.834	47.5349	35.7685
	349.834	48.5469	35.8605
	350.834	48.9805	36.0249
	351.834	49.5291	36.218
	352.834	49.3911	36.3818
	353.834	49.2789	36.6752
	354.834	48.7249	36.7521
	355.834	48.0681	36.8912
	356.834	47.2674	37.0014
	357.834	46.3819	37.078
	358.834	45.3696	37.1067
	359.834	44.4522	36.9535
	360.834	43.6136	37.0684
	361.834	42.7782	36.824
	362.834	41.8175	36.5358
	363.834	41.205	36.4203
	364.834	40.8397	36.3626
	365.834	40.3849	36.2517
	366.834	40.0682	36.1215
	367.834	39.5776	36.0104
	368.834	39.4979	35.9234
	369.834	39.1835	35.7346
	370.834	39.2822	35.5795
	371.834	39.6618	35.4921
	372.834	40.4453	35.3075
	373.834	41.3896	35.1226
	374.834	42.678	35.0349
	375.834	44.1193	34.9178
	376.834	45.7747	34.9373
	377.834	47.3815	34.9471
	378.834	48.9978	35.0739
	379.834	50.5636	35.2589
	380.834	51.7803	35.2394
	381.834	53.241	35.4387
	382.834	54.1171	35.6037
	383.834	54.0464	35.6183
	384.834	54.764	35.9524
	385.834	54.7144	36.1746
	386.834	54.2168	36.4829
	387.834	53.3833	36.6608
	388.834	52.2283	36.92
	389.834	50.9094	36.8576
	390.834	49.5507	37.1115
	391.834	48.225	37.1641
	392.834	46.9466	36.9391
	393.834	45.939	36.9008
	394.834	44.9006	36.9008
	395.834	44.1958	36.8288
	396.834	43.301	36.7617
	397.834	42.6187	36.632
	398.834	41.9048	36.4974
	399.834	41.1358	36.2855
	400.834	40.7377	36.0249
	401.834	40.3337	35.7879
	402.834	39.9562	35.7007
	403.834	39.9049	35.5552
	404.834	39.9562	35.3221
	405.834	40.6357	35.0934
	406.834	41.6061	34.9812
	407.834	42.76	34.786
	408.834	44.4881	34.7225
	409.834	46.0321	34.6833
	410.834	47.9983	34.8006
	411.834	49.5377	34.7713
	412.834	51.1053	34.8592
	413.834	52.5654	35.0885
	414.834	53.6715	35.1567
	415.834	54.5114	35.3707
	416.834	55.1152	35.5698
	417.834	55.5271	35.6037
	418.834	55.864	36.0152
	419.834	55.671	36.1601
	420.834	55.2719	36.4974
	421.834	54.2584	36.5887
	422.834	52.9855	36.7665
	423.834	51.6193	36.9631
	424.834	50.4524	37.1211
	425.834	49.132	37.0349
	426.834	47.7231	36.987
	427.834	46.7351	37.0349
	428.834	45.5612	37.0254
	429.834	44.4656	36.6944
	430.834	43.2874	36.4348
	431.834	42.7144	36.4492
	432.834	42.1432	36.2517
	433.834	41.5416	36.1697
	434.834	41.1589	36.0394
	435.834	40.6821	35.8653
	436.834	40.3337	35.7879
	437.834	40.3383	35.6231
	438.834	40.2872	35.3999
	439.834	40.8443	35.2929
	440.834	41.6429	35.1275
	441.834	43.0195	34.9276
	442.834	44.4477	34.869
	443.834	46.2669	34.8934
	444.834	47.9023	34.8251
	445.834	49.3739	34.8055
	446.834	50.8966	35.0056
	447.834	51.9326	34.9763
	448.834	53.107	34.9812
	449.834	54.5363	35.2978
	450.834	55.2678	35.4096
	451.834	55.6546	35.5892
	452.834	56.1385	35.8121
	453.834	56.1221	35.9475
	454.834	55.868	36.2758
	455.834	55.3666	36.6224
	456.834	54.2459	36.7761
	457.834	52.721	36.896
	458.834	51.5769	37.2072
	459.834	50.0968	37.0014
	460.834	48.9156	37.0445
	461.834	47.6968	37.0828
	462.834	46.4791	36.9727
	463.834	45.5567	37.0254
	464.834	44.4612	36.7617
	467.601	42.2897	36.3433
	468.601	41.7394	36.1987
	469.601	41.2835	36.078
	470.601	40.7006	35.7782
	471.601	40.436	35.6474
	472.601	40.3895	35.5261
	473.601	40.6867	35.2929
	474.601	41.1819	35.2054
	475.601	41.9966	35.0397
	476.601	43.4914	34.9715
	477.601	45.2358	34.9568
	478.601	46.6778	34.9715
	479.601	48.4339	34.9568
	480.601	49.6411	34.8348
	481.601	51.0712	34.952
	482.601	52.4096	35.1323
	483.601	53.6339	35.361
	484.601	54.2791	35.4484
	485.601	54.9129	35.6037
	486.601	55.2636	35.8314
	487.601	55.1564	35.9669
	488.601	55.0203	36.3626
	489.601	54.1711	36.5791
	490.601	53.2787	36.6128
	491.601	52.2241	36.9151
	492.601	50.8241	36.9822
	493.601	49.555	37.1307
	494.601	48.4208	37.2311
	495.601	46.9466	36.9247
	496.601	45.9257	36.8528
	497.601	44.9677	36.8145
	498.601	44.2183	36.7377
	499.601	43.024	36.4492
	500.601	42.4452	36.4107
	501.601	41.8038	36.2083
	502.601	41.2235	36.0538
	503.601	40.8073	35.9717
	504.601	40.4918	35.7976
	505.601	40.1055	35.5601
	506.601	40.3709	35.5407
	507.601	40.8397	35.4096
	508.601	41.4449	35.2686
	509.601	42.4223	35.0397
	510.601	43.9118	34.8983
	511.601	45.3652	34.8885
	512.601	47.0917	34.8739
	513.601	48.6294	35.0202
	514.601	50.0624	34.9373
	515.601	51.2202	34.9178
	516.601	52.6747	35.1128
	517.601	53.9049	35.6134
	518.601	54.8261	35.7685
	519.601	55.2843	35.9185
	520.601	55.3337	36.2469
	521.601	54.9749	36.4396
	522.601	54.4866	36.7233
	523.601	53.3749	37.0254
	524.601	52.0763	37.3075
	525.601	50.6405	37.4126
	526.601	49.3739	37.4316
	527.601	48.2032	37.4794
	528.601	46.9466	37.5318
	529.601	45.8369	37.4984
	530.601	44.9811	37.4555
	531.601	44.0066	37.4269
	532.601	43.3101	37.3362
	533.601	42.573	37.212
	534.601	42.0287	37.1689
	535.601	41.3527	36.9631
	536.601	40.8582	36.8912
	537.601	40.3849	36.656
	538.601	39.8722	36.4974
	539.601	39.4933	36.377
	540.601	39.1178	36.189
	541.601	38.7976	35.9959
	542.601	38.4955	35.8556
	543.601	38.3015	35.7346
	544.601	38.3867	35.691
	545.601	38.59	35.5504
	546.601	39.1131	35.395
	547.601	39.8815	35.3075
	548.601	41.0849	35.2054
	549.601	42.5639	35.1956
	550.601	43.9118	35.1907
	551.601	45.6101	35.1421
	552.601	47.0301	35.2297
	553.601	48.5121	35.2832
	554.601	49.7832	35.5018
	555.601	51.0159	35.4873
	556.601	51.996	35.7152
	557.601	52.578	35.875
	558.601	52.9938	36.0828
	559.601	52.9938	36.5118
	560.601	52.6032	36.5647
	561.601	51.9199	36.7233
	562.601	50.9179	36.7665
	563.601	49.8864	36.9679
	564.601	48.7205	37.1211
	565.601	47.5524	37.1259
	566.601	46.5675	37.2502
	567.601	45.4677	37.2789
	568.601	44.5734	37.145
	569.601	43.7086	37.2072
	570.601	43.1013	37.298
	571.601	42.3675	37.0876
	572.601	41.8175	37.011
	573.601	41.2927	36.92
	574.601	40.7748	36.824
	575.601	40.2732	36.6176
	576.601	39.9236	36.5599
	577.601	39.5401	36.3915
	578.601	39.301	36.2083
	579.601	39.0049	36.0732
	580.601	38.7033	35.933
	581.601	38.5994	35.8024
	582.601	38.7457	35.7346
	583.601	38.906	35.5989
	584.601	39.3807	35.497
	585.601	40.1568	35.4824
	586.601	41.1727	35.4193
	587.601	42.4406	35.4436
	588.601	43.7041	35.2686
	589.601	45.0124	35.2929
	590.601	46.404	35.3707
	591.601	47.6312	35.3658
	592.601	48.8636	35.5018
	593.601	49.925	35.5746
	594.601	50.7686	35.8169
	595.601	51.4114	35.9814
	596.601	51.5557	35.962
	597.601	51.7167	36.1987
	598.601	51.1861	36.3529
	599.601	50.6448	36.5695
	600.601	49.9293	36.7233
	601.601	49.1233	36.8672
	602.601	48.0157	37.0445
	603.601	46.9554	37.0158
	604.601	45.9656	37.1354
	605.601	44.9722	36.9918
	606.601	44.0652	36.9774
	607.601	43.3101	37.0301
	608.601	42.4589	36.8192
	609.601	41.8818	36.7617
	610.601	41.3112	36.8432
	611.601	40.8304	36.7329
	612.601	40.3895	36.5166
	613.601	39.9982	36.5022
	614.601	39.6244	36.4252
	615.601	39.2728	36.2373
	616.601	38.939	36.107
	617.601	38.7646	35.9862
	618.601	38.6797	35.8314
	619.601	38.7127	35.7298
	620.601	39.0566	35.6183
	621.601	39.5542	35.5115
	622.601	40.3337	35.4047
	623.601	41.3481	35.2589
	624.601	42.6506	35.2054
	625.601	43.8622	35.1956
	626.601	45.2492	35.0982
	627.601	46.5542	35.1615
	628.601	47.9459	35.2248
	629.601	49.2357	35.3658
	630.601	50.4909	35.5504
	631.601	51.3562	35.628
	632.601	52.1354	35.8169
	633.601	52.5822	36.0683
	634.601	52.6537	36.2131
	635.601	52.3379	36.5647
	636.601	51.8226	36.5935
	637.601	50.9988	36.7905
	638.601	50.041	37.0493
	639.601	48.9199	37.1928
	640.601	47.7362	37.2406
	641.601	46.5057	37.1594
	642.601	45.49	37.2263
	643.601	44.6676	37.2167
	644.601	43.7583	37.1737
	645.601	43.0104	37.145
	646.601	42.2668	37.0589
	647.601	41.5324	36.8049
	648.601	41.0341	36.7185
	649.601	40.5521	36.6128
	650.601	40.1102	36.5262
	651.601	39.6805	36.3674
	652.601	39.362	36.2565
	653.601	39.0989	36.2083
	654.601	38.84	36.049
	655.601	38.6702	35.9572
	656.601	38.4056	35.8556
	657.601	38.4907	35.6716
	658.601	38.6797	35.5504
	659.601	39.1601	35.4436
	660.601	39.8395	35.2929
	661.601	41.0803	35.3026
	662.601	42.2485	35.2491
	663.601	43.6453	35.2589
	664.601	45.0303	35.2151
	665.601	46.2625	35.2394
	666.601	47.4604	35.2881
	667.601	48.8853	35.5795
	668.601	49.809	35.7055
	669.601	50.6789	35.7443
	670.601	51.3434	35.8847
	671.601	51.7337	36.0538
	672.601	51.7549	36.1263
	673.601	51.6447	36.2806
	674.601	51.1138	36.4396
	675.601	50.1525	36.6416
	676.601	49.1968	36.8192
	677.601	48.1422	37.011
	678.601	47.1049	37.0828
	679.601	46.0144	37.0876
	680.601	45.1376	37.0349
	681.601	44.1463	37.0637
	682.601	43.36	36.9966
	683.601	42.6825	36.872
	684.601	42.1432	36.8192
	685.601	41.5048	36.8384
	686.601	40.8536	36.608
	687.601	40.3755	36.5022
	688.601	39.9423	36.3722
	689.601	39.5682	36.271
	690.601	39.3103	36.1359
	691.601	38.9625	36.049
	692.601	38.8447	35.9959
	693.601	38.5427	35.8024
	694.601	38.5002	35.691
	695.601	38.7363	35.6134
	696.601	38.9531	35.3999
	697.601	39.5776	35.3026
	698.601	40.5754	35.2686
	699.601	41.6521	35.2735
	700.601	42.9194	35.2394
	701.601	44.4701	35.2297
	702.601	45.8546	35.429
	703.601	47.3815	35.4047
	704.601	48.6077	35.4241
	705.601	49.7487	35.6522
	706.601	50.7387	35.754
	707.601	51.4963	35.8798
	708.601	52.0383	36.0055
	709.601	52.2536	36.2035
	710.601	52.1143	36.4252
	711.601	51.6193	36.5262
	712.601	50.9307	36.6992
	713.601	49.9207	36.7665
	714.601	48.7856	36.8576
	715.601	47.7449	36.9727
	716.601	46.6337	37.0206
	717.601	45.6813	37.0924
	718.601	44.6945	36.872
	719.601	43.975	36.9631
	720.601	43.1013	36.8816
	721.601	42.4315	36.92
	722.601	41.6659	36.6944
	723.601	41.1589	36.6416
	724.601	40.7099	36.6224
	725.601	40.2779	36.5455
	726.601	39.8068	36.4252
	727.601	39.4558	36.2951
	728.601	39.0801	36.1408
	729.601	38.8636	36.0635
	730.601	38.7976	35.9282
	731.601	38.5664	35.8266
	732.601	38.6844	35.7927
	733.601	38.8824	35.6716
	734.601	39.3244	35.5504
	735.601	40.0635	35.4533
	736.601	41.108	35.3658
	737.601	42.4315	35.3853
	738.601	43.6724	35.2978
	739.601	45.008	35.2443
	740.601	46.4791	35.2491
	741.601	47.9372	35.2929
	742.601	49.0455	35.429
	743.601	50.2597	35.7298
	744.601	51.2499	35.6425
	745.601	51.8903	35.8556
	746.601	52.3211	36.0442
	747.601	52.5317	36.1842
	748.601	52.1987	36.2131
	749.601	51.6913	36.5455
	750.601	50.9051	36.7185
	751.601	49.9465	36.8576
	752.601	48.7639	36.9151
	753.601	47.793	36.9535
	754.601	46.788	37.0924
	755.601	45.8013	37.1546
	756.601	44.7707	37.2741
	757.601	43.9028	37.0349
	758.601	43.2103	37.1594
	759.601	42.573	37.0397
	760.601	41.914	36.8912
	761.601	41.2743	36.7569
	762.601	40.7841	36.68
	763.601	40.2965	36.5262
	764.601	40.0029	36.4926
	767.534	39.0472	36.078
	768.534	38.7599	35.9862
	769.534	38.623	35.8218
	770.534	38.6466	35.7491
	771.534	38.7599	35.5989
	772.534	39.2258	35.5649
	773.534	39.9889	35.429
	774.534	40.8443	35.361
	775.534	42.0791	35.3075
	776.534	43.3056	35.2248
	777.534	44.6452	35.1907
	778.534	46.1562	35.2735
	779.534	47.4297	35.3367
	780.534	48.6381	35.4484
	781.534	49.8477	35.4921
	782.534	50.8497	35.6086
	783.534	51.6362	35.7588
	784.534	52.2789	36.049
	785.534	52.5106	36.1359
	786.534	52.5443	36.2951
	787.534	52.1059	36.5695
	788.534	51.301	36.5647
	789.534	50.401	36.6656
	790.534	49.4084	36.8672
	791.534	48.2772	36.9774
	792.534	47.1444	37.0445
	793.534	46.1651	37.0876
	794.534	45.1688	37.0924
	795.534	44.3353	37.1402
	796.534	43.4733	37.0397
	797.534	42.8466	37.0349
	798.534	42.1615	36.8912
	799.534	41.6567	36.8912
	800.534	41.0988	36.8001
	801.534	40.6821	36.7569
	802.534	40.1801	36.6656
	803.534	39.7928	36.43
	804.534	39.4839	36.3867
	805.534	39.2493	36.3385
	806.534	38.9578	36.1601
	807.534	38.7787	36.0538
	808.534	38.708	35.9379
	809.534	38.7457	35.7588
	810.534	39.0331	35.6619
	811.534	39.5448	35.5407
	812.534	40.4499	35.5261
	813.534	41.4772	35.3999
	814.534	42.7691	35.3707
	815.534	44.1057	35.4144
	816.534	45.668	35.4144
	817.534	46.8497	35.3075
	818.534	48.2032	35.2735
	819.534	49.5334	35.3318
	820.534	50.7046	35.4387
	821.534	51.6447	35.6571
	822.534	52.2958	35.8847
	823.534	52.8386	35.9572
	824.534	53.019	36.2469
	825.534	52.9645	36.4155
	826.534	52.2114	36.5839
	827.534	51.4793	36.7137
	828.534	50.5636	36.872
	829.534	49.2011	36.9247
	830.534	48.1117	37.0589
	831.534	46.9862	37.078
	832.534	46.0055	37.2645
	833.534	45.1108	37.1785
	834.534	44.2678	37.212
	835.534	43.5186	37.1594
	836.534	42.9285	37.0732
	837.534	42.1341	36.9822
	838.534	41.5554	36.8816
	839.534	40.9462	36.6944
	840.534	40.501	36.5503
	841.534	40.1475	36.5214
	842.534	39.7086	36.3963
	843.534	39.3901	36.2373
	844.534	39.019	36.1697
	845.534	38.8259	36.0587
	846.534	38.774	35.9765
	847.534	38.6655	35.7976
	848.534	38.8871	35.6958
	849.534	39.2024	35.5358
	850.534	39.8488	35.4339
	851.534	40.835	35.3804
	852.534	42.0424	35.2881
	853.534	43.3736	35.2151
	854.534	44.7483	35.2151
	855.534	46.2536	35.254
	856.534	47.6531	35.2832
	857.534	48.9632	35.3853
	858.534	50.1783	35.3853
	859.534	51.2287	35.4582
	860.534	52.0763	35.5698
	861.534	52.7714	35.7879
	862.534	53.128	35.9862
	863.534	53.1489	36.189
	864.534	52.889	36.4541
	865.534	52.2578	36.5839
	866.534	51.2669	36.6896
	867.534	50.1697	36.848
	868.534	49.0281	37.0541
	869.534	47.9241	37.1115
	870.534	46.8145	37.1785
	871.534	45.7924	37.2072
	872.534	44.8648	37.1594
	873.534	44.1057	37.1594
	874.534	43.2738	37.0493
	875.534	42.6232	36.9727
	876.534	41.9507	36.8816
	877.534	41.4311	36.848
	878.534	40.9138	36.8336
	879.534	40.4825	36.7233
	880.534	40.1148	36.5647
	881.534	39.7507	36.5166
	882.534	39.4511	36.3626
	883.534	39.0989	36.2469
	884.534	38.8777	36.0828
	885.534	38.7457	35.991
	886.534	38.6844	35.8556
	887.534	38.8447	35.7588
	888.534	39.3103	35.6619
	889.534	39.9096	35.5164
	890.534	40.8026	35.4339
	891.534	42.0837	35.4144
	892.534	43.2738	35.3707
	893.534	44.6945	35.2929
	894.534	46.1917	35.2881
	895.534	47.6137	35.4241
	896.534	48.9416	35.3853
	897.534	50.1654	35.4727
	898.567	51.3817	35.5504
	899.567	52.0763	35.7201
	900.567	52.8092	35.7879
	901.567	53.2201	35.9572
	902.567	53.3498	36.078
	903.601	53.2243	36.3337
	904.601	52.784	36.4059
	905.601	51.8945	36.6608
	906.601	50.9136	36.824
	907.601	49.7789	36.8192
	908.601	48.5469	37.0014
	909.601	47.3946	36.9966
	910.601	46.3687	37.0254
	911.601	45.3785	37.0924
	912.601	44.3892	37.0541
	913.601	43.7312	37.0349
	914.601	42.8648	36.9487
	915.601	42.2073	36.9008
	916.601	41.6705	36.8096
	917.601	41.1866	36.7857
	918.634	40.6403	36.6224
	919.634	40.2779	36.5647
	920.634	39.8442	36.4396
	921.634	39.6478	36.3529
	922.634	39.2681	36.1746
	923.634	38.986	36.1166
	924.634	38.84	35.9669
	925.634	38.741	35.875
	926.634	38.7835	35.8169
	927.634	39.0519	35.6861
	928.634	39.6103	35.5989
	929.634	40.6357	35.463
	930.634	41.4864	35.2978
	931.634	42.7691	35.2735
	932.634	44.0336	35.254
	933.634	45.481	35.2248
	934.634	46.9246	35.2637
	935.634	48.3208	35.3756
	936.634	49.6497	35.4241
	937.667	50.7473	35.5261
	938.667	51.632	35.6231
	939.667	52.3758	35.7879
	940.667	52.9393	35.8556
	941.667	53.128	36.1456
	942.667	53.0777	36.2806
	943.667	52.6495	36.4107
	944.667	51.9749	36.5839
	945.667	50.9605	36.6944
	946.667	49.8992	36.8049
	947.667	48.7942	36.9151
	948.667	47.6137	36.8912
	949.667	46.4526	37.0206
	950.667	45.5523	37.1928
	951.667	44.7124	37.1354
	952.667	43.9524	37.078
	953.667	43.1285	36.9918
	954.667	42.4863	36.9295
	955.667	41.8497	36.7905
	956.667	41.3112	36.7088
	957.667	40.7655	36.6464
	958.667	40.2918	36.6031
	959.667	39.9142	36.3867
	960.667	39.2399	36.2035
	961.667	38.9201	36.0732
	962.667	38.6891	36.0104
	963.667	38.292	35.846
	964.667	38.1072	35.6619
	965.667	38.0787	35.5989
	966.667	38.2304	35.4921
	967.667	38.6089	35.3561
	968.667	39.2869	35.1907
	969.667	40.2965	35.0787
	970.667	41.0664	35.0934
	971.667	42.0011	34.9617
	972.667	42.9785	34.8397
	973.667	44.0967	34.9081
	974.667	44.9811	34.8739
	975.667	45.9966	34.8446
	976.667	46.9069	34.8495
	977.667	47.7755	34.9032
	978.667	48.5903	34.9471
	979.667	49.24	35.03
	980.667	49.7703	35.0495
	981.667	50.3197	35.2005
	982.667	50.8155	35.361
	983.667	51.0116	35.4144
	984.667	51.2627	35.5552
	985.667	51.301	35.6328
	986.667	51.1351	35.7588
	987.667	50.9477	35.8895
	988.667	50.4866	35.9427
	989.667	50.0281	36.1166
	990.667	49.3091	36.1022
	991.667	48.6033	36.2469
	992.667	47.8018	36.3578
	993.667	47.0477	36.4059
	994.667	46.2094	36.4011
	995.667	45.4053	36.4059
	996.667	44.5779	36.4155
	997.667	43.7944	36.4444
	998.667	43.1376	36.3385
	999.667	42.5593	36.3529
	1000.67	41.992	36.2276
	1001.67	41.5554	36.1938
	1002.67	41.1681	36.1118
	1003.67	40.7841	35.991
	1004.67	40.4964	35.8653
	1005.67	40.3569	35.7249
	1006.67	40.343	35.6328
	1007.67	40.6171	35.5843
	1008.67	40.8906	35.4582
	1009.67	41.3665	35.4582
	1010.67	41.9048	35.2783
	1011.67	42.573	35.1956
	1012.67	43.3101	35.1275
	1013.67	44.1418	35.0592
	1014.67	45.008	35.1372
	1015.67	45.9079	35.0739
	1016.67	46.5498	35.0056
	1017.67	47.4078	35.108
	1018.67	48.0201	35.1421
	1019.67	48.7292	35.2102
	1020.67	49.2314	35.2637
	1021.67	49.5291	35.327
	1022.67	49.9766	35.4582
	1023.67	49.9895	35.5795
	1024.67	50.2126	35.5843
	1025.67	50.2768	35.7201
	1026.67	50.3025	35.7346
	1027.67	49.9035	35.8363
	1028.67	49.5033	35.7588
	1029.67	49.0584	35.9572
	1030.67	48.4817	35.9862
	1031.67	47.9197	36.1359
	1032.67	47.2499	36.2806
	1033.67	46.4615	36.2662
	1034.67	45.6724	36.271
	1035.67	44.9006	36.3047
	1036.67	44.2948	36.3047
	1037.67	43.6905	36.2806
	1038.67	43.0967	36.2469
	1039.67	42.4543	36.1022
	1040.67	41.9874	36.0877
	1041.67	41.6199	36.0683
	1042.67	41.2835	35.8895
	1043.67	41.0942	35.8072
	1044.67	40.8814	35.7976
	1045.67	40.886	35.6861
	1046.67	40.9832	35.6231
	1047.67	41.1589	35.5601
	1048.67	41.6383	35.4824
	1049.67	41.969	35.4484
	1050.67	42.5046	35.4193
	1051.67	43.124	35.2491
	1052.67	43.8622	35.2102
	1053.67	44.7214	35.2297
	1054.67	45.432	35.1713
	1055.67	46.1518	35.2686
	1056.67	46.9333	35.3415
	1057.67	47.6006	35.2248
	1058.67	48.164	35.2637
	1059.67	48.6164	35.2345
	1060.67	48.9805	35.4047
	1061.67	49.3911	35.463
	1062.67	49.7014	35.463
	1063.67	49.9852	35.7443
	1064.67	50.0195	35.783
	1066.83	49.8305	35.7976
	1067.83	49.6497	36.1359
	1068.83	49.2054	36.1118
	1069.83	48.5382	36.1022
	1070.83	47.9983	36.2855
	1071.83	47.3289	36.3626
	1072.83	46.7968	36.4155
	1073.83	46.0809	36.4637
	1074.83	45.1956	36.3144
	1075.83	44.4926	36.2951
	1076.83	43.9705	36.3144
	1077.83	43.3237	36.3481
	1078.83	42.7965	36.2373
	1079.83	42.4086	36.1601
	1080.83	41.9874	36.1166
	1081.83	41.5877	36.0345
	1082.83	41.3527	36.0007
	1083.83	41.3481	35.9089
	1084.83	41.325	35.9137
	1085.83	41.3942	35.7298
	1086.83	41.7073	35.6522
	1087.83	42.0745	35.6183
	1088.83	42.468	35.5164
	1089.83	43.0376	35.3561
	1090.83	43.7312	35.3415
	1091.83	44.4477	35.327
	1092.83	44.9677	35.2735
	1093.83	45.7924	35.3756
	1094.83	46.4217	35.3561
	1095.83	47.1488	35.327
	1096.83	47.7799	35.3221
	1097.83	48.2772	35.3901
	1098.83	48.7422	35.4436
	1099.83	49.2443	35.5018
	1100.83	49.6713	35.5504
	1101.83	49.9035	35.6474
	1102.83	49.968	35.7055
	1103.83	50.1225	35.8266
	1104.83	49.9895	35.8702
	1105.83	49.7617	35.9572
	1106.83	49.5248	36.0683
	1107.83	49.2054	36.1166
	1108.83	48.8029	36.2999
	1109.83	48.1727	36.377
	1110.83	47.5393	36.2951
	1111.83	46.8453	36.3867
	1112.83	46.0898	36.4107
	1113.83	45.4008	36.2999
	1114.83	44.7349	36.2951
	1115.83	44.1508	36.2517
	1116.83	43.5819	36.2035
	1117.83	43.0922	36.2662
	1118.83	42.6552	36.271
	1119.83	42.2119	36.1504
	1120.83	41.9553	36.0732
	1121.83	41.7165	35.9717
	1122.83	41.5278	35.8798
	1123.83	41.56	35.8266
	1124.83	41.6337	35.7491
	1125.83	41.8635	35.7927
	1126.83	42.2623	35.6086
	1127.83	42.8238	35.5261
	1128.83	43.3963	35.497
	1129.83	43.9795	35.4679
	1130.83	44.6452	35.3707
	1131.83	45.4008	35.4387
	1132.83	46.0543	35.4047
	1133.83	46.6734	35.3124
	1134.83	47.3508	35.361
	1135.83	47.9634	35.4339
	1136.83	48.473	35.463
	1137.83	49.0498	35.4436
	1138.83	49.3782	35.5795
	1139.83	49.654	35.6765
	1140.87	49.8949	35.7346
	1141.87	49.9379	35.8943
	1142.87	50.0324	35.9282
	1143.87	49.9164	36.0732
	1144.87	49.6584	36.0877
	1145.87	49.2918	36.2276
	1146.87	48.8463	36.324
	1147.87	48.4078	36.377
	1148.87	47.6356	36.3385
	1149.87	47.0345	36.3529
	1150.87	46.2846	36.3722
	1151.87	45.6191	36.4541
	1152.87	44.9498	36.3722
	1153.87	44.3263	36.3481
	1154.87	43.7854	36.3192
	1155.87	43.3282	36.3722
	1156.87	42.7463	36.1697
	1157.87	42.5228	36.2035
	1158.87	42.0974	36.0345
	1159.87	41.8956	35.9959
	1160.87	41.7073	35.8943
	1161.87	41.7257	35.7879
	1162.87	41.7762	35.7249
	1163.87	42.0287	35.7152
	1164.87	42.4223	35.7055
	1165.87	42.7509	35.5601
	1166.87	43.292	35.497
	1167.87	44.0291	35.6668
	1168.87	44.6945	35.4824
	1169.87	45.3964	35.4241
	1170.87	45.9035	35.2589
	1171.87	46.4615	35.2783
	1172.87	47.1401	35.4339
	1173.87	47.9721	35.3318
	1174.87	48.6381	35.4727
	1175.87	49.2314	35.4339
	1176.87	49.4041	35.5698
	1177.87	49.6239	35.5601
	1178.87	49.8305	35.7201
	1179.87	49.8735	35.7927
	1180.87	49.8262	35.8847
	1181.87	49.7703	35.9814
	1182.87	49.611	36.0442
	1183.87	49.2789	36.0877
	1184.87	48.7465	36.1601
	1185.87	48.1988	36.1504
	1186.87	47.6793	36.2855
	1187.87	47.1093	36.2903
	1188.87	46.6293	36.3047
	1189.87	45.9479	36.2517
	1190.87	45.3652	36.3867
	1191.87	44.7662	36.4155
	1192.87	44.3713	36.2758
	1193.87	43.808	36.2855
	1194.87	43.4461	36.2662
	1195.87	43.1013	36.1118
	1196.87	42.7509	36.0877
	1197.87	42.646	35.9475
	1198.87	42.4772	35.8798
	1199.87	42.4817	35.8556
	1200.87	42.5365	35.8121
	1201.87	42.7144	35.7443
	1202.87	43.0831	35.6522
	1203.87	43.3781	35.6183
	1204.87	43.7719	35.531
	1205.87	44.4432	35.6183
	1206.87	44.9722	35.5164
	1207.87	45.4187	35.3901
	1208.87	46.072	35.4193
	1209.87	46.6469	35.3707
	1210.87	47.2893	35.4484
	1211.87	47.8891	35.5358
	1212.87	48.3121	35.3756
	1213.87	48.7596	35.463
	1214.87	49.0671	35.5018
	1215.87	49.3911	35.6668
	1216.87	49.6928	35.6474
	1217.87	49.6067	35.6425
	1218.87	49.5076	35.6958
	1219.87	49.6497	35.7491
	1220.87	49.5291	35.8363
	1221.87	49.3954	35.9717
	1222.87	49.1103	36.107
	1223.87	48.6684	36.0973
	1224.87	48.2859	36.1552
	1225.87	47.7449	36.2083
	1226.87	47.2191	36.1746
	1227.87	46.6602	36.189
	1228.87	46.1031	36.2324
	1229.87	45.5656	36.2469
	1230.87	44.9856	36.2228
	1231.87	44.4342	36.2662
	1232.87	43.9254	36.1842
	1233.87	43.5503	36.1022
	1234.87	43.1694	36.0877
	1235.87	42.933	36.0538
	1236.87	42.6962	36.0297
	1237.87	42.6187	35.933
	1238.87	42.6506	35.8943
	1239.87	42.7144	35.8702
	1240.87	42.8374	35.8072
	1241.87	43.0331	35.7346
	1242.87	43.3917	35.7007
	1243.87	43.8802	35.6377
	1244.87	44.2588	35.5261
	1245.87	44.7304	35.4582
	1246.87	45.2983	35.5649
	1247.87	45.9123	35.4873
	1248.87	46.3863	35.4339
	1249.87	46.8717	35.361
	1250.87	47.4779	35.3804
	1251.87	47.8935	35.463
	1252.87	48.373	35.4436
	1253.87	48.8549	35.5018
	1254.87	49.1709	35.6716
	1255.87	49.5334	35.628
	1256.87	49.5464	35.6231
	1257.87	49.7057	35.7782
	1258.87	49.7617	35.7927
	1259.87	49.6368	35.8556
	1260.87	49.611	35.933
	1261.87	49.4256	35.9572
	1262.87	49.1536	36.0828
	1263.87	48.8289	36.1408
	1264.87	48.5251	36.1456
	1265.87	48.1073	36.1359
	1266.87	47.7624	36.2903
	1267.87	47.1313	36.324
	1268.87	46.6204	36.2035
	1269.87	46.1075	36.1697
	1270.87	45.6457	36.2083
	1271.87	45.1152	36.1601
	1272.87	44.7797	36.1408
	1273.87	44.4207	36.1263
	1274.87	44.0832	36.049
	1275.87	43.7719	35.9862
	1276.87	43.6815	36.0104
	1277.87	43.4642	35.8702
	1278.87	43.2874	35.8024
	1279.87	43.4189	35.933
	1280.87	43.5231	35.8218
	1281.87	43.7899	35.6668
	1282.87	43.975	35.6522
	1283.87	44.2318	35.5698
	1284.87	44.7573	35.5795
	1285.87	45.1554	35.5698
	1286.87	45.6368	35.4921
	1287.87	45.97	35.531
	1288.87	46.5057	35.5067
	1289.87	46.9554	35.4436
	1290.87	47.3727	35.4047
	1291.87	47.8018	35.4824
	1292.87	48.1683	35.5018
	1293.87	48.625	35.7007
	1294.87	48.8939	35.6861
	1295.87	49.1838	35.6813
	1296.87	49.3221	35.6716
	1297.87	49.4256	35.7007
	1298.87	49.5507	35.8556
	1299.93	49.5636	35.9427
	1300.93	49.4213	35.933
	1301.93	49.2832	35.9814
	1302.93	49.0671	36.0104
	1303.93	48.8116	35.9959
	1304.93	48.4773	36.0683
	1305.93	48.1117	36.1456
	1306.93	47.7099	36.1215
	1307.93	47.3201	36.2083
	1308.93	46.9641	36.1456
	1309.93	46.6116	36.1746
	1310.93	46.1119	36.1263
	1311.93	45.7836	36.1022
	1312.93	45.4588	36.1456
	1313.93	45.1644	36.0152
	1314.93	44.7169	36.0297
	1315.93	44.4791	36.0249
	1316.93	44.3578	35.9669
	1317.93	44.2228	35.9717
	1318.93	44.0742	35.8895
	1319.93	43.8396	35.846
	1320.93	43.6769	35.754
	1321.93	43.6	35.7443
	1322.93	43.5774	35.6765
	1323.93	43.6498	35.6958
	1324.93	43.6769	35.5698
	1325.93	43.7131	35.531
	1326.93	43.957	35.5018
	1327.93	44.2273	35.4533
	1328.93	44.6766	35.4582
	1329.93	44.9588	35.5213
	1330.93	45.2045	35.5164
	1331.93	45.5745	35.4921
	1332.93	45.8724	35.4873
	1333.93	46.1518	35.4533
	1334.93	46.5454	35.3561
	1335.93	46.7748	35.3853
	1336.93	47.1269	35.3804
	1337.93	47.3815	35.4241
	1338.93	47.5655	35.3172
	1339.93	47.7143	35.3513
	1340.93	48.0681	35.3756
	1341.93	48.0637	35.3707
	1342.93	48.2119	35.4047
	1343.93	48.5338	35.4873
	1344.93	48.5121	35.5115
	1345.93	48.5642	35.5455
	1346.93	48.6381	35.6716
	1347.93	48.6164	35.6474
	1348.93	48.5642	35.691
	1349.93	48.5729	35.7734
	1350.93	48.299	35.8218
	1351.93	48.2772	35.8847
	1352.93	48.0724	35.8411
	1353.93	47.9328	35.8508
	1354.93	47.6706	35.8314
	1355.93	47.5086	35.8314
	1356.93	47.456	35.8314
	1357.93	47.1137	35.8847
	1358.93	46.9201	35.933
	1359.93	46.8717	35.8702
	1360.93	46.5631	35.8992
	1361.93	46.3863	35.8847
	1362.93	46.2758	35.904
	1363.93	46.1341	35.8798
	1364.93	45.9212	35.8121
	1365.93	45.9479	35.8653
	1367.97	45.7658	35.6958
	1368.97	45.668	35.8218
	1369.97	45.668	35.691
	1370.97	45.7702	35.7298
	1371.97	45.899	35.6861
	1372.97	45.9035	35.628
	1373.97	45.9833	35.6231
	1374.97	46.0321	35.5698
	1375.97	46.2226	35.5552
	1376.97	46.32	35.5649
	1377.97	46.4615	35.6086
	1378.97	46.6028	35.5455
	1379.97	46.6822	35.5407
	1380.97	46.8981	35.5552
	1381.97	46.9774	35.531
	1382.97	47.1664	35.5261
	1383.97	47.1796	35.5698
	1384.97	47.3201	35.5601
	1385.97	47.4341	35.6086
	1386.97	47.3859	35.691
	1387.97	47.4472	35.5455
	1388.97	47.4429	35.5795
	1389.97	47.4954	35.6474
	1390.97	47.4604	35.6619
	1391.97	47.4122	35.6377
	1392.97	47.285	35.6571
	1393.97	47.3464	35.6668
	1394.97	47.3376	35.6619
	1395.97	47.3508	35.6716
	1396.97	47.2806	35.7637
	1397.97	47.1752	35.7298
	1398.97	47.1225	35.7298
	1399.97	47.0301	35.7394
	1400.97	46.9466	35.6522
	1401.97	46.8893	35.6716
	1402.97	46.8629	35.6861
	1403.97	46.691	35.7055
	1404.97	46.6822	35.7007
	1405.97	46.788	35.7782
	1406.97	46.7395	35.8411
	1407.97	46.6866	35.7394
	1408.97	46.6381	35.8169
	1409.97	46.5896	35.7152
	1410.97	46.6469	35.7491
	1411.97	46.6513	35.7152
	1412.97	46.5587	35.6716
	1413.97	46.5101	35.6619
	1414.97	46.616	35.6813
	1415.97	46.5896	35.6425
	1416.97	46.6072	35.6765
	1417.97	46.669	35.6328
	1418.97	46.766	35.6425
	1420	46.7483	35.7443
	1421	46.8937	35.6765
	1422	46.8585	35.5649
	1423	47.0433	35.7055
	1424	47.0433	35.6668
	1425	47.0873	35.7201
	1426	47.1313	35.6813
	1427	47.1576	35.6813
	1428	47.1488	35.783
	1429	47.1884	35.7443
	1430	47.1576	35.7201
	1431	47.1708	35.6668
	1432	47.1093	35.7976
	1433	47.162	35.7491
	1434	47.0433	35.7104
	1435	47.0741	35.7346
	1436	47.0873	35.7588
	1437	46.9862	35.8121
	1438	47.0653	35.7976
	1439	47.0301	35.7637
	1440	46.8893	35.7588
	1441	46.8541	35.7249
	1442	46.8629	35.7685
	1443	46.8145	35.7734
	1444	46.7351	35.7152
	1445	46.6734	35.7055
	1446	46.7527	35.6619
	1447	46.5763	35.7298
	1448	46.6954	35.6328
	1449	46.5896	35.7443
	1450.03	46.6513	35.6813
	1451.03	46.6469	35.7491
	1452.03	46.6293	35.6377
	1453.03	46.6249	35.6474
	1454.03	46.594	35.6861
	1455.03	46.7087	35.6571
	1456.03	46.7263	35.6861
	1457.03	46.8277	35.6522
	1458.03	46.8189	35.7007
	1459.03	46.8805	35.7152
	1460.03	46.9905	35.6522
	1461.03	46.9246	35.691
	1462.03	46.9509	35.6377
	1463.03	46.9597	35.7055
	1464.03	47.0258	35.6377
	1465.03	47.0389	35.7055
	1466.03	47.0961	35.7104
	1467.03	47.0389	35.6813
	1468.03	47.1005	35.6716
	1469.03	47.1532	35.7443
	1470.03	47.0258	35.6037
	1471.03	47.1181	35.6522
	1472.03	47.162	35.7491
	1473.03	47.1401	35.6765
	1474.03	47.2367	35.7443
	1475.03	47.2762	35.7298
	1476.03	47.1928	35.7637
	1477.03	47.1708	35.7927
	1478.03	47.1181	35.7298
	1479.03	47.1752	35.7346
	1480.03	47.1796	35.6813
	1481.03	47.2015	35.7007
	1482.03	47.2147	35.7491
	1483.03	47.2015	35.7734
	1484.03	47.1488	35.8363
	1485.03	47.1181	35.8556
	1486.03	47.0741	35.8798
	1487.03	47.0258	35.754
	1488.03	47.0697	35.8218
	1489.03	47.0433	35.7976
	1490.03	46.9509	35.8556
	1491.03	46.9597	35.7734
	1492.03	46.8189	35.7394
	1493.03	46.8849	35.8266
	1494.03	46.8277	35.7249
	1495.03	46.8629	35.7685
	1496.03	46.8585	35.8169
	1497.03	46.7307	35.6571
	1498.03	46.8233	35.7637
	1499.03	46.8056	35.7104
	1500.03	46.6954	35.6716
	1501.03	46.7175	35.6813
	1502.03	46.8012	35.8266
	1503.03	46.8012	35.8218
	1504.03	46.7924	35.8072
	1505.03	46.7439	35.7879
	1506.03	46.7439	35.7394
	1507.03	46.6602	35.7879
	1508.03	46.7439	35.8363
	1509.03	46.7483	35.7637
	1510.03	46.7924	35.7927
	1511.03	46.766	35.7927
	1512.03	46.7395	35.6958
	1513.03	46.8233	35.7298
	1514.03	46.7263	35.6716
	1515.03	46.8453	35.754
	1516.03	46.8365	35.7346
	1517.03	46.7748	35.691
	1518.03	46.8893	35.7104
	1519.03	46.9729	35.754
	1520.03	46.9729	35.6813
	1521.03	46.9113	35.6086
	1522.03	47.0741	35.6765
	1523.03	47.2674	35.6765
	1524.03	47.3113	35.7055
	1525.03	47.4034	35.7249
	1526.03	47.4516	35.7007
	1527.03	47.5174	35.754
	1528.03	47.4998	35.6716
	1529.03	47.4867	35.691
	1530.03	47.5305	35.6813
	1531.03	47.5568	35.7055
	1532.03	47.5962	35.754
	1533.03	47.7318	35.7782
	1534.03	47.6443	35.846
	1535.03	47.5305	35.7007
	1536.03	47.5305	35.8314
	1537.03	47.4472	35.8895
	1538.03	47.4648	35.8508
	1539.03	47.3069	35.9282
	1540.03	47.2718	35.8508
	1541.03	47.2893	36.0345
	1542.03	47.1708	35.9137
	1543.03	47.1401	35.8411
	1544.03	47.0213	35.8218
	1545.03	46.9246	35.8411
	1546.03	46.8277	35.8314
	1547.03	46.7439	35.7734
	1548.03	46.6954	35.8218
	1549.03	46.594	35.8411
	1550.07	46.5322	35.8702
	1551.07	46.6072	35.754
	1552.07	46.6116	35.8218
	1553.07	46.5454	35.7976
	1554.07	46.5012	35.8702
	1555.07	46.5145	35.8314
	1556.07	46.4482	35.8169
	1557.07	46.541	35.7685
	1558.1	46.3952	35.8169
	1559.1	46.5233	35.7491
	1560.1	46.5542	35.7055
	1561.1	46.5851	35.8363
	1562.1	46.6425	35.7394
	1563.1	46.6513	35.6765
	1564.1	46.8233	35.7298
	1565.1	46.9378	35.754
	1566.1	47.0565	35.7443
	1567.1	47.0301	35.6619
	1568.1	47.1005	35.6086
	1569.1	47.2718	35.6522
	1570.1	47.342	35.6231
	1571.1	47.4779	35.7152
	1572.1	47.5174	35.6765
	1573.1	47.5349	35.6861
	1574.1	47.6793	35.7298
	1575.1	47.548	35.783
	1576.1	47.5962	35.7734
	1577.1	47.5918	35.7152
	1578.1	47.6618	35.7491
	1579.1	47.7099	35.7588
	1580.1	47.6224	35.7782
	1581.1	47.6093	35.8218
	1582.1	47.3946	35.9379
	1583.1	47.2015	35.9234
	1584.1	46.788	35.933
	1585.1	46.4968	35.8653
	1586.1	46.2669	35.8895
	1587.1	46.0676	35.8169
	1588.1	45.9079	35.8266
	1589.1	45.8857	35.8024
	1590.1	45.7969	35.8556
	1591.1	45.6013	35.7201
	1592.1	45.6991	35.7734
	1593.1	45.6235	35.691
	1594.1	45.5968	35.5843
	1595.1	45.6191	35.6037
	1596.1	45.7258	35.628
	1597.1	45.9212	35.5795
	1598.1	45.7702	35.5795
	1599.1	45.9966	35.4776
	1600.1	46.0853	35.4533
	1601.1	46.1562	35.4533
	1602.1	46.3465	35.3999
	1603.1	46.404	35.4776
	1604.1	46.6425	35.5067
	1605.1	46.8453	35.4921
	1606.1	47.0389	35.5455
	1607.1	47.1137	35.4339
	1608.1	47.2981	35.5261
	1609.1	47.4166	35.4484
	1610.1	47.5393	35.3707
	1611.1	47.5962	35.4824
	1612.1	47.7318	35.4047
	1613.1	47.828	35.3999
	1614.1	47.9372	35.3999
	1615.1	48.1465	35.395
	1616.1	48.1248	35.6134
	1617.1	48.225	35.497
	1618.1	48.1422	35.4241
	1619.1	48.3469	35.5601
	1620.1	48.1858	35.5698
	1621.1	48.299	35.6183
	1622.1	48.299	35.6377
	1623.1	48.2293	35.5698
	1624.1	48.2859	35.6231
	1625.1	48.3034	35.6716
	1626.1	48.1988	35.6668
	1627.1	48.007	35.7055
	1628.1	47.8542	35.628
	1629.1	47.9284	35.6522
	1630.1	47.828	35.6668
	1631.1	47.7056	35.6425
	1632.1	47.5787	35.6377
	1633.1	47.513	35.7394
	1634.1	47.4253	35.691
	1635.1	47.3201	35.7298
	1636.1	47.2806	35.7104
	1637.1	47.1928	35.6813
	1638.1	46.9686	35.7346
	1639.1	46.9554	35.7443
	1640.1	46.8453	35.7394
	1641.1	46.7263	35.6474
	1642.1	46.6998	35.7007
	1643.1	46.6513	35.6716
	1644.1	46.6028	35.5698
	1645.1	46.5542	35.6037
	1646.1	46.616	35.5989
	1647.1	46.7087	35.5649
	1648.1	46.7263	35.6183
	1649.1	46.7616	35.5552
	1650.1	46.7572	35.6328
	1651.1	46.8365	35.5649
	1652.1	46.8673	35.5407
	1653.1	46.8453	35.5407
	1654.1	46.995	35.6086
	1655.1	47.0785	35.6134
	1656.1	47.0477	35.5746
	1657.1	47.1313	35.5552
	1658.1	47.2235	35.5407
	1659.1	47.1137	35.463
	1660.1	47.3025	35.5504
	1661.1	47.3025	35.5261
	1662.1	47.3639	35.5358
	1663.1	47.3245	35.5455
	1664.1	47.3332	35.5552
	1665.1	47.3683	35.5601
	1666.33	47.3683	35.5698
	1667.33	47.8105	35.4727
	1668.33	48.8029	35.5552
	1669.33	49.7617	35.4533
	1670.33	50.9988	35.5989
	1671.33	52.3337	35.5358
	1672.33	53.1531	35.6328
	1673.33	53.934	35.7104
	1674.33	54.4949	35.8605
	1675.33	54.8385	35.8411
	1676.33	55.0739	36.0394
	1677.33	55.0698	36.0877
	1678.33	54.7185	36.3192
	1679.33	54.0006	36.3915
	1680.33	53.0986	36.4396
	1681.33	52.0256	36.608
	1682.33	50.807	36.68
	1683.33	49.6239	36.7425
	1684.33	48.386	36.8912
	1685.33	47.2499	36.9439
	1686.33	46.2758	36.9631
	1687.33	45.3563	36.9247
	1688.33	44.4072	36.9535
	1689.33	43.686	36.8049
	1690.33	42.9785	36.8145
	1691.33	42.4086	36.7425
	1692.33	41.7946	36.6608
	1693.33	41.3988	36.5551
	1694.33	40.7563	36.5647
	1695.33	40.3244	36.4107
	1696.33	40.0775	36.377
	1697.33	39.746	36.1408
	1698.33	39.5823	36.0635
	1699.33	39.4745	35.9765
	1700.33	39.615	35.8411
	1701.33	39.8629	35.6861
	1702.33	40.6032	35.6231
	1703.33	41.6061	35.5552
	1704.33	42.719	35.4679
	1705.33	44.2858	35.395
	1706.33	45.899	35.4096
	1707.33	47.6575	35.2832
	1708.33	49.2141	35.2686
	1709.33	50.8369	35.3513
	1710.33	52.3927	35.3415
	1711.33	53.8049	35.3756
	1712.33	54.7971	35.4436
	1713.33	55.6833	35.5649
	1714.33	56.5023	35.6425
	1715.33	57.0198	35.783
	1716.33	57.1621	36.0394
	1717.33	56.8733	36.0152
	1718.33	56.5064	36.3144
	1719.33	55.634	36.3337
	1720.33	54.644	36.4974
	1721.33	53.3624	36.531
	1722.33	51.9453	36.6704
	1723.33	50.5807	36.8192
	1724.33	49.1968	36.9774
	1725.33	47.7974	36.8864
	1726.33	46.5719	36.9008
	1727.33	45.5167	36.9631
	1728.33	44.6272	37.0301
	1729.33	43.7719	36.9008
	1730.33	43.0104	36.8912
	1731.33	42.2852	36.7281
	1732.33	41.6797	36.6416
	1733.33	41.1866	36.5599
	1734.33	40.8026	36.6464
	1735.33	40.4685	36.4926
	1736.33	39.9469	36.3385
	1737.33	39.6618	36.2517
	1738.33	39.3713	36.1215
	1739.33	39.2822	36.0055
	1740.33	39.1412	35.9427
	1741.33	39.4042	35.8363
	1742.33	39.8909	35.6765
	1743.33	40.7609	35.5552
	1744.33	41.8681	35.4873
	1745.33	43.301	35.3707
	1746.33	44.9051	35.2637
	1747.33	46.6028	35.2199
	1748.33	48.3773	35.1323
	1749.33	49.9551	35.0982
	1750.33	51.5048	35.2832
	1751.33	52.9603	35.2783
	1752.33	54.2459	35.2589
	1753.33	55.3172	35.2686
	1754.33	56.249	35.4047
	1755.33	57.0035	35.6571
	1756.33	57.3082	35.7685
	1757.33	57.4583	35.9089
	1758.33	57.0889	36.0877
	1759.33	56.5432	36.1697
	1760.33	55.6546	36.3144
	1761.33	54.5239	36.5214
	1762.33	53.262	36.6992
	1763.33	51.7252	36.8528
	1764.33	50.431	36.8384
	1765.33	48.8766	36.8624
	1766.33	47.675	37.0301
	1767.33	46.3908	37.0924
	1768.33	45.3473	37.0397
	1769.33	44.4072	36.9774
	1770.33	43.6136	37.0158
	1771.33	42.8921	36.896
	1772.33	42.244	36.8145
	1773.33	41.7394	36.6752
	1774.33	41.1773	36.5743
	1775.33	40.8258	36.632
	1776.33	40.3104	36.4637
	1777.33	39.9562	36.3433
	1778.33	39.615	36.218
	1779.33	39.3713	36.2083
	1780.33	39.1365	35.9379
	1781.33	39.146	35.875
	1782.33	39.4839	35.7491
	1783.33	39.9049	35.6619
	1784.33	40.798	35.5213
	1785.33	42.0837	35.4339
	1786.33	43.6453	35.3901
	1787.33	45.3384	35.2978
	1788.33	47.0301	35.3026
	1789.33	48.7682	35.3075
	1790.33	50.4395	35.181
	1791.33	51.9284	35.1956
	1792.33	53.2745	35.2199
	1793.33	54.5612	35.3561
	1794.33	55.6094	35.395
	1795.33	56.5432	35.531
	1796.33	57.1174	35.6668
	1797.33	57.5879	35.7927
	1798.33	57.4866	35.9475
	1799.33	57.223	36.0683
	1800.33	56.535	36.2999
	1801.33	55.5929	36.4637
	1802.33	54.4575	36.6416
	1803.33	53.0651	36.8096
	1804.33	51.5217	36.8624
	1805.33	50.1482	37.0349
	1806.33	48.7942	37.0349
	1807.33	47.4911	37.0493
	1808.33	46.2094	36.9822
	1809.33	45.1688	37.0493
	1810.33	44.3128	37.0062
	1811.33	43.6091	36.9918
	1812.33	42.7646	36.9008
	1813.33	42.1386	36.9056
	1814.33	41.6705	36.8816
	1815.33	41.0895	36.7377
	1816.33	40.6125	36.4926
	1817.33	40.2173	36.4974
	1818.33	39.9236	36.3192
	1819.33	39.6712	36.1649
	1820.33	39.2164	36.0104
	1821.33	39.0472	36.0104
	1822.33	38.9813	35.7927
	1823.33	39.1225	35.628
	1824.33	39.7367	35.5698
	1825.33	40.6728	35.5018
	1826.33	41.7257	35.395
	1827.33	43.4416	35.3172
	1828.33	44.9051	35.2686
	1829.33	46.6513	35.2491
	1830.33	48.3817	35.3561
	1831.33	49.9937	35.2443
	1832.33	51.492	35.3561
	1833.33	52.7336	35.3513
	1834.33	54.0755	35.3853
	1835.33	55.1399	35.3513
	1836.33	55.9706	35.5115
	1837.33	56.5921	35.5504
	1838.33	57.2595	35.691
	1839.33	57.4258	35.8895
	1840.33	57.2636	36.107
	1841.33	56.7756	36.1311
	1842.33	56.0443	36.3529
	1843.33	54.9872	36.4589
	1844.33	53.7382	36.6176
	1845.33	52.4306	36.6704
	1846.33	50.8795	36.7761
	1847.33	49.5377	36.8768
	1848.33	48.0812	36.9535
	1849.33	46.8717	36.9104
	1850.33	45.8635	37.0397
	1851.33	44.8558	37.0062
	1852.33	43.966	36.9631
	1853.33	43.3056	36.987
	1854.33	42.573	36.8576
	1855.33	41.8589	36.8432
	1856.33	41.2881	36.6176
	1857.33	40.8026	36.5166
	1858.33	40.4778	36.3915
	1859.33	39.9703	36.3578
	1860.33	39.6291	36.2276
	1861.33	39.3103	36.0828
	1862.33	39.0754	35.9475
	1863.33	39.019	35.8992
	1864.33	39.1507	35.7879
	1865.33	39.4745	35.7249
	1866.33	40.0449	35.5843
	1867.33	41.1404	35.5018
	1868.33	42.404	35.463
	1869.33	44.0607	35.395
	1870.33	45.5968	35.3415
	1871.33	47.2542	35.3124
	1872.33	48.9849	35.2735
	1873.33	50.5208	35.1713
	1874.33	51.9284	35.1956
	1875.33	53.4418	35.3172
	1876.33	55.0863	35.4679
	1877.33	56.7022	35.5164
	1878.33	57.8549	35.6086
	1879.33	58.7932	35.783
	1880.33	59.1338	35.904
	1881.33	59.3458	35.9475
	1882.33	58.9776	36.2324
	1883.33	58.2544	36.3818
	1884.33	57.2433	36.5118
	1885.33	55.6546	36.5984
	1886.33	54.0589	36.7377
	1887.33	52.4559	36.9056
	1888.33	50.8369	36.9918
	1889.33	49.2486	37.1259
	1890.33	47.9415	37.1594
	1891.33	46.6469	37.212
	1892.33	45.6324	37.1833
	1893.33	44.708	37.2167
	1894.33	44.0156	37.188
	1895.33	43.2738	37.1211
	1896.33	42.6734	37.0637
	1897.33	42.1753	37.0493
	1898.33	41.5554	36.9679
	1899.33	41.0895	36.8624
	1900.33	40.7146	36.7713
	1901.33	40.2965	36.6031
	1902.33	39.9236	36.4733
	1903.33	39.6057	36.377
	1904.33	39.301	36.3144
	1905.33	38.9342	36.1022
	1906.33	38.8494	36.0297
	1907.33	38.7221	35.8943
	1908.33	38.807	35.8121
	1909.33	39.1412	35.7394
	1910.33	39.9562	35.6425
	1911.33	41.108	35.6231
	1912.33	42.5365	35.4582
	1913.33	44.3038	35.361
	1914.33	46.3554	35.3026
	1915.33	48.2859	35.2589
	1916.33	50.3197	35.2686
	1917.33	52.1312	35.3221
	1918.33	53.8257	35.2199
	1919.33	55.3996	35.2686
	1920.33	56.6737	35.4047
	1921.33	57.7457	35.5067
	1922.33	58.4114	35.6231
	1923.33	58.8774	35.8702
	1924.33	58.9376	35.8798
	1925.33	58.6326	36.049
	1926.33	57.9195	36.324
	1927.33	57.0239	36.4492
	1928.33	55.5066	36.7425
	1929.33	53.8007	36.7713
	1930.33	52.165	36.9151
	1931.33	50.5593	37.0541
	1932.33	49.0368	37.1115
	1933.33	47.6618	37.1546
	1934.33	46.5233	37.1498
	1935.33	45.5256	37.2072
	1936.33	44.6586	37.1785
	1937.33	43.8261	37.1594
	1938.33	43.1195	37.0493
	1939.33	42.4543	36.9583
	1940.33	41.9323	36.9391
	1941.33	41.5278	36.8912
	1942.33	41.0156	36.8576
	1943.33	40.5986	36.7233
	1944.33	40.194	36.5887
	1945.33	39.8582	36.4685
	1946.33	39.5682	36.3481
	1947.33	39.2634	36.2228
	1948.33	39.0472	36.1456
	1949.33	38.8824	36.0249
	1950.33	38.774	35.9185
	1951.33	38.9531	35.846
	1952.33	39.362	35.7443
	1953.33	40.2406	35.7055
	1954.33	41.3066	35.5698
	1955.33	42.9831	35.5552
	1956.33	44.6228	35.463
	1957.33	46.5189	35.3415
	1958.33	48.5251	35.3707
	1959.33	50.4823	35.395
	1960.33	52.1903	35.3658
	1961.33	53.8424	35.4047
	1962.33	55.1399	35.4241
	1963.33	56.4615	35.6134
	1964.33	57.438	35.5552
	1965.33	58.1536	35.7249
	1968	58.6084	36.0828
	1969	58.0971	36.2469
	1970	57.361	36.4589
	1971	56.1713	36.6031
	1972	54.7185	36.6944
	1973	53.1992	36.896
	1974	51.5981	37.0493
	1975	50.0624	37.0924
	1976	48.6424	37.2215
	1977	47.4253	37.2884
	1978	46.1784	37.145
	1979	45.209	37.1689
	1980	44.3533	37.1737
	1981	43.6453	37.1689
	1982	42.933	37.0684
	1983	42.2668	37.0397
	1984	41.813	36.9487
	1985	41.2743	36.7857
	1986	40.8628	36.7088
	1987	40.4453	36.6128
	1988	40.0682	36.531
	1989	39.7601	36.4059
	1990	39.4933	36.3481
	1991	39.1977	36.1987
	1992	39.0942	36.1166
	1993	38.986	35.991
	1994	39.0754	35.8992
	1995	39.4886	35.8121
	1996	40.3616	35.8508
	1997	41.6015	35.6231
	1998	43.0922	35.5455
	1999	44.8961	35.4484
	2000	46.8321	35.4824
	2001	48.486	35.395
	2002	50.4866	35.4387
	2003	52.2452	35.3658
	2004	53.8132	35.4436
	2005	55.3625	35.4824
	2006	56.4779	35.6037
[truncated: 966 more rows]

## Sheet: Fig. 3b
	Heating spot			Transmission spot
Name	Average temperature	Amplitude		Average temperature	Amplitude
Units	DegC	DegC		DegC	DegC
	43.4	11.47		36.3	2
	47.55	16.2		35.9	2.5
	45.01	15		36.2	2.2
	45.65	9.5		35.8	1.3
	46.4	7		35.8	1.1
	47	1.5		35.7	0.5
	47.3	18.5		36.1	2
	47.35	20.5		36.25	2.1
	48.3	21.5		36.16	2
	56.1	28		35.8	2.5
	50.3	26		35.8	2.3
	49.7	25.5		36.2	1.8

## Sheet: Fig. 3c
Name	Average T_heat	Average T_trans
Units	DegC	DegC
	43.4	36.3
	47.55	35.9
	45.01	36.2
	45.65	35.8
	46.4	35.8
	47	35.7
	47.3	36.1
	47.35	36.25
	48.3	36.16
	56.1	35.8
	50.3	35.8
	49.7	36.2
