# Supplementary material for: Feedback-controlled hydrogels with homeostatic oscillations and dissipative signal transduction
Source: Nat Nanotechnol. 2022 Nov 28;17(12):1303–10. doi: 10.1038/s41565-022-01241-x (PMC9747616; doi:10.1038/s41565-022-01241-x)
Supplement: Source Data Fig. 4 — Source data of plots. [file 41565_2022_1241_MOESM12_ESM.xlsx]

## Sheet: Fig. 4e
Name	t	Position 3	Position 2	Position 1
Units	s	degC	degC	degC
	0	34.7239	37.9954	34.6174
	1	34.6686	37.8177	34.6068
	2	34.6729	37.6352	34.5766
	3	34.8002	37.4463	34.532
	4	35.0137	37.2604	34.4911
	5	35.4187	37.1159	34.4678
	6	35.8694	36.8824	34.3336
	7	36.5578	36.7744	34.304
	8	37.3225	36.6241	34.2206
	9	38.2132	36.5248	34.1534
	10	39.1639	36.4314	34.1156
	11	40.142	36.4102	34.0985
	12	41.0719	36.3641	34.0159
	13	42.0173	36.3913	34.005
	14	42.8523	36.3439	33.903
	15	43.7287	36.3919	33.878
	16	44.7164	36.5679	33.9514
	17	45.5508	36.6489	33.9211
	18	46.2575	36.6581	33.8081
	19	46.9992	36.788	33.7899
	20	47.6498	36.9119	33.7424
	21	48.2938	37.0773	33.7692
	22	48.8341	37.2065	33.7291
	23	49.4119	37.4012	33.7833
	24	49.904	37.5719	33.7845
	25	50.3431	37.7207	33.7914
	26	50.6118	37.7456	33.6499
	27	50.9897	37.9052	33.6437
	28	51.2982	38.0447	33.6416
	29	51.6103	38.2168	33.6869
	30	51.8344	38.3454	33.6731
	31	52.0682	38.5029	33.7067
	32	52.2078	38.6011	33.6924
	33	52.4292	38.8062	33.7615
	34	52.5581	38.95	33.7978
	35	52.6648	39.0946	33.831
	36	52.7902	39.2953	33.9548
	37	52.8104	39.4047	33.9622
	38	52.8261	39.5366	34.0026
	39	52.8169	39.6868	34.0812
	40	52.7625	39.8287	34.1742
	41	52.6226	39.9104	34.1989
	42	52.3816	39.9714	34.1861
	43	52.1265	40.0829	34.2495
	44	51.7509	40.1483	34.2506
	45	51.303	40.2342	34.2866
	46	50.7656	40.274	34.296
	47	50.1704	40.3425	34.378
	48	49.4765	40.3965	34.4208
	49	48.6585	40.3905	34.4486
	50	47.7681	40.409	34.4636
	51	46.8372	40.408	34.5407
	53.633	44.2184	40.3658	34.7204
	54.633	43.2401	40.2896	34.7433
	55.633	42.3757	40.2463	34.8399
	56.633	41.459	40.1113	34.8398
	57.633	40.6635	40.0109	34.8924
	58.633	39.8972	39.8734	34.8927
	59.633	39.1769	39.6912	34.8781
	60.633	38.5471	39.5359	34.8898
	61.633	38.0323	39.4282	34.968
	62.633	37.5005	39.2485	34.9484
	63.633	36.9895	39.0215	34.8916
	64.633	36.6083	38.8641	34.9127
	65.633	36.2542	38.6713	34.8946
	66.633	35.9667	38.4898	34.877
	67.633	35.6952	38.2875	34.8161
	68.633	35.4976	38.0911	34.7999
	69.633	35.413	37.9741	34.8083
	70.633	35.2995	37.7384	34.7205
	71.633	35.332	37.5434	34.6644
	72.633	35.465	37.3866	34.6338
	73.633	35.728	37.2393	34.5994
	74.633	36.1026	37.0884	34.5419
	75.633	36.6122	36.9399	34.4891
	76.633	37.2439	36.789	34.4237
	77.633	38.0198	36.7015	34.3804
	78.633	38.8246	36.5875	34.3226
	79.633	39.7092	36.5243	34.2716
	80.633	40.5828	36.4702	34.2143
	81.633	41.463	36.4026	34.1403
	82.633	42.3002	36.3871	34.07
	83.633	43.1393	36.386	34.0324
	84.633	43.9342	36.3792	33.9627
	85.633	44.7842	36.4725	33.9654
	86.633	45.5622	36.5843	33.9446
	87.633	46.2912	36.6653	33.9224
	88.633	47.0025	36.803	33.9235
	89.633	47.6306	36.9081	33.878
	90.633	48.2216	37.0472	33.8669
	91.633	48.7446	37.1285	33.7878
	92.633	49.2371	37.276	33.7722
	93.633	49.7095	37.4026	33.7658
	94.633	50.1104	37.5406	33.7329
	95.633	50.5063	37.7058	33.7542
	96.633	50.8467	37.8679	33.7471
	97.633	51.1284	37.9982	33.7452
	98.633	51.4336	38.1933	33.788
	99.633	51.6648	38.3361	33.7884
	100.633	51.909	38.495	33.8308
	101.633	52.0572	38.617	33.8341
	102.633	52.2246	38.8022	33.8918
	103.633	52.3456	38.9555	33.9296
	104.633	52.3944	39.0663	33.919
	105.633	52.4649	39.2277	33.9806
	106.633	52.4381	39.3511	34.0031
	107.633	52.4027	39.4869	34.0679
	108.633	52.3381	39.6305	34.1266
	109.633	52.2108	39.7811	34.1942
	110.633	52.0006	39.901	34.2595
	111.633	51.6938	40.0177	34.3053
	112.633	51.3134	40.1467	34.3897
	113.633	50.78	40.1914	34.4306
	114.633	50.2208	40.2995	34.4864
	115.633	49.4277	40.2446	34.4121
	116.633	48.6623	40.3118	34.474
	117.633	47.7323	40.3029	34.4798
	118.633	46.8442	40.3915	34.6049
	119.633	45.832	40.3669	34.6497
	120.633	44.7844	40.306	34.6707
	121.633	43.76	40.2477	34.6898
	122.633	42.7766	40.1512	34.7209
	123.633	41.8569	40.0661	34.7513
	124.633	41.0227	39.9733	34.7947
	125.633	40.2345	39.8582	34.8339
	126.633	39.522	39.7709	34.9094
	127.633	38.8651	39.6383	34.9292
	128.633	38.2192	39.4714	34.932
	129.633	37.6453	39.2855	34.9278
	130.633	37.148	39.1191	34.9464
	131.633	36.5898	38.8498	34.8366
	132.633	36.1919	38.6883	34.8477
	133.633	35.8156	38.4879	34.8106
	134.633	35.5174	38.305	34.8174
	135.633	35.2449	38.1093	34.7762
	136.633	35.0649	37.9559	34.7964
	137.633	34.8974	37.7687	34.7712
	138.633	34.8478	37.6425	34.7811
	139.633	34.8233	37.4805	34.7652
	140.633	34.8761	37.3118	34.7128
	141.633	35.0095	37.1171	34.6441
	142.633	35.2733	36.9762	34.6082
	143.633	35.698	36.8542	34.5893
	144.633	36.1829	36.687	34.4898
	145.633	36.8444	36.5598	34.429
	146.633	37.7017	36.5464	34.4998
	147.633	38.4945	36.4262	34.4041
	148.633	39.4094	36.3929	34.3976
	149.633	40.2543	36.32	34.3225
	150.633	41.1396	36.2989	34.2724
	151.633	41.9111	36.2392	34.1522
	152.633	42.7983	36.2915	34.1622
	153.633	43.632	36.3278	34.1044
	154.633	44.4279	36.404	34.0683
	155.633	45.2386	36.4873	34.0371
	156.633	45.9418	36.5615	33.9575
	157.633	46.6591	36.662	33.9229
	158.633	47.3261	36.797	33.9073
	159.633	47.8901	36.876	33.8331
	160.633	48.481	37.0469	33.8526
	161.633	49.0975	37.2949	33.9222
	162.633	49.5993	37.4542	33.9284
	163.633	50.011	37.592	33.9117
	164.633	50.3899	37.739	33.8956
	165.633	50.7276	37.8971	33.8875
	166.633	51.0302	38.0169	33.8599
	167.633	51.3204	38.1839	33.8912
	168.633	51.5648	38.3304	33.8934
	169.633	51.7507	38.4655	33.9057
	170.633	52.0062	38.7074	34.0115
	171.633	52.1665	38.8777	34.0567
	172.633	52.2399	38.9956	34.0645
	173.633	52.3206	39.1319	34.0893
	174.633	52.3742	39.2722	34.1124
	175.633	52.3657	39.4038	34.152
	176.633	52.3531	39.5768	34.2477
	177.633	52.197	39.6651	34.2501
	178.633	52.0371	39.7915	34.311
	179.633	51.7976	39.921	34.3554
	180.633	51.4417	39.9964	34.389
	181.633	51.0465	40.103	34.4434
	182.633	50.5408	40.1956	34.5209
	183.633	49.9021	40.2361	34.5082
	184.633	49.1755	40.2716	34.5463
	185.633	48.392	40.3247	34.5927
	186.633	47.4633	40.2984	34.5913
	187.633	46.543	40.3204	34.6476
	188.633	45.5989	40.3111	34.7009
	189.633	44.585	40.2486	34.7172
	190.633	43.6312	40.1871	34.7535
	191.633	42.7401	40.1655	34.8325
	192.633	41.8518	40.0722	34.8884
	193.633	41.0445	40.0008	34.9257
	194.633	40.2462	39.8656	34.9341
	195.633	39.5202	39.7232	34.9302
	196.633	38.8268	39.536	34.9152
	197.633	38.2415	39.3977	34.9272
	198.633	37.6652	39.2013	34.9154
	199.633	37.206	39.0639	34.9454
	200.633	36.7592	38.8781	34.9482
	201.633	36.3621	38.6998	34.9276
	202.633	36.0331	38.5277	34.9344
	203.633	35.7688	38.3745	34.9502
	204.633	35.4742	38.1395	34.8611
	205.633	35.2996	37.986	34.8518
	206.633	35.1841	37.8107	34.8383
	207.633	35.0894	37.621	34.7594
	208.633	35.0858	37.4246	34.7108
	209.633	35.1965	37.2639	34.6823
	210.633	35.4224	37.1232	34.6346
	211.633	35.7915	36.9953	34.6205
	212.633	36.2291	36.8345	34.5441
	213.633	36.8072	36.7189	34.4932
	214.633	37.5337	36.6095	34.4458
	215.633	38.3591	36.5195	34.4095
	216.633	39.1962	36.4534	34.3821
	217.633	40.0655	36.3895	34.3077
	218.633	40.9638	36.3686	34.2803
	219.633	41.8105	36.3395	34.2183
	220.633	42.6636	36.3522	34.1789
	221.633	43.464	36.3713	34.1189
	222.633	44.2605	36.4311	34.0971
	223.633	45.0174	36.4755	34.036
	224.633	45.7854	36.5724	34.0193
	225.633	46.5037	36.6969	34.0121
	226.633	47.1371	36.7905	33.9688
	227.633	47.7572	36.9164	33.9251
	228.633	48.3371	37.0558	33.9041
	229.633	48.8622	37.2048	33.8976
	230.633	49.3766	37.3808	33.9042
	231.633	49.8017	37.4835	33.8493
	232.633	50.2329	37.6782	33.8743
	233.633	50.5803	37.8119	33.8569
	234.633	50.9231	37.998	33.8871
	235.633	51.2313	38.1668	33.9214
	236.633	51.3577	38.2076	33.8092
	237.633	51.5596	38.3633	33.828
	238.633	51.7909	38.5654	33.9168
	239.633	51.9591	38.7349	33.9483
	240.633	52.0825	38.8852	33.9999
	241.633	52.2138	39.0727	34.0805
	242.633	52.2687	39.2123	34.1386
	243.633	52.2861	39.3589	34.1727
	244.633	52.238	39.4792	34.1999
	245.633	52.1428	39.6329	34.271
	246.633	52.0109	39.8048	34.3843
	247.633	51.769	39.9303	34.442
	248.633	51.4331	40.0617	34.5016
	249.633	50.9962	40.1519	34.5391
	250.633	50.4736	40.2249	34.5867
	251.633	49.7557	40.2066	34.5177
	252.633	48.9583	40.2181	34.5263
	253.633	48.1233	40.2536	34.574
	254.633	47.2411	40.2967	34.6428
	255.633	46.2659	40.3022	34.6829
	256.633	45.2712	40.3174	34.7578
	257.633	44.2448	40.2648	34.788
	258.633	43.32	40.254	34.8735
	259.633	42.328	40.1289	34.8566
	260.633	41.4629	40.0437	34.8975
	261.633	40.6164	39.9188	34.8968
	262.633	39.85	39.7842	34.9254
	263.633	39.1617	39.6652	34.9578
	264.633	38.4798	39.4952	34.9487
	265.633	37.8838	39.3395	34.9634
	266.633	37.357	39.1861	34.9757
	267.633	36.8934	39.0224	35.0046
	268.633	36.4647	38.8499	35.0011
	269.633	36.0659	38.6557	34.9512
	270.633	35.7302	38.4683	34.9525
	271.633	35.4476	38.2968	34.9487
	272.633	35.226	38.1602	34.9687
	273.633	34.9866	37.9369	34.8916
	274.633	34.8699	37.7695	34.8995

## Sheet: Fig. 4h
Name	t	left fin	middle fin	right fin		Inset figure	Name	t	left fin	middle fin	right fin
Units	s	mm	mm	mm			Units	s	mm	mm	mm
	0	0	0	0				127.997	-0.25836	-0.52848	-0.44593
	2.664	0.04874	0.05819	0.05332				130.664	-0.25836	-0.64	-0.55257
	5.33064	0.10724	0.12122	0.05332				133.331	-0.30223	-0.75636	-0.66405
	7.99736	0.05362	0.08243	0.04848				135.997	-0.37535	-0.86787	-0.76099
	10.664	0	-0.05818	-0.0727				138.664	-0.49234	-1.04242	-0.90156
	13.3306	-0.0585	-0.33454	-0.31506				141.331	-0.57521	-1.28969	-1.10514
	15.9974	-0.15599	-0.6109	-0.53318				143.997	-0.59471	-1.40606	-1.17785
	18.664	-0.22424	-0.82909	-0.79008				146.664	-0.59958	-1.45939	-1.29903
	21.3306	-0.30223	-1.05697	-0.98881				149.331	-0.64345	-1.53212	-1.40081
	23.9974	-0.42897	-1.27515	-1.14876				151.997	-0.76044	-1.72121	-1.53169
	26.664	-0.50696	-1.41575	-1.35719				154.664	-0.80431	-1.65818	-1.5123
	29.3306	-0.54596	-1.5903	-1.48806				157.331	-0.80919	-1.48363	-1.39597
	31.9974	-0.54109	-1.67757	-1.56562				159.997	-0.77994	-1.2509	-1.13907
	34.664	-0.7312	-1.97818	-1.7692				162.664	-0.70195	-1.07636	-0.97912
	37.3306	-0.84819	-2.10909	-1.80797				165.331	-0.63858	-0.87272	-0.7513
	39.9974	-0.89693	-2.2206	-2.0164				167.997	-0.60446	-0.72242	-0.63982
	42.664	-0.92618	-2.21575	-2.09395				170.664	-0.51671	-0.6206	-0.52833
	45.3306	-0.98468	-2.28848	-2.09395				173.331	-0.35585	-0.44606	-0.34899
	47.9974	-1.04317	-2.16242	-1.88553
	50.664	-0.98468	-1.94909	-1.76435
	53.3306	-0.84819	-1.70666	-1.59955
	55.9974	-0.81894	-1.44484	-1.35719
	58.664	-0.76044	-1.20242	-1.11483
	61.3306	-0.60933	-0.88727	-0.77069
	63.9974	-0.54109	-0.73212	-0.6689
	66.664	-0.47284	-0.60121	-0.52349
	69.3306	-0.51671	-0.63515	-0.53318
	71.9974	-0.46797	-0.58181	-0.47986
	74.664	-0.42897	-0.53333	-0.44593
	77.3306	-0.38997	-0.44121	-0.36838
	79.9974	-0.37047	-0.37818	-0.31021
	82.664	-0.30223	-0.3103	-0.24235
	85.3306	-0.27298	-0.28606	-0.22296
	87.9974	-0.29248	-0.3103	-0.24235
	90.664	-0.23399	-0.20363	-0.18419
	93.3306	-0.24373	-0.18424	-0.17934
	95.9974	-0.23399	-0.17454	-0.15995
	98.664	-0.23399	-0.14545	-0.12602
	101.331	-0.18036	-0.12606	-0.14056
	103.997	-0.20961	-0.13575	-0.09694
	106.664	-0.19499	-0.1406	-0.10179
	109.331	-0.12674	-0.07272	-0.06786
	111.997	-0.14624	-0.12606	-0.07755
	114.664	-0.15599	-0.13575	-0.0727
	117.331	-0.17549	-0.15515	-0.10179
	119.997	-0.18036	-0.19394	-0.13572
	122.664	-0.27298	-0.40727	-0.36838
	125.331	-0.23886	-0.47515	-0.38292
	127.997	-0.25836	-0.52848	-0.44593
	130.664	-0.25836	-0.64	-0.55257
	133.331	-0.30223	-0.75636	-0.66405
	135.997	-0.37535	-0.86787	-0.76099
	138.664	-0.49234	-1.04242	-0.90156
	141.331	-0.57521	-1.28969	-1.10514
	143.997	-0.59471	-1.40606	-1.17785
	146.664	-0.59958	-1.45939	-1.29903
	149.331	-0.64345	-1.53212	-1.40081
	151.997	-0.76044	-1.72121	-1.53169
	154.664	-0.80431	-1.65818	-1.5123
	157.331	-0.80919	-1.48363	-1.39597
	159.997	-0.77994	-1.2509	-1.13907
	162.664	-0.70195	-1.07636	-0.97912
	165.331	-0.63858	-0.87272	-0.7513
	167.997	-0.60446	-0.72242	-0.63982
	170.664	-0.51671	-0.6206	-0.52833
	173.331	-0.35585	-0.44606	-0.34899
	175.997	-0.30223	-0.34909	-0.30052
	178.664	-0.29736	-0.35878	-0.32475
	181.331	-0.28273	-0.30545	-0.26174
	183.997	-0.27298	-0.3103	-0.24235
	186.664	-0.33635	-0.32969	-0.29082
	189.331	-0.28761	-0.3006	-0.2375
	191.997	-0.28273	-0.28121	-0.22781
	194.664	-0.27786	-0.2909	-0.21327
	197.331	-0.22911	-0.19394	-0.15995
	199.997	-0.22911	-0.20848	-0.20358
	202.664	-0.18524	-0.15515	-0.13572
	205.331	-0.16574	-0.12121	-0.11148
	207.997	-0.22911	-0.1406	-0.14056
	210.664	-0.15599	-0.13575	-0.09694
	213.331	-0.14137	-0.13575	-0.12117
	215.997	-0.19986	-0.1503	-0.17449
	218.664	-0.19011	-0.15515	-0.1551
	221.331	-0.18524	-0.21333	-0.18419
	223.997	-0.22424	-0.27151	-0.21812
	226.664	-0.27298	-0.39272	-0.34899
	229.331	-0.26323	-0.49454	-0.39261
	231.997	-0.29248	-0.58181	-0.47501
	234.664	-0.27786	-0.64	-0.53318
	237.331	-0.33635	-0.7709	-0.63012
	239.997	-0.45822	-0.9406	-0.75615
	242.664	-0.48746	-1.04727	-0.82401
	245.331	-0.58008	-1.22181	-0.95973
	247.997	-0.6922	-1.40606	-1.10029
	250.664	-0.58008	-1.24121	-0.97912
	253.331	-0.6142	-1.30909	-1.18269
	255.997	-0.6142	-1.34787	-1.26025
	258.664	-0.6727	-1.29454	-1.21662
	261.331	-0.6532	-1.12484	-1.05667
	263.997	-0.60446	-0.91636	-0.77554
	266.664	-0.54596	-0.78545	-0.69313
	269.331	-0.49234	-0.65939	-0.56226
	271.997	-0.44847	-0.58181	-0.51379
	274.664	-0.42897	-0.53333	-0.47501
	277.331	-0.41922	-0.48	-0.40231
	279.997	-0.39972	-0.44121	-0.38292
	282.664	-0.3851	-0.38303	-0.33445
	285.331	-0.3461	-0.32484	-0.2375
	287.997	-0.29736	-0.26666	-0.23266
	290.664	-0.29736	-0.25212	-0.22296
	293.331	-0.26323	-0.24242	-0.17934
	295.997	-0.22911	-0.17939	-0.16965
	298.664	-0.18524	-0.16	-0.11633
	301.331	-0.20474	-0.15515	-0.10663
	303.997	-0.19011	-0.14545	-0.12117
	306.664	-0.24861	-0.18424	-0.16965
	309.331	-0.18524	-0.12606	-0.11148
	311.997	-0.24861	-0.24242	-0.22296
	314.664	-0.22911	-0.17454	-0.17449
	317.331	-0.25836	-0.24727	-0.22296
	319.997	-0.19011	-0.21818	-0.20842
	322.664	-0.25348	-0.33454	-0.29082
	325.331	-0.23886	-0.43151	-0.36838
	327.997	-0.23399	-0.46545	-0.42654
	330.664	-0.31198	-0.60121	-0.51379
	333.331	-0.3461	-0.75151	-0.62043
	335.997	-0.33635	-0.7903	-0.6689
	338.664	-0.43872	-0.93575	-0.76584
	341.331	-0.48746	-1.04242	-0.92095
	343.997	-0.51671	-1.14424	-0.97912
	346.664	-0.53621	-1.22666	-1.07121
	349.331	-0.6922	-1.45454	-1.27964
	351.997	-0.63858	-1.35757	-1.22147
	354.664	-0.68245	-1.30424	-1.11968
	357.331	-0.70682	-1.19757	-1.04213
	359.997	-0.60933	-0.9406	-0.8337
	362.664	-0.53621	-0.78545	-0.64951
	365.331	-0.52646	-0.69333	-0.54772
	367.997	-0.49721	-0.59151	-0.45563
	370.664	-0.42409	-0.47515	-0.38777
	373.331	-0.35098	-0.40727	-0.32475
	375.997	-0.29736	-0.3006	-0.2472
	378.664	-0.29248	-0.28121	-0.21812
	381.331	-0.26323	-0.22303	-0.1551
	383.997	-0.19499	-0.16484	-0.10179
	386.664	-0.18524	-0.16969	-0.09694
	389.331	-0.16574	-0.1406	-0.06786
	391.997	-0.11212	-0.07757	0.0097
	394.664	-0.13649	-0.08242	-0.01938
	397.331	-0.08775	-0.07272	-0.00969
	399.997	-0.09262	-0.07757	0.0097
	402.664	-0.10725	-0.06787	0
	405.331	-0.08287	-0.03878	0.01939
	407.997	-0.078	-0.01939	0.03878
	410.664	-0.06337	-0.00969	0.03878
	413.331	-0.0585	-0.02424	0.03878
	415.997	-0.0585	-0.01939	-0.02908
	418.664	-0.05362	-0.01939	0.01939
	421.331	-0.02925	0.03879	0.03393
	423.997	-0.039	0.02425	0.01939
	426.664	-0.00975	0.0194	0.02909
	429.331	0.00975	0.06788	0.07271
	431.997	0.01949	0.03879	0.02909
	434.664	0.03412	0.08728	0.04848

## Sheet: Fig. 4k
Name	t	X	Y
Units	s	mm	mm
	0	0	0
	0.04	-0.07143	0
	0.08	0	0
	0.12	-0.07143	0
	0.16	0	0
	0.2	-0.07143	0
	0.24	-0.07143	0
	0.28	0	0
	0.32	-0.07143	0
	0.36	0	0
	0.4	-0.07143	-0.07143
	0.44	-0.07143	-0.07143
	0.48	-0.07143	-0.07143
	0.52	-0.14286	-0.07143
	0.56	-0.07143	-0.07143
	0.6	-0.14286	-0.07143
	0.64	-0.07143	-0.07143
	0.68	-0.14286	-0.07143
	0.72	-0.07143	-0.07143
	0.76	-0.07143	-0.07143
	0.8	-0.14286	-0.07143
	0.84	-0.07143	-0.07143
	0.88	-0.14286	-0.07143
	0.92	-0.07143	-0.07143
	0.96	-0.14286	-0.07143
	1	-0.14286	-0.07143
	1.04	-0.07143	-0.07143
	1.08	-0.14286	-0.07143
	1.12	-0.07143	-0.07143
	1.16	-0.07143	-0.07143
	1.2	-0.07143	-0.07143
	1.24	-0.14286	-0.07143
	1.28	-0.14286	-0.07143
	1.32	-0.14286	-0.07143
	1.36	-0.14286	-0.07143
	1.4	-0.14286	-0.07143
	1.44	-0.14286	-0.07143
	1.48	-0.14286	-0.07143
	1.52	-0.14286	-0.07143
	1.56	-0.14286	-0.07143
	1.6	-0.14286	-0.07143
	1.64	-0.14286	-0.07143
	1.68	-0.14286	-0.07143
	1.72	-0.14286	-0.07143
	1.76	-0.14286	-0.07143
	1.8	-0.14286	-0.07143
	1.84	-0.14286	-0.07143
	1.88	-0.14286	-0.14286
	1.92	-0.14286	-0.14286
	1.96	-0.14286	-0.14286
	2	-0.21429	-0.14286
	2.04	-0.21429	-0.14286
	2.08	-0.21429	-0.14286
	2.12	-0.21429	-0.14286
	2.16	-0.21429	-0.14286
	2.2	-0.21429	-0.14286
	2.24	-0.21429	-0.14286
	2.28	-0.21429	-0.14286
	2.32	-0.21429	-0.14286
	2.36	-0.14286	-0.14286
	2.4	-0.14286	-0.14286
	2.44	-0.14286	-0.14286
	2.48	-0.14286	-0.14286
	2.52	-0.14286	-0.14286
	2.56	-0.14286	-0.14286
	2.6	-0.14286	-0.14286
	2.64	-0.14286	-0.14286
	2.68	-0.14286	-0.14286
	2.72	-0.14286	-0.14286
	2.76	-0.14286	-0.21429
	2.8	-0.14286	-0.21429
	2.84	-0.14286	-0.21429
	2.88	-0.14286	-0.21429
	2.92	-0.21429	-0.21429
	2.96	-0.14286	-0.21429
	3	-0.14286	-0.21429
	3.04	-0.14286	-0.21429
	3.08	-0.14286	-0.21429
	3.12	-0.14286	-0.21429
	3.16	-0.14286	-0.21429
	3.2	-0.14286	-0.21429
	3.24	-0.14286	-0.21429
	3.28	-0.14286	-0.21429
	3.32	-0.14286	-0.21429
	3.36	-0.14286	-0.21429
	3.4	-0.14286	-0.21429
	3.44	-0.14286	-0.21429
	3.48	-0.14286	-0.21429
	3.52	-0.14286	-0.21429
	3.56	-0.14286	-0.21429
	3.6	-0.14286	-0.21429
	3.64	-0.14286	-0.21429
	3.68	-0.14286	-0.21429
	3.72	-0.14286	-0.21429
	3.76	-0.14286	-0.21429
	3.8	-0.14286	-0.21429
	3.84	-0.14286	-0.21429
	3.88	-0.14286	-0.21429
	3.92	-0.14286	-0.21429
	3.96	-0.21429	-0.21429
	4	-0.21429	-0.21429
	4.04	-0.21429	-0.28571
	4.08	-0.21429	-0.28571
	4.12	-0.21429	-0.28571
	4.16	-0.21429	-0.28571
	4.2	-0.21429	-0.28571
	4.24	-0.21429	-0.28571
	4.28	-0.21429	-0.28571
	4.32	-0.21429	-0.28571
	4.36	-0.21429	-0.28571
	4.4	-0.21429	-0.28571
	4.44	-0.21429	-0.28571
	4.48	-0.21429	-0.28571
	4.52	-0.21429	-0.28571
	4.56	-0.21429	-0.28571
	4.6	-0.21429	-0.28571
	4.64	-0.21429	-0.28571
	4.68	-0.21429	-0.28571
	4.72	-0.21429	-0.28571
	4.76	-0.21429	-0.28571
	4.8	-0.21429	-0.28571
	4.84	-0.21429	-0.28571
	4.88	-0.21429	-0.28571
	4.92	-0.21429	-0.28571
	4.96	-0.21429	-0.28571
	5	-0.21429	-0.28571
	5.04	-0.21429	-0.28571
	5.08	-0.21429	-0.28571
	5.12	-0.21429	-0.28571
	5.16	-0.21429	-0.28571
	5.2	-0.21429	-0.28571
	5.24	-0.21429	-0.28571
	5.28	-0.21429	-0.28571
	5.32	-0.21429	-0.28571
	5.36	-0.21429	-0.28571
	5.4	-0.21429	-0.28571
	5.44	-0.21429	-0.28571
	5.48	-0.21429	-0.28571
	5.52	-0.21429	-0.28571
	5.56	-0.21429	-0.28571
	5.6	-0.21429	-0.28571
	5.64	-0.21429	-0.28571
	5.68	-0.21429	-0.28571
	5.72	-0.21429	-0.28571
	5.76	-0.21429	-0.28571
	5.8	-0.21429	-0.28571
	5.84	-0.21429	-0.28571
	5.88	-0.21429	-0.28571
	5.92	-0.21429	-0.28571
	5.96	-0.21429	-0.28571
	6	-0.21429	-0.28571
	6.04	-0.21429	-0.28571
	6.08	-0.21429	-0.28571
	6.12	-0.21429	-0.28571
	6.16	-0.21429	-0.28571
	6.2	-0.28571	-0.28571
	6.24	-0.28571	-0.28571
	6.28	-0.28571	-0.28571
	6.32	-0.28571	-0.28571
	6.36	-0.28571	-0.28571
	6.4	-0.28571	-0.28571
	6.44	-0.28571	-0.28571
	6.48	-0.28571	-0.21429
	6.52	-0.28571	-0.21429
	6.56	-0.28571	-0.21429
	6.6	-0.28571	-0.21429
	6.64	-0.21429	-0.21429
	6.68	-0.21429	-0.21429
	6.72	-0.21429	-0.21429
	6.76	-0.21429	-0.21429
	6.8	-0.21429	-0.21429
	6.84	-0.21429	-0.21429
	6.88	-0.21429	-0.21429
	6.92	-0.21429	-0.21429
	6.96	-0.21429	-0.21429
	7	-0.21429	-0.21429
	7.04	-0.21429	-0.21429
	7.08	-0.21429	-0.21429
	7.12	-0.21429	-0.21429
	7.16	-0.21429	-0.21429
	7.2	-0.21429	-0.21429
	7.24	-0.21429	-0.21429
	7.28	-0.21429	-0.21429
	7.32	-0.21429	-0.21429
	7.36	-0.21429	-0.21429
	7.4	-0.21429	-0.21429
	7.44	-0.21429	-0.21429
	7.48	-0.21429	-0.21429
	7.52	-0.28571	-0.21429
	7.56	-0.21429	-0.21429
	7.6	-0.28571	-0.21429
	7.64	-0.28571	-0.21429
	7.68	-0.28571	-0.21429
	7.72	-0.28571	-0.21429
	7.76	-0.28571	-0.21429
	7.8	-0.28571	-0.21429
	7.84	-0.28571	-0.21429
	7.88	-0.21429	-0.21429
	7.92	-0.21429	-0.21429
	7.96	-0.21429	-0.21429
	8	-0.21429	-0.21429
	8.04	-0.21429	-0.21429
	8.08	-0.21429	-0.28571
	8.12	-0.21429	-0.28571
	8.16	-0.21429	-0.28571
	8.2	-0.21429	-0.28571
	8.24	-0.21429	-0.28571
	8.28	-0.21429	-0.28571
	8.32	-0.21429	-0.28571
	8.36	-0.21429	-0.28571
	8.4	-0.21429	-0.28571
	8.44	-0.21429	-0.28571
	8.48	-0.21429	-0.28571
	8.52	-0.21429	-0.28571
	8.56	-0.21429	-0.28571
	8.6	-0.28571	-0.28571
	8.64	-0.28571	-0.28571
	8.68	-0.28571	-0.28571
	8.72	-0.21429	-0.28571
	8.76	-0.28571	-0.28571
	8.8	-0.28571	-0.28571
	8.84	-0.28571	-0.28571
	8.88	-0.28571	-0.28571
	8.92	-0.21429	-0.21429
	8.96	-0.21429	-0.21429
	9	-0.21429	-0.21429
	9.04	-0.21429	-0.21429
	9.08	-0.21429	-0.21429
	9.12	-0.21429	-0.28571
	9.16	-0.21429	-0.28571
	9.2	-0.21429	-0.28571
	9.24	-0.21429	-0.28571
	9.28	-0.21429	-0.28571
	9.32	-0.21429	-0.28571
	9.36	-0.21429	-0.28571
	9.4	-0.21429	-0.28571
	9.44	-0.21429	-0.28571
	9.48	-0.21429	-0.28571
	9.52	-0.21429	-0.28571
	9.56	-0.21429	-0.28571
	9.6	-0.21429	-0.28571
	9.64	-0.21429	-0.28571
	9.68	-0.21429	-0.28571
	9.72	-0.21429	-0.28571
	9.76	-0.14286	-0.28571
	9.8	-0.14286	-0.28571
	9.84	-0.14286	-0.28571
	9.88	-0.14286	-0.28571
	9.92	-0.21429	-0.28571
	9.96	-0.14286	-0.28571
	10	-0.14286	-0.28571
	10.04	-0.14286	-0.28571
	10.08	-0.21429	-0.28571
	10.12	-0.21429	-0.28571
	10.16	-0.21429	-0.28571
	10.2	-0.21429	-0.28571
	10.24	-0.21429	-0.28571
	10.28	-0.21429	-0.28571
	10.32	-0.21429	-0.28571
	10.36	-0.14286	-0.28571
	10.4	-0.21429	-0.28571
	10.44	-0.21429	-0.28571
	10.48	-0.21429	-0.28571
	10.52	-0.21429	-0.28571
	10.56	-0.21429	-0.28571
	10.6	-0.21429	-0.28571
	10.64	-0.21429	-0.28571
	10.68	-0.21429	-0.28571
	10.72	-0.14286	-0.21429
	10.76	-0.14286	-0.21429
	10.8	-0.14286	-0.21429
	10.84	-0.21429	-0.21429
	10.88	-0.21429	-0.21429
	10.92	-0.21429	-0.21429
	10.96	-0.21429	-0.35714
	11	-0.14286	-0.35714
	11.04	-0.21429	-0.35714
	11.08	-0.21429	-0.35714
	11.12	-0.21429	-0.35714
	11.16	-0.21429	-0.35714
	11.2	-0.21429	-0.35714
	11.24	-0.21429	-0.35714
	11.28	-0.21429	-0.35714
	11.32	-0.21429	-0.35714
	11.36	-0.21429	-0.35714
	11.4	-0.21429	-0.35714
	11.44	-0.21429	-0.35714
	11.48	-0.21429	-0.42857
	11.52	-0.21429	-0.35714
	11.56	-0.21429	-0.35714
	11.6	-0.21429	-0.35714
	11.64	-0.28571	-0.42857
	11.68	-0.28571	-0.42857
	11.72	-0.28571	-0.35714
	11.76	-0.28571	-0.35714
	11.8	-0.28571	-0.35714
	11.84	-0.28571	-0.35714
	11.88	-0.28571	-0.35714
	11.92	-0.28571	-0.35714
	11.96	-0.28571	-0.35714
	12	-0.28571	-0.35714
	12.04	-0.28571	-0.35714
	12.08	-0.28571	-0.35714
	12.12	-0.28571	-0.35714
	12.16	-0.28571	-0.35714
	12.2	-0.28571	-0.35714
	12.24	-0.28571	-0.35714
	12.28	-0.35714	-0.42857
	12.32	-0.28571	-0.42857
	12.36	-0.28571	-0.42857
	12.4	-0.28571	-0.42857
	12.44	-0.28571	-0.42857
	12.48	-0.28571	-0.42857
	12.52	-0.28571	-0.42857
	12.56	-0.28571	-0.42857
	12.6	-0.28571	-0.42857
	12.64	-0.28571	-0.42857
	12.68	-0.28571	-0.5
	12.72	-0.28571	-0.5
	12.76	-0.28571	-0.5
	12.8	-0.28571	-0.42857
	12.84	-0.28571	-0.42857
	12.88	-0.28571	-0.42857
	12.92	-0.35714	-0.42857
	12.96	-0.28571	-0.42857
	13	-0.28571	-0.5
	13.04	-0.21429	-0.42857
	13.08	-0.28571	-0.42857
	13.12	-0.28571	-0.42857
	13.16	-0.28571	-0.42857
	13.2	-0.28571	-0.42857
	13.24	-0.28571	-0.42857
	13.28	-0.28571	-0.5
	13.32	-0.28571	-0.42857
	13.36	-0.28571	-0.5
	13.4	-0.28571	-0.5
	13.44	-0.28571	-0.5
	13.48	-0.35714	-0.5
	13.52	-0.35714	-0.5
	13.56	-0.35714	-0.5
	13.6	-0.28571	-0.5
	13.64	-0.35714	-0.5
	13.68	-0.35714	-0.5
	13.72	-0.35714	-0.5
	13.76	-0.35714	-0.5
	13.8	-0.35714	-0.5
	13.84	-0.35714	-0.5
	13.88	-0.35714	-0.5
	13.92	-0.35714	-0.5
	13.96	-0.35714	-0.5
	14	-0.35714	-0.5
	14.04	-0.35714	-0.5
	14.08	-0.35714	-0.5
	14.12	-0.35714	-0.5
	14.16	-0.35714	-0.5
	14.2	-0.35714	-0.5
	14.24	-0.35714	-0.5
	14.28	-0.35714	-0.5
	14.32	-0.35714	-0.5
	14.36	-0.35714	-0.5
	14.4	-0.35714	-0.5
	14.44	-0.35714	-0.5
	14.48	-0.35714	-0.5
	14.52	-0.42857	-0.5
	14.56	-0.42857	-0.5
	14.6	-0.35714	-0.5
	14.64	-0.35714	-0.5
	14.68	-0.35714	-0.5
	14.72	-0.42857	-0.5
	14.76	-0.42857	-0.5
	14.8	-0.42857	-0.5
	14.84	-0.42857	-0.5
	14.88	-0.42857	-0.5
	14.92	-0.42857	-0.5
	14.96	-0.42857	-0.5
	15	-0.42857	-0.5
	15.04	-0.42857	-0.5
	15.08	-0.42857	-0.5
	15.12	-0.42857	-0.5
	15.16	-0.42857	-0.5
	15.2	-0.42857	-0.5
	15.24	-0.42857	-0.5
	15.28	-0.5	-0.57143
	15.32	-0.5	-0.57143
	15.36	-0.5	-0.57143
	15.4	-0.5	-0.57143
	15.44	-0.5	-0.57143
	15.48	-0.5	-0.57143
	15.52	-0.5	-0.57143
	15.56	-0.5	-0.57143
	15.6	-0.5	-0.57143
	15.64	-0.5	-0.57143
	15.68	-0.5	-0.57143
	15.72	-0.5	-0.57143
	15.76	-0.42857	-0.5
	15.8	-0.42857	-0.5
	15.84	-0.42857	-0.5
	15.88	-0.42857	-0.5
	15.92	-0.42857	-0.5
	15.96	-0.42857	-0.5
	16	-0.42857	-0.5
	16.04	-0.42857	-0.5
	16.08	-0.42857	-0.5
	16.12	-0.42857	-0.5
	16.16	-0.42857	-0.5
	16.2	-0.42857	-0.5
	16.24	-0.42857	-0.5
	16.28	-0.42857	-0.5
	16.32	-0.42857	-0.5
	16.36	-0.42857	-0.57143
	16.4	-0.42857	-0.57143
	16.44	-0.42857	-0.57143
	16.48	-0.42857	-0.57143
	16.52	-0.42857	-0.57143
	16.56	-0.42857	-0.57143
	16.6	-0.42857	-0.57143
	16.64	-0.42857	-0.57143
	16.68	-0.42857	-0.57143
	16.72	-0.42857	-0.57143
	16.76	-0.35714	-0.57143
	16.8	-0.42857	-0.57143
	16.84	-0.35714	-0.57143
	16.88	-0.35714	-0.57143
	16.92	-0.42857	-0.57143
	16.96	-0.35714	-0.57143
	17	-0.35714	-0.57143
	17.04	-0.35714	-0.57143
	17.08	-0.35714	-0.57143
	17.12	-0.42857	-0.57143
	17.16	-0.42857	-0.57143
	17.2	-0.42857	-0.57143
	17.24	-0.42857	-0.57143
	17.28	-0.42857	-0.57143
	17.32	-0.42857	-0.57143
	17.36	-0.42857	-0.57143
	17.4	-0.42857	-0.57143
	17.44	-0.42857	-0.57143
	17.48	-0.42857	-0.57143
	17.52	-0.42857	-0.57143
	17.56	-0.42857	-0.57143
	17.6	-0.42857	-0.57143
	17.64	-0.42857	-0.57143
	17.68	-0.42857	-0.57143
	17.72	-0.42857	-0.57143
	17.76	-0.42857	-0.57143
	17.8	-0.42857	-0.57143
	17.84	-0.42857	-0.57143
	17.88	-0.42857	-0.57143
	17.92	-0.42857	-0.57143
	17.96	-0.42857	-0.57143
	18	-0.42857	-0.57143
	18.04	-0.42857	-0.57143
	18.08	-0.42857	-0.57143
	18.12	-0.42857	-0.57143
	18.16	-0.5	-0.64286
	18.2	-0.5	-0.64286
	18.24	-0.5	-0.64286
	18.28	-0.5	-0.64286
	18.32	-0.5	-0.64286
	18.36	-0.5	-0.64286
	18.4	-0.5	-0.64286
	18.44	-0.5	-0.64286
	18.48	-0.5	-0.64286
	18.52	-0.5	-0.64286
	18.56	-0.5	-0.64286
	18.6	-0.5	-0.57143
	18.64	-0.5	-0.64286
	18.68	-0.5	-0.64286
	18.72	-0.5	-0.64286
	18.76	-0.42857	-0.64286
	18.8	-0.42857	-0.64286
	18.84	-0.42857	-0.64286
	18.88	-0.42857	-0.64286
	18.92	-0.42857	-0.64286
	18.96	-0.42857	-0.57143
	19	-0.42857	-0.57143
	19.04	-0.42857	-0.64286
	19.08	-0.42857	-0.64286
	19.12	-0.42857	-0.64286
	19.16	-0.42857	-0.64286
	19.2	-0.42857	-0.64286
	19.24	-0.42857	-0.64286
	19.28	-0.42857	-0.64286
	19.32	-0.42857	-0.64286
	19.36	-0.35714	-0.57143
	19.4	-0.42857	-0.57143
	19.44	-0.42857	-0.57143
	19.48	-0.42857	-0.57143
	19.52	-0.42857	-0.57143
	19.56	-0.42857	-0.57143
	19.6	-0.42857	-0.57143
	19.64	-0.42857	-0.57143
	19.68	-0.35714	-0.57143
	19.72	-0.35714	-0.57143
	19.76	-0.35714	-0.57143
	19.8	-0.35714	-0.57143
	19.84	-0.35714	-0.64286
	19.88	-0.35714	-0.64286
	19.92	-0.35714	-0.64286
	19.96	-0.35714	-0.64286
	20	-0.35714	-0.64286
	20.04	-0.35714	-0.64286
	20.08	-0.35714	-0.64286
	20.12	-0.35714	-0.64286
	20.16	-0.35714	-0.64286
	20.2	-0.35714	-0.64286
	20.24	-0.35714	-0.64286
	20.28	-0.35714	-0.64286
	20.32	-0.35714	-0.64286
	20.36	-0.35714	-0.64286
	20.4	-0.35714	-0.64286
	20.44	-0.35714	-0.64286
	20.48	-0.35714	-0.64286
	20.52	-0.35714	-0.64286
	20.56	-0.35714	-0.64286
	20.6	-0.35714	-0.64286
	20.64	-0.35714	-0.64286
	20.68	-0.35714	-0.64286
	20.72	-0.35714	-0.64286
	20.76	-0.35714	-0.64286
	20.8	-0.35714	-0.64286
	20.84	-0.35714	-0.64286
	20.88	-0.35714	-0.64286
	20.92	-0.35714	-0.64286
	20.96	-0.35714	-0.64286
	21	-0.35714	-0.64286
	21.04	-0.35714	-0.64286
	21.08	-0.35714	-0.64286
	21.12	-0.35714	-0.64286
	21.16	-0.35714	-0.64286
	21.2	-0.35714	-0.64286
	21.24	-0.35714	-0.64286
	21.28	-0.35714	-0.64286
	21.32	-0.35714	-0.64286
	21.36	-0.35714	-0.64286
	21.4	-0.35714	-0.64286
	21.44	-0.35714	-0.64286
	21.48	-0.35714	-0.64286
	21.52	-0.35714	-0.64286
	21.56	-0.35714	-0.64286
	21.6	-0.35714	-0.64286
	21.64	-0.35714	-0.64286
	21.68	-0.35714	-0.64286
	21.72	-0.35714	-0.64286
	21.76	-0.28571	-0.64286
	21.8	-0.28571	-0.64286
	21.84	-0.28571	-0.64286
	21.88	-0.28571	-0.64286
	21.92	-0.28571	-0.64286
	21.96	-0.28571	-0.64286
	22	-0.28571	-0.64286
	22.04	-0.28571	-0.64286
	22.08	-0.28571	-0.64286
	22.12	-0.28571	-0.64286
	22.16	-0.28571	-0.64286
	22.2	-0.28571	-0.64286
	22.24	-0.28571	-0.64286
	22.28	-0.28571	-0.64286
	22.32	-0.28571	-0.57143
	22.36	-0.28571	-0.57143
	22.4	-0.28571	-0.57143
	22.44	-0.28571	-0.57143
	22.48	-0.21429	-0.57143
	22.52	-0.21429	-0.57143
	22.56	-0.28571	-0.64286
	22.6	-0.28571	-0.64286
	22.64	-0.28571	-0.64286
	22.68	-0.28571	-0.64286
	22.72	-0.28571	-0.64286
	22.76	-0.28571	-0.64286
	22.8	-0.28571	-0.64286
	22.84	-0.21429	-0.64286
	22.88	-0.21429	-0.64286
	22.92	-0.21429	-0.64286
	22.96	-0.21429	-0.64286
	23	-0.21429	-0.64286
	23.04	-0.21429	-0.64286
	23.08	-0.21429	-0.64286
	23.12	-0.21429	-0.64286
	23.16	-0.21429	-0.64286
	23.2	-0.21429	-0.64286
	23.24	-0.21429	-0.57143
	23.28	-0.21429	-0.57143
	23.32	-0.21429	-0.57143
	23.36	-0.21429	-0.57143
	23.4	-0.21429	-0.57143
	23.44	-0.21429	-0.57143
	23.48	-0.21429	-0.57143
	23.52	-0.21429	-0.5
	23.56	-0.21429	-0.5
	23.6	-0.21429	-0.5
	23.64	-0.21429	-0.5
	23.68	-0.21429	-0.5
	23.72	-0.21429	-0.5
	23.76	-0.21429	-0.5
	23.8	-0.21429	-0.5
	23.84	-0.21429	-0.5
	23.88	-0.21429	-0.5
	23.92	-0.21429	-0.57143
	23.96	-0.21429	-0.57143
	24	-0.21429	-0.57143
	24.04	-0.21429	-0.57143
	24.08	-0.21429	-0.57143
	24.12	-0.21429	-0.57143
	24.16	-0.21429	-0.57143
	24.2	-0.21429	-0.57143
	24.24	-0.21429	-0.57143
	24.28	-0.21429	-0.57143
	24.32	-0.21429	-0.57143
	24.36	-0.21429	-0.57143
	24.4	-0.21429	-0.57143
	24.44	-0.14286	-0.57143
	24.48	-0.14286	-0.57143
	24.52	-0.14286	-0.5
	24.56	-0.14286	-0.5
	24.6	-0.14286	-0.5
	24.64	-0.14286	-0.5
	24.68	-0.14286	-0.5
	24.72	-0.14286	-0.5
	24.76	-0.14286	-0.5
	24.8	-0.14286	-0.5
	24.84	-0.14286	-0.5
	24.88	-0.14286	-0.5
	24.92	-0.14286	-0.5
	24.96	-0.21429	-0.5
	25	-0.21429	-0.5
	25.04	-0.21429	-0.5
	25.08	-0.21429	-0.5
	25.12	-0.21429	-0.5
	25.16	-0.21429	-0.57143
	25.2	-0.21429	-0.57143
	25.24	-0.21429	-0.5
	25.28	-0.21429	-0.5
	25.32	-0.21429	-0.5
	25.36	-0.21429	-0.5
	25.4	-0.21429	-0.5
	25.44	-0.21429	-0.5
	25.48	-0.14286	-0.5
	25.52	-0.14286	-0.5
	25.56	-0.14286	-0.5
	25.6	-0.14286	-0.5
	25.64	-0.14286	-0.5
	25.68	-0.14286	-0.5
	25.72	-0.14286	-0.5
	25.76	-0.14286	-0.42857
	25.8	-0.14286	-0.42857
	25.84	-0.21429	-0.35714
	25.88	-0.14286	-0.28571
	25.92	-0.14286	-0.28571
	25.96	-0.14286	-0.28571
	26	-0.14286	-0.28571
	26.04	-0.14286	-0.28571
	26.08	-0.14286	-0.28571
	26.12	-0.14286	-0.21429
	26.16	-0.14286	-0.21429
	26.2	-0.14286	-0.21429
	26.24	-0.14286	-0.21429
	26.28	-0.14286	-0.21429
	26.32	-0.14286	-0.21429
	26.36	-0.14286	-0.21429
	26.4	-0.14286	-0.21429
	26.44	-0.14286	-0.21429
	26.48	-0.14286	-0.21429
	26.52	-0.14286	-0.21429
	26.56	-0.14286	-0.21429
	26.6	-0.14286	-0.21429
	26.64	-0.14286	-0.21429
	26.68	-0.14286	-0.21429
	26.72	-0.14286	-0.21429
	26.76	-0.14286	-0.21429
	26.8	-0.14286	-0.21429
	26.84	-0.14286	-0.21429
	26.88	-0.14286	-0.21429
	26.92	-0.14286	-0.14286
	26.96	-0.14286	-0.21429
	27	-0.14286	-0.21429
	27.04	-0.14286	-0.21429
	27.08	-0.14286	-0.21429
	27.12	-0.14286	-0.21429
	27.16	-0.14286	-0.21429
	27.2	-0.14286	-0.21429
	27.24	-0.14286	-0.21429
	27.28	-0.14286	-0.21429
	27.32	-0.14286	-0.21429
	27.36	-0.14286	-0.21429
	27.4	-0.14286	-0.21429
	27.44	-0.14286	-0.21429
	27.48	-0.14286	-0.21429
	27.52	-0.14286	-0.21429
	27.56	-0.14286	-0.21429
	27.6	-0.14286	-0.21429
	27.64	-0.14286	-0.21429
	27.68	-0.14286	-0.21429
	27.72	-0.14286	-0.14286
	27.76	-0.14286	-0.14286
	27.8	-0.14286	-0.14286
	27.84	-0.14286	-0.14286
	27.88	-0.14286	-0.14286
	27.92	-0.14286	-0.14286
	27.96	-0.14286	-0.14286
	28	-0.14286	-0.14286
	28.04	-0.14286	-0.14286
	28.08	-0.14286	-0.14286
	28.12	-0.14286	-0.14286
	28.16	-0.14286	-0.14286
	28.2	-0.14286	-0.07143
	28.24	-0.14286	-0.14286
	28.28	-0.14286	-0.07143
	28.32	-0.07143	-0.07143
	28.36	-0.07143	-0.07143
	28.4	-0.07143	-0.07143
	28.44	-0.07143	-0.07143
	28.48	-0.07143	-0.07143
	28.52	-0.07143	-0.07143
	28.56	-0.07143	-0.07143
	28.6	-0.07143	-0.07143
	28.64	-0.07143	0
	28.68	-0.07143	-0.07143
	28.72	-0.07143	-0.07143
	28.76	-0.07143	-0.07143
	28.8	-0.07143	-0.07143
	28.84	-0.07143	0
	28.88	-0.07143	0
	28.92	-0.07143	0
	28.96	-0.07143	0
	29	-0.07143	0
	29.04	-0.07143	0
	29.08	-0.07143	0
	29.12	-0.07143	0
	29.16	-0.07143	0
	29.2	-0.07143	-0.07143
	29.24	-0.07143	-0.07143
	29.28	-0.07143	-0.07143
	29.32	-0.07143	-0.07143
	29.36	-0.07143	-0.07143
	29.4	-0.07143	-0.07143
	29.44	-0.07143	-0.07143
	29.48	-0.07143	-0.07143
	29.52	-0.07143	-0.07143
	29.56	0	0
	29.6	0	0
	29.64	0	0
	29.68	0	0
	29.72	0	0
	29.76	0	0
	29.8	0	0
	29.84	0	0
	29.88	0	0
	29.92	0	0
	29.96	0	0
	30	0	0
	30.04	0	0
	30.08	0	0.07143
	30.12	0	0.07143
	30.16	-0.07143	0.07143
	30.2	-0.07143	0.07143
	30.24	-0.07143	0.07143
	30.28	-0.07143	0.07143
	30.32	-0.07143	0.07143
	30.36	-0.07143	0.07143
	30.4	-0.07143	0.07143
	30.44	-0.07143	0.07143
	30.48	-0.07143	0.07143
	30.52	-0.07143	0.07143
	30.56	-0.07143	0.07143
	30.6	-0.07143	0.07143
	30.64	0	0.07143
	30.68	0	0.07143
	30.72	0	0.07143
	30.76	0	0.07143
	30.8	0	0.07143
	30.84	0	0.07143
	30.88	0	0.07143
	30.92	0	0.07143
	30.96	0	0.07143
	31	0	0.14286
	31.04	0	0.14286
	31.08	0	0.14286
	31.12	0	0.14286
	31.16	0	0.21429
	31.2	0	0.21429
	31.24	0	0.21429
	31.28	0	0.21429
	31.32	0	0.21429
	31.36	0	0.21429
	31.4	0	0.21429
	31.44	0	0.21429
	31.48	0	0.21429
	31.52	0	0.21429
	31.56	0	0.21429
	31.6	0	0.21429
	31.64	0	0.21429
	31.68	0	0.14286
	31.72	0	0.21429
	31.76	0	0.21429
	31.8	0	0.21429
	31.84	0	0.21429
	31.88	0	0.21429
	31.92	0	0.21429
	31.96	0	0.21429
	32	0	0.21429
	32.04	0	0.21429
	32.08	0	0.21429
	32.12	0	0.21429
	32.16	0	0.21429
	32.2	0	0.21429
	32.24	0	0.21429
	32.28	0	0.21429
	32.32	0	0.21429
	32.36	0	0.21429
	32.4	0	0.21429
	32.44	0	0.21429
	32.48	0	0.21429
	32.52	0	0.21429
	32.56	0	0.28571
	32.6	0	0.28571
	32.64	-0.07143	0.28571
	32.68	0	0.28571
	32.72	0	0.28571
	32.76	0	0.28571
	32.8	0	0.28571
	32.84	0	0.28571
	32.88	0	0.28571
	32.92	0	0.21429
	32.96	0	0.21429
	33	-0.07143	0.21429
	33.04	-0.07143	0.21429
	33.08	-0.07143	0.21429
	33.12	-0.07143	0.21429
	33.16	-0.07143	0.21429
	33.2	-0.07143	0.21429
	33.24	-0.07143	0.21429
	33.28	-0.07143	0.21429
	33.32	-0.07143	0.21429
	33.36	-0.07143	0.21429
	33.4	-0.07143	0.21429
	33.44	-0.07143	0.21429
	33.48	-0.07143	0.21429
	33.52	-0.07143	0.21429
	33.56	-0.07143	0.21429
	33.6	-0.07143	0.21429
	33.64	-0.07143	0.21429
	33.68	-0.07143	0.21429
	33.72	-0.07143	0.21429
	33.76	-0.07143	0.21429
	33.8	-0.07143	0.21429
	33.84	-0.07143	0.21429
	33.88	-0.07143	0.21429
	33.92	-0.07143	0.21429
	33.96	-0.07143	0.21429
	34	-0.07143	0.21429
	34.04	-0.07143	0.21429
	34.08	-0.07143	0.21429
	34.12	-0.07143	0.21429
	34.16	-0.07143	0.21429
	34.2	-0.07143	0.21429
	34.24	-0.07143	0.21429
	34.28	-0.07143	0.21429
	34.32	-0.07143	0.21429
	34.36	-0.07143	0.21429
	34.4	-0.14286	0.14286
	34.44	-0.14286	0.14286
	34.48	-0.14286	0.14286
	34.52	-0.14286	0.14286
	34.56	-0.14286	0.14286
	34.6	-0.14286	0.14286
	34.64	-0.14286	0.14286
	34.68	-0.14286	0.14286
	34.72	-0.07143	0.21429
	34.76	-0.07143	0.21429
	34.8	-0.07143	0.21429
	34.84	-0.07143	0.21429
	34.88	-0.07143	0.21429
	34.92	-0.07143	0.21429
	34.96	-0.07143	0.21429
	35	0	0.21429
	35.04	0	0.21429
	35.08	0	0.21429
	35.12	0	0.21429
	35.16	0	0.21429
	35.2	0	0.21429
	35.24	0	0.21429
	35.28	0	0.21429
	35.32	0	0.21429
	35.36	0	0.21429
	35.4	0	0.21429
	35.44	0	0.21429
	35.48	0	0.21429
	35.52	0	0.21429
	35.56	0	0.21429
	35.6	0	0.21429
	35.64	0	0.21429
	35.68	0	0.21429
	35.72	0	0.21429
	35.76	0	0.21429
	35.8	0	0.21429
	35.84	0	0.21429
	35.88	0	0.21429
	35.92	0	0.21429
	35.96	0	0.21429
	36	0	0.21429
	36.04	0	0.21429
	36.08	0	0.21429
	36.12	0	0.21429
	36.16	0	0.21429
	36.2	0	0.21429
	36.24	0	0.21429
	36.28	0	0.21429
	36.32	0	0.21429
	36.36	0	0.21429
	36.4	0	0.21429
	36.44	0	0.21429
	36.48	0	0.21429
	36.52	0	0.21429
	36.56	0	0.21429
	36.6	0	0.21429
	36.64	0	0.21429
	36.68	0	0.21429
	36.72	0	0.21429
	36.76	0	0.21429
	36.8	0	0.21429
	36.84	0	0.21429
	36.88	0	0.21429
	36.92	0	0.21429
	36.96	0	0.21429
	37	0	0.21429
	37.04	0	0.21429
	37.08	0	0.21429
	37.12	0	0.21429
	37.16	0	0.21429
	37.2	0	0.21429
	37.24	0	0.21429
	37.28	0	0.21429
	37.32	0	0.21429
	37.36	0	0.21429
	37.4	0	0.21429
	37.44	0	0.21429
	37.48	0	0.21429
	37.52	0	0.21429
	37.56	0	0.21429
	37.6	0	0.21429
	37.64	0	0.21429
	37.68	0	0.21429
	37.72	0	0.21429
	37.76	0	0.21429
	37.8	0	0.21429
	37.84	0	0.28571
	37.88	0	0.28571
	37.92	0	0.28571
	37.96	0	0.28571
	38	0	0.28571
	38.04	0	0.28571
	38.08	0.07143	0.28571
	38.12	0.07143	0.28571
	38.16	0.07143	0.28571
	38.2	0.07143	0.28571
	38.24	0.07143	0.28571
	38.28	0.07143	0.28571
	38.32	0.07143	0.28571
	38.36	0.07143	0.28571
	38.4	0.07143	0.28571
	38.44	0.07143	0.28571
	38.48	0.07143	0.28571
	38.52	0.07143	0.28571
	38.56	0.07143	0.28571
	38.6	0.07143	0.28571
	38.64	0.07143	0.28571
	38.68	0.07143	0.28571
	38.72	0.14286	0.28571
	38.76	0.14286	0.28571
	38.8	0.14286	0.28571
	38.84	0.14286	0.28571
	38.88	0.14286	0.28571
	38.92	0.14286	0.28571
	38.96	0.14286	0.28571
	39	0.07143	0.28571
	39.04	0.07143	0.28571
	39.08	0.14286	0.28571
	39.12	0.07143	0.28571
	39.16	0.07143	0.28571
	39.2	0.07143	0.28571
	39.24	0.14286	0.28571
	39.28	0.14286	0.28571
	39.32	0.14286	0.28571
	39.36	0.14286	0.28571
	39.4	0.14286	0.28571
	39.44	0.14286	0.28571
	39.48	0.14286	0.28571
	39.52	0.14286	0.28571
	39.56	0.14286	0.28571
	39.6	0.14286	0.28571
	39.64	0.14286	0.28571
	39.68	0.14286	0.28571
	39.72	0.14286	0.28571
	39.76	0.14286	0.28571
	39.8	0.14286	0.28571
	39.84	0.14286	0.28571
	39.88	0.14286	0.28571
	39.92	0.14286	0.28571
	39.96	0.14286	0.28571
	40	0.14286	0.28571
	40.04	0.14286	0.28571
	40.08	0.14286	0.28571
	40.12	0.14286	0.28571
	40.16	0.14286	0.28571
	40.2	0.14286	0.35714
	40.24	0.14286	0.35714
	40.28	0.14286	0.35714
	40.32	0.14286	0.35714
	40.36	0.14286	0.35714
	40.4	0.14286	0.35714
	40.44	0.14286	0.35714
	40.48	0.14286	0.35714
	40.52	0.14286	0.35714
	40.56	0.14286	0.35714
	40.6	0.14286	0.35714
	40.64	0.14286	0.35714
	40.68	0.07143	0.35714
	40.72	0.07143	0.35714
	40.76	0.07143	0.35714
	40.8	0.07143	0.35714
	40.84	0.07143	0.35714
	40.88	0.07143	0.35714
	40.92	0.07143	0.35714
	40.96	0.07143	0.35714
	41	0.07143	0.35714
	41.04	0.07143	0.35714
	41.08	0.07143	0.35714
	41.12	0.07143	0.35714
	41.16	0.07143	0.35714
	41.2	0.07143	0.35714
	41.24	0.07143	0.35714
	41.28	0.07143	0.35714
	41.32	0.07143	0.35714
	41.36	0.07143	0.35714
	41.4	0.07143	0.35714
	41.44	0.07143	0.35714
	41.48	0.07143	0.35714
	41.52	0.07143	0.35714
	41.56	0.07143	0.35714
	41.6	0.07143	0.35714
	41.64	0.07143	0.35714
	41.68	0.07143	0.35714
	41.72	0.07143	0.35714
	41.76	0.07143	0.35714
	41.8	0.07143	0.35714
	41.84	0.07143	0.35714
	41.88	0.07143	0.35714
	41.92	0.07143	0.35714
	41.96	0.14286	0.35714
	42	0.14286	0.35714
	42.04	0.14286	0.35714
	42.08	0.07143	0.35714
	42.12	0.07143	0.35714
	42.16	0.14286	0.35714
	42.2	0.07143	0.35714
	42.24	0.07143	0.35714
	42.28	0.07143	0.35714
	42.32	0.07143	0.35714
	42.36	0.07143	0.35714
	42.4	0.07143	0.35714
	42.44	0.07143	0.35714
	42.48	0.07143	0.35714
	42.52	0.07143	0.35714
	42.56	0.07143	0.35714
	42.6	0.07143	0.35714
	42.64	0.07143	0.35714
	42.68	0.07143	0.35714
	42.72	0.07143	0.35714
	42.76	0.07143	0.35714
	42.8	0.07143	0.35714
	42.84	0.07143	0.35714
	42.88	0.07143	0.35714
	42.92	0.07143	0.35714
	42.96	0.07143	0.35714
	43	0.07143	0.35714
	43.04	0.07143	0.35714
	43.08	0.07143	0.35714
	43.12	0.07143	0.35714
	43.16	0.14286	0.35714
	43.2	0.14286	0.35714
	43.24	0.07143	0.35714
	43.28	0.14286	0.35714
	43.32	0.07143	0.35714
	43.36	0.07143	0.35714
	43.4	0.07143	0.35714
	43.44	0.07143	0.35714
	43.48	0.07143	0.35714
	43.52	0.07143	0.35714
	43.56	0.14286	0.35714
	43.6	0.14286	0.35714
	43.64	0.14286	0.35714
	43.68	0.14286	0.35714
	43.72	0.14286	0.35714
	43.76	0.14286	0.35714
	43.8	0.14286	0.35714
	43.84	0.14286	0.35714
	43.88	0.14286	0.35714
	43.92	0.14286	0.35714
	43.96	0.14286	0.35714
	44	0.14286	0.35714
	44.04	0.14286	0.35714
	44.08	0.07143	0.35714
	44.12	0.07143	0.35714
	44.16	0.07143	0.35714
	44.2	0.07143	0.35714
	44.24	0.07143	0.35714
	44.28	0.07143	0.35714
	44.32	0.07143	0.35714
	44.36	0.07143	0.35714
	44.4	0.07143	0.35714
	44.44	0.07143	0.35714
	44.48	0.07143	0.35714
	44.52	0.07143	0.35714
	44.56	0.07143	0.35714
	44.6	0.07143	0.35714
	44.64	0.07143	0.35714
	44.68	0.07143	0.35714
	44.72	0.07143	0.35714
	44.76	0.07143	0.35714
	44.8	0.07143	0.35714
	44.84	0.07143	0.35714
	44.88	0.07143	0.35714
	44.92	0.07143	0.35714
	44.96	0.07143	0.35714
	45	0.07143	0.35714
	45.04	0.07143	0.35714
	45.08	0.14286	0.35714
	45.12	0.07143	0.35714
	45.16	0.14286	0.35714
	45.2	0.14286	0.35714
	45.24	0.14286	0.35714
	45.28	0.14286	0.35714
	45.32	0.14286	0.35714
	45.36	0.14286	0.35714
	45.4	0.14286	0.35714
	45.44	0.14286	0.35714
	45.48	0.14286	0.35714
	45.52	0.14286	0.35714
	45.56	0.14286	0.35714
	45.6	0.14286	0.35714
	45.64	0.14286	0.35714
	45.68	0.14286	0.35714
	45.72	0.14286	0.35714
	45.76	0.14286	0.35714
	45.8	0.14286	0.35714
	45.84	0.07143	0.28571
	45.88	0.07143	0.28571
	45.92	0.07143	0.28571
	45.96	0.07143	0.28571
	46	0.07143	0.28571
	46.04	0.07143	0.28571
	46.08	0.14286	0.35714
	46.12	0.14286	0.35714
	46.16	0.14286	0.35714
	46.2	0.14286	0.35714
	46.24	0.14286	0.35714
	46.28	0.14286	0.35714
	46.32	0.14286	0.35714
	46.36	0.14286	0.35714
	46.4	0.14286	0.35714
	46.44	0.14286	0.35714
	46.48	0.14286	0.35714
	46.52	0.14286	0.35714
	46.56	0.14286	0.35714
	46.6	0.14286	0.35714
	46.64	0.14286	0.35714
	46.68	0.14286	0.35714
	46.72	0.14286	0.35714
	46.76	0.14286	0.35714
	46.8	0.14286	0.35714
	46.84	0.14286	0.35714
	46.88	0.14286	0.35714
	46.92	0.14286	0.35714
	46.96	0.14286	0.35714
	47	0.14286	0.35714
	47.04	0.14286	0.35714
	47.08	0.14286	0.35714
	47.12	0.14286	0.35714
	47.16	0.14286	0.35714
	47.2	0.14286	0.35714
	47.24	0.14286	0.35714
	47.28	0.14286	0.35714
	47.32	0.14286	0.35714
	47.36	0.14286	0.35714
	47.4	0.14286	0.35714
	47.44	0.14286	0.35714
	47.48	0.14286	0.35714
	47.52	0.14286	0.35714
	47.56	0.14286	0.35714
	47.6	0.14286	0.35714
	47.64	0.14286	0.35714
	47.68	0.14286	0.35714
	47.72	0.14286	0.35714
	47.76	0.14286	0.35714
	47.8	0.14286	0.35714
	47.84	0.14286	0.35714
	47.88	0.14286	0.35714
	47.92	0.14286	0.35714
	47.96	0.14286	0.35714
	48	0.14286	0.35714
	48.04	0.14286	0.35714
	48.08	0.14286	0.35714
	48.12	0.14286	0.35714
	48.16	0.07143	0.28571
	48.2	0.07143	0.28571
	48.24	0.14286	0.35714
	48.28	0.07143	0.28571
	48.32	0.07143	0.28571
	48.36	0.07143	0.28571
	48.4	0.14286	0.35714
	48.44	0.07143	0.28571
	48.48	0.07143	0.28571
	48.52	0.14286	0.28571
	48.56	0.14286	0.28571
	48.6	0.14286	0.28571
	48.64	0.14286	0.28571
	48.68	0.14286	0.28571
	48.72	0.14286	0.28571
	48.76	0.14286	0.28571
	48.8	0.21429	0.35714
	48.84	0.14286	0.28571
	48.88	0.14286	0.35714
	48.92	0.14286	0.35714
	48.96	0.14286	0.35714
	49	0.21429	0.35714
	49.04	0.21429	0.35714
	49.08	0.14286	0.35714
	49.12	0.21429	0.35714
	49.16	0.21429	0.42857
	49.2	0.21429	0.42857
	49.24	0.21429	0.42857
	49.28	0.21429	0.42857
	49.32	0.21429	0.42857
	49.36	0.21429	0.42857
	49.4	0.21429	0.42857
	49.44	0.21429	0.42857
	49.48	0.21429	0.42857
	49.52	0.21429	0.42857
	49.56	0.21429	0.42857
	49.6	0.21429	0.42857
	49.64	0.21429	0.42857
	49.68	0.28571	0.42857
	49.72	0.21429	0.42857
	49.76	0.28571	0.42857
	49.8	0.28571	0.42857
	49.84	0.28571	0.42857
	49.88	0.28571	0.42857
	49.92	0.28571	0.5
	49.96	0.28571	0.5
	50	0.28571	0.5
	50.04	0.28571	0.5
	50.08	0.21429	0.5
	50.12	0.21429	0.5
	50.16	0.21429	0.5
	50.2	0.21429	0.5
	50.24	0.21429	0.5
	50.28	0.28571	0.5
	50.32	0.28571	0.5
	50.36	0.28571	0.5
	50.4	0.28571	0.5
	50.44	0.28571	0.5
	50.48	0.28571	0.5
	50.52	0.28571	0.5
	50.56	0.28571	0.5
	50.6	0.21429	0.5
	50.64	0.21429	0.5
	50.68	0.21429	0.5
	50.72	0.21429	0.5
	50.76	0.28571	0.57143
	50.8	0.28571	0.57143
	50.84	0.28571	0.57143
	50.88	0.28571	0.57143
	50.92	0.28571	0.57143
	50.96	0.28571	0.57143
	51	0.28571	0.57143
	51.04	0.28571	0.57143
	51.08	0.28571	0.57143
	51.12	0.28571	0.57143
	51.16	0.21429	0.5
	51.2	0.21429	0.5
	51.24	0.21429	0.5
	51.28	0.21429	0.5
	51.32	0.21429	0.5
	51.36	0.21429	0.5
	51.4	0.21429	0.5
	51.44	0.21429	0.5
	51.48	0.21429	0.5
	51.52	0.21429	0.5
	51.56	0.21429	0.5
	51.6	0.21429	0.5
	51.64	0.21429	0.5
	51.68	0.21429	0.5
	51.72	0.21429	0.5
	51.76	0.21429	0.5
	51.8	0.21429	0.5
	51.84	0.21429	0.5
	51.88	0.21429	0.5
	51.92	0.21429	0.5
	51.96	0.21429	0.5
	52	0.21429	0.5
	52.04	0.21429	0.5
	52.08	0.21429	0.5
	52.12	0.21429	0.5
	52.16	0.21429	0.5
	52.2	0.21429	0.5
	52.24	0.21429	0.5
	52.28	0.21429	0.5
	52.32	0.21429	0.5
	52.36	0.21429	0.5
	52.4	0.21429	0.5
	52.44	0.21429	0.5
	52.48	0.21429	0.5
	52.52	0.21429	0.5
	52.56	0.21429	0.5
	52.6	0.21429	0.5
	52.64	0.21429	0.5
	52.68	0.21429	0.5
	52.72	0.21429	0.5
	52.76	0.21429	0.5
	52.8	0.21429	0.5
	52.84	0.21429	0.5
	52.88	0.21429	0.5
	52.92	0.21429	0.5
	52.96	0.21429	0.5
	53	0.21429	0.5
	53.04	0.21429	0.5
	53.08	0.21429	0.5
	53.12	0.21429	0.5
	53.16	0.21429	0.5
	53.2	0.21429	0.5
	53.24	0.21429	0.5
	53.28	0.21429	0.5
	53.32	0.21429	0.5
	53.36	0.21429	0.5
	53.4	0.21429	0.5
	53.44	0.21429	0.5
	53.48	0.21429	0.5
	53.52	0.21429	0.5
	53.56	0.21429	0.5
	53.6	0.21429	0.5
	53.64	0.21429	0.5
	53.68	0.21429	0.5
	53.72	0.21429	0.5
	53.76	0.21429	0.5
	53.8	0.21429	0.5
	53.84	0.21429	0.5
	53.88	0.21429	0.5
	53.92	0.21429	0.5
	53.96	0.21429	0.5
	54	0.21429	0.5
	54.04	0.21429	0.5
	54.08	0.21429	0.5
	54.12	0.21429	0.5
	54.16	0.21429	0.5
	54.2	0.21429	0.5
	54.24	0.21429	0.5
	54.28	0.21429	0.5
	54.32	0.21429	0.5
	54.36	0.14286	0.5
	54.4	0.14286	0.5
	54.44	0.14286	0.5
	54.48	0.14286	0.5
	54.52	0.14286	0.5
	54.56	0.14286	0.5
	54.6	0.14286	0.5
	54.64	0.14286	0.5
	54.68	0.14286	0.57143
	54.72	0.14286	0.57143
	54.76	0.14286	0.57143
	54.8	0.14286	0.57143
	54.84	0.14286	0.57143
	54.88	0.14286	0.57143
	54.92	0.14286	0.57143
	54.96	0.14286	0.57143
	55	0.14286	0.5
	55.04	0.14286	0.5
	55.08	0.14286	0.5
	55.12	0.14286	0.5
	55.16	0.14286	0.5
	55.2	0.21429	0.5
	55.24	0.14286	0.5
	55.28	0.21429	0.5
	55.32	0.21429	0.5
	55.36	0.21429	0.5
	55.4	0.21429	0.5
	55.44	0.21429	0.5
	55.48	0.21429	0.5
	55.52	0.21429	0.5
	55.56	0.21429	0.5
	55.6	0.28571	0.5
	55.64	0.28571	0.5
	55.68	0.28571	0.5
	55.72	0.28571	0.5
	55.76	0.28571	0.5
	55.8	0.28571	0.5
	55.84	0.28571	0.5
	55.88	0.28571	0.5
	55.92	0.28571	0.5
	55.96	0.28571	0.5
	56	0.28571	0.57143
	56.04	0.28571	0.57143
	56.08	0.28571	0.57143
	56.12	0.28571	0.57143
	56.16	0.28571	0.57143
	56.2	0.28571	0.57143
	56.24	0.28571	0.57143
	56.28	0.28571	0.57143
	56.32	0.28571	0.57143
	56.36	0.28571	0.57143
	56.4	0.28571	0.57143
	56.44	0.28571	0.57143
	56.48	0.28571	0.57143
	56.52	0.28571	0.57143
	56.56	0.28571	0.64286
	56.6	0.28571	0.64286
	56.64	0.28571	0.64286
	56.68	0.28571	0.64286
	56.72	0.28571	0.64286
	56.76	0.28571	0.64286
	56.8	0.28571	0.64286
	56.84	0.28571	0.64286
	56.88	0.28571	0.64286
	56.92	0.28571	0.64286
	56.96	0.28571	0.64286
	57	0.28571	0.64286
	57.04	0.28571	0.64286
	57.08	0.28571	0.64286
	57.12	0.28571	0.64286
	57.16	0.21429	0.64286
	57.2	0.21429	0.64286
	57.24	0.28571	0.64286
	57.28	0.28571	0.64286
	57.32	0.21429	0.57143
	57.36	0.21429	0.57143
	57.4	0.21429	0.57143
	57.44	0.21429	0.57143
	57.48	0.21429	0.57143
	57.52	0.21429	0.57143
	57.56	0.28571	0.57143
	57.6	0.28571	0.57143
	57.64	0.28571	0.57143
	57.68	0.28571	0.57143
	57.72	0.28571	0.57143
	57.76	0.28571	0.57143
	57.8	0.28571	0.57143
	57.84	0.28571	0.57143
	57.88	0.28571	0.57143
	57.92	0.28571	0.57143
	57.96	0.28571	0.57143
	58	0.28571	0.57143
	58.04	0.28571	0.57143
	58.08	0.28571	0.57143
	58.12	0.28571	0.57143
	58.16	0.28571	0.57143
	58.2	0.28571	0.57143
	58.24	0.21429	0.57143
	58.28	0.28571	0.57143
	58.32	0.28571	0.57143
	58.36	0.28571	0.57143
	58.4	0.28571	0.57143
	58.44	0.28571	0.57143
	58.48	0.28571	0.57143
	58.52	0.28571	0.57143
	58.56	0.28571	0.57143
	58.6	0.28571	0.57143
	58.64	0.28571	0.57143
	58.68	0.28571	0.57143
	58.72	0.28571	0.57143
	58.76	0.28571	0.57143
	58.8	0.28571	0.57143
	58.84	0.28571	0.57143
	58.88	0.28571	0.57143
	58.92	0.28571	0.57143
	58.96	0.28571	0.57143
	59	0.35714	0.57143
	59.04	0.35714	0.57143
	59.08	0.35714	0.57143
	59.12	0.35714	0.57143
	59.16	0.28571	0.5
	59.2	0.28571	0.5
	59.24	0.28571	0.5
	59.28	0.28571	0.5
	59.32	0.28571	0.5
	59.36	0.28571	0.5
	59.4	0.28571	0.5
	59.44	0.28571	0.5
	59.48	0.28571	0.5
	59.52	0.28571	0.5
	59.56	0.28571	0.57143
	59.6	0.28571	0.57143
	59.64	0.28571	0.57143
	59.68	0.28571	0.57143
	59.72	0.28571	0.57143
	59.76	0.28571	0.57143
	59.8	0.28571	0.57143
	59.84	0.28571	0.57143
	59.88	0.28571	0.57143
	59.92	0.28571	0.57143
	59.96	0.28571	0.57143
	60	0.21429	0.57143
	60.04	0.21429	0.57143
	60.08	0.21429	0.57143
	60.12	0.21429	0.57143
	60.16	0.21429	0.57143
	60.2	0.21429	0.57143
	60.24	0.21429	0.57143
	60.28	0.21429	0.57143
	60.32	0.21429	0.57143
	60.36	0.21429	0.57143
	60.4	0.21429	0.57143
	60.44	0.21429	0.57143
	60.48	0.21429	0.57143
	60.52	0.21429	0.57143
	60.56	0.21429	0.57143
	60.6	0.21429	0.57143
	60.64	0.21429	0.57143
	60.68	0.21429	0.57143
	60.72	0.21429	0.57143
	60.76	0.21429	0.57143
	60.8	0.21429	0.57143
	60.84	0.21429	0.57143
	60.88	0.21429	0.57143
	60.92	0.21429	0.57143
	60.96	0.21429	0.57143
	61	0.21429	0.5
	61.04	0.21429	0.5
	61.08	0.21429	0.5
	61.12	0.21429	0.5
	61.16	0.21429	0.5
	61.2	0.21429	0.5
	61.24	0.21429	0.5
	61.28	0.21429	0.5
	61.32	0.21429	0.5
	61.36	0.21429	0.5
	61.4	0.21429	0.5
	61.44	0.21429	0.5
	61.48	0.28571	0.5
	61.52	0.28571	0.5
	61.56	0.28571	0.5
	61.6	0.28571	0.5
	61.64	0.28571	0.5
	61.68	0.28571	0.5
	61.72	0.28571	0.5
	61.76	0.28571	0.5
	61.8	0.28571	0.5
	61.84	0.28571	0.5
	61.88	0.28571	0.5
	61.92	0.28571	0.5
	61.96	0.28571	0.5
	62	0.28571	0.5
	62.04	0.28571	0.5
	62.08	0.28571	0.5
	62.12	0.21429	0.5
	62.16	0.28571	0.5
	62.2	0.28571	0.5
	62.24	0.28571	0.5
	62.28	0.28571	0.5
	62.32	0.28571	0.5
	62.36	0.28571	0.5
	62.4	0.28571	0.5
	62.44	0.28571	0.5
	62.48	0.28571	0.5
	62.52	0.28571	0.5
	62.56	0.28571	0.5
	62.6	0.28571	0.5
	62.64	0.28571	0.5
	62.68	0.28571	0.5
	62.72	0.28571	0.5
	62.76	0.28571	0.5
	62.8	0.28571	0.57143
	62.84	0.28571	0.5
	62.88	0.28571	0.5
	62.92	0.28571	0.5
	62.96	0.28571	0.57143
	63	0.28571	0.57143
	63.04	0.28571	0.57143
	63.08	0.28571	0.57143
	63.12	0.28571	0.5
	63.16	0.28571	0.57143
	63.2	0.28571	0.57143
	63.24	0.28571	0.57143
	63.28	0.28571	0.57143
	63.32	0.35714	0.57143
	63.36	0.35714	0.57143
	63.4	0.28571	0.57143
	63.44	0.28571	0.57143
	63.48	0.28571	0.57143
	63.52	0.28571	0.57143
	63.56	0.28571	0.57143
	63.6	0.35714	0.57143
	63.64	0.35714	0.57143
	63.68	0.35714	0.57143
	63.72	0.35714	0.57143
	63.76	0.35714	0.57143
	63.8	0.35714	0.57143
	63.84	0.35714	0.57143
	63.88	0.35714	0.57143
	63.92	0.35714	0.57143
	63.96	0.35714	0.57143
	64	0.35714	0.57143
	64.04	0.35714	0.57143
	64.08	0.35714	0.57143
	64.12	0.35714	0.57143
	64.16	0.35714	0.57143
	64.2	0.35714	0.57143
	64.24	0.35714	0.57143
	64.28	0.42857	0.57143
	64.32	0.42857	0.57143
	64.36	0.42857	0.57143
	64.4	0.35714	0.57143
	64.44	0.42857	0.57143
	64.48	0.42857	0.57143
	64.52	0.42857	0.57143
	64.56	0.42857	0.57143
	64.6	0.42857	0.57143
	64.64	0.42857	0.64286
	64.68	0.42857	0.64286
	64.72	0.42857	0.64286
	64.76	0.42857	0.64286
	64.8	0.42857	0.64286
	64.84	0.42857	0.64286
	64.88	0.42857	0.64286
	64.92	0.42857	0.64286
	64.96	0.42857	0.64286
	65	0.42857	0.64286
	65.04	0.42857	0.64286
	65.08	0.42857	0.64286
	65.12	0.35714	0.57143
	65.16	0.35714	0.57143
	65.2	0.35714	0.57143
	65.24	0.35714	0.57143
	65.28	0.35714	0.57143
	65.32	0.35714	0.57143
	65.36	0.35714	0.57143
	65.4	0.42857	0.57143
	65.44	0.35714	0.57143
	65.48	0.35714	0.57143
	65.52	0.35714	0.57143
	65.56	0.35714	0.57143
	65.6	0.35714	0.57143
	65.64	0.35714	0.57143
	65.68	0.35714	0.57143
	65.72	0.35714	0.57143
	65.76	0.35714	0.57143
	65.8	0.35714	0.57143
	65.84	0.35714	0.57143
	65.88	0.35714	0.57143
	65.92	0.35714	0.57143
	65.96	0.35714	0.57143
	66	0.35714	0.57143
	66.04	0.35714	0.57143
	66.08	0.35714	0.57143
	66.12	0.35714	0.57143
	66.16	0.35714	0.57143
	66.2	0.35714	0.57143
	66.24	0.35714	0.57143
	66.28	0.35714	0.57143
	66.32	0.35714	0.57143
	66.36	0.28571	0.57143
	66.4	0.35714	0.57143
	66.44	0.28571	0.57143
	66.48	0.28571	0.57143
	66.52	0.28571	0.57143
	66.56	0.28571	0.57143
	66.6	0.28571	0.57143
	66.64	0.28571	0.57143
	66.68	0.28571	0.57143
	66.72	0.28571	0.57143
	66.76	0.28571	0.57143
	66.8	0.28571	0.57143
	66.84	0.28571	0.57143
	66.88	0.28571	0.57143
	66.92	0.28571	0.57143
	66.96	0.28571	0.57143
	67	0.28571	0.57143
	67.04	0.35714	0.64286
	67.08	0.35714	0.64286
	67.12	0.35714	0.64286
	67.16	0.35714	0.64286
	67.2	0.35714	0.64286
	67.24	0.35714	0.64286
	67.28	0.35714	0.64286
	67.32	0.35714	0.64286
	67.36	0.35714	0.64286
	67.4	0.35714	0.64286
	67.44	0.35714	0.64286
	67.48	0.35714	0.64286
	67.52	0.35714	0.64286
	67.56	0.35714	0.64286
	67.6	0.35714	0.71429
	67.64	0.35714	0.71429
	67.68	0.35714	0.71429
	67.72	0.35714	0.71429
	67.76	0.35714	0.71429
	67.8	0.35714	0.71429
	67.84	0.35714	0.71429
	67.88	0.35714	0.71429
	67.92	0.35714	0.71429
	67.96	0.28571	0.64286
	68	0.28571	0.64286
	68.04	0.28571	0.64286
	68.08	0.28571	0.64286
	68.12	0.35714	0.64286
	68.16	0.35714	0.64286
	68.2	0.35714	0.64286
	68.24	0.35714	0.64286
	68.28	0.35714	0.64286
	68.32	0.35714	0.64286
	68.36	0.35714	0.64286
	68.4	0.35714	0.64286
	68.44	0.35714	0.64286
	68.48	0.35714	0.64286
	68.52	0.35714	0.64286
	68.56	0.35714	0.64286
	68.6	0.35714	0.64286
	68.64	0.35714	0.64286
	68.68	0.35714	0.64286
	68.72	0.35714	0.64286
	68.76	0.35714	0.64286
	68.8	0.35714	0.64286
	68.84	0.28571	0.57143
	68.88	0.28571	0.57143
	68.92	0.28571	0.57143
	68.96	0.28571	0.57143
	69	0.28571	0.57143
	69.04	0.28571	0.57143
	69.08	0.35714	0.57143
	69.12	0.35714	0.57143
	69.16	0.35714	0.57143
	69.2	0.35714	0.57143
	69.24	0.35714	0.57143
	69.28	0.35714	0.57143
	69.32	0.35714	0.57143
	69.36	0.35714	0.57143
	69.4	0.35714	0.64286
	69.44	0.35714	0.57143
	69.48	0.28571	0.57143
	69.52	0.28571	0.57143
	69.56	0.28571	0.57143
	69.6	0.28571	0.57143
	69.64	0.28571	0.57143
	69.68	0.28571	0.57143
	69.72	0.28571	0.57143
	69.76	0.28571	0.57143
	69.8	0.28571	0.57143
	69.84	0.28571	0.57143
	69.88	0.28571	0.57143
	69.92	0.28571	0.57143
	69.96	0.28571	0.57143
	70	0.28571	0.57143
	70.04	0.28571	0.57143
	70.08	0.28571	0.57143
	70.12	0.28571	0.57143
	70.16	0.28571	0.57143
	70.2	0.28571	0.57143
	70.24	0.28571	0.57143
	70.28	0.28571	0.57143
	70.32	0.28571	0.57143
	70.36	0.28571	0.57143
	70.4	0.28571	0.57143
	70.44	0.28571	0.57143
	70.48	0.28571	0.57143
	70.52	0.28571	0.57143
	70.56	0.28571	0.57143
	70.6	0.28571	0.57143
	70.64	0.28571	0.57143
	70.68	0.28571	0.57143
	70.72	0.28571	0.57143
	70.76	0.28571	0.57143
	70.8	0.28571	0.57143
	70.84	0.28571	0.57143
	70.88	0.28571	0.57143
	70.92	0.28571	0.57143
	70.96	0.35714	0.57143
	71	0.28571	0.57143
	71.04	0.35714	0.57143
	71.08	0.35714	0.57143
	71.12	0.35714	0.57143
	71.16	0.35714	0.57143
	71.2	0.35714	0.57143
	71.24	0.35714	0.57143
	71.28	0.35714	0.57143
	71.32	0.35714	0.57143
	71.36	0.35714	0.57143
	71.4	0.35714	0.57143
	71.44	0.35714	0.57143
	71.48	0.28571	0.57143
	71.52	0.28571	0.57143
	71.56	0.28571	0.57143
	71.6	0.28571	0.57143
	71.64	0.28571	0.57143
	71.68	0.28571	0.57143
	71.72	0.28571	0.57143
	71.76	0.28571	0.57143
	71.8	0.28571	0.57143
	71.84	0.28571	0.57143
	71.88	0.28571	0.57143
	71.92	0.28571	0.57143
	71.96	0.28571	0.57143
	72	0.28571	0.57143
	72.04	0.28571	0.57143
	72.08	0.28571	0.57143
	72.12	0.28571	0.57143
	72.16	0.28571	0.57143
	72.2	0.28571	0.57143
	72.24	0.28571	0.57143
	72.28	0.35714	0.57143
	72.32	0.28571	0.57143
	72.36	0.35714	0.57143
	72.4	0.35714	0.57143
	72.44	0.35714	0.57143
	72.48	0.35714	0.57143
	72.52	0.35714	0.57143
	72.56	0.35714	0.57143
	72.6	0.35714	0.57143
	72.64	0.35714	0.57143
	72.68	0.35714	0.57143
	72.72	0.35714	0.57143
	72.76	0.35714	0.57143
	72.8	0.35714	0.57143
	72.84	0.35714	0.57143
	72.88	0.35714	0.57143
	72.92	0.35714	0.57143
	72.96	0.35714	0.57143
	73	0.35714	0.57143
	73.04	0.35714	0.57143
	73.08	0.35714	0.57143
	73.12	0.35714	0.57143
	73.16	0.35714	0.57143
	73.2	0.35714	0.57143
	73.24	0.35714	0.57143
	73.28	0.35714	0.57143
	73.32	0.35714	0.5
	73.36	0.35714	0.5
	73.4	0.35714	0.5
	73.44	0.35714	0.57143
	73.48	0.35714	0.5
	73.52	0.35714	0.5
	73.56	0.35714	0.5
	73.6	0.35714	0.5
	73.64	0.35714	0.5
	73.68	0.35714	0.5
	73.72	0.35714	0.5
	73.76	0.35714	0.5
	73.8	0.35714	0.5
	73.84	0.35714	0.5
	73.88	0.35714	0.5
	73.92	0.42857	0.5
	73.96	0.42857	0.5
	74	0.35714	0.5
	74.04	0.42857	0.5
	74.08	0.42857	0.5
	74.12	0.42857	0.5
	74.16	0.42857	0.5
	74.2	0.42857	0.5
	74.24	0.42857	0.5
	74.28	0.42857	0.5
	74.32	0.42857	0.5
	74.36	0.42857	0.5
	74.4	0.42857	0.5
	74.44	0.42857	0.5
	74.48	0.5	0.57143
	74.52	0.5	0.57143
	74.56	0.5	0.57143
	74.6	0.5	0.57143
	74.64	0.5	0.57143
	74.68	0.5	0.57143
	74.72	0.5	0.57143
	74.76	0.5	0.57143
	74.8	0.42857	0.57143
	74.84	0.42857	0.57143
	74.88	0.42857	0.57143
	74.92	0.42857	0.57143
	74.96	0.42857	0.57143
	75	0.42857	0.57143
	75.04	0.42857	0.57143
	75.08	0.42857	0.57143
	75.12	0.42857	0.57143
	75.16	0.42857	0.57143
	75.2	0.42857	0.57143
	75.24	0.42857	0.57143
	75.28	0.42857	0.57143
	75.32	0.42857	0.57143
	75.36	0.42857	0.57143
	75.4	0.42857	0.57143
	75.44	0.42857	0.57143
	75.48	0.42857	0.57143
	75.52	0.42857	0.57143
	75.56	0.42857	0.57143
	75.6	0.42857	0.57143
	75.64	0.42857	0.57143
	75.68	0.35714	0.57143
	75.72	0.35714	0.57143
	75.76	0.35714	0.57143
	75.8	0.35714	0.57143
	75.84	0.35714	0.57143
	75.88	0.35714	0.57143
	75.92	0.35714	0.57143
	75.96	0.35714	0.5
	76	0.35714	0.5
	76.04	0.35714	0.5
	76.08	0.35714	0.5
	76.12	0.35714	0.5
	76.16	0.35714	0.5
	76.2	0.35714	0.5
	76.24	0.35714	0.57143
	76.28	0.35714	0.57143
	76.32	0.35714	0.57143
	76.36	0.35714	0.57143
	76.4	0.35714	0.57143
	76.44	0.35714	0.57143
	76.48	0.35714	0.57143
	76.52	0.35714	0.57143
	76.56	0.35714	0.57143
	76.6	0.35714	0.57143
	76.64	0.35714	0.57143
	76.68	0.35714	0.57143
	76.72	0.35714	0.57143
	76.76	0.35714	0.57143
	76.8	0.35714	0.57143
	76.84	0.28571	0.5
	76.88	0.35714	0.57143
	76.92	0.28571	0.5
	76.96	0.28571	0.5
	77	0.28571	0.5
	77.04	0.28571	0.5
	77.08	0.28571	0.5
	77.12	0.28571	0.5
	77.16	0.28571	0.5
	77.2	0.28571	0.5
	77.24	0.28571	0.5
	77.28	0.28571	0.5
	77.32	0.28571	0.5
	77.36	0.28571	0.5
	77.4	0.28571	0.5
	77.44	0.28571	0.5
	77.48	0.28571	0.5
	77.52	0.28571	0.5
	77.56	0.28571	0.5
	77.6	0.28571	0.5
	77.64	0.28571	0.5
	77.68	0.28571	0.5
	77.72	0.28571	0.5
	77.76	0.28571	0.5
	77.8	0.21429	0.5
	77.84	0.21429	0.5
	77.88	0.21429	0.5
	77.92	0.21429	0.5
	77.96	0.21429	0.5
	78	0.21429	0.5
	78.04	0.21429	0.5
	78.08	0.21429	0.5
	78.12	0.21429	0.5
	78.16	0.21429	0.5
	78.2	0.21429	0.5
	78.24	0.21429	0.5
	78.28	0.21429	0.5
	78.32	0.21429	0.5
	78.36	0.21429	0.5
	78.4	0.21429	0.5
	78.44	0.21429	0.5
	78.48	0.21429	0.5
	78.52	0.21429	0.5
	78.56	0.14286	0.5
	78.6	0.14286	0.5
	78.64	0.14286	0.5
	78.68	0.14286	0.5
	78.72	0.14286	0.5
	78.76	0.14286	0.5
	78.8	0.14286	0.5
	78.84	0.14286	0.5
	78.88	0.14286	0.5
	78.92	0.14286	0.5
	78.96	0.14286	0.5
	79	0.14286	0.5
	79.04	0.21429	0.5
	79.08	0.14286	0.5
	79.12	0.21429	0.5
	79.16	0.21429	0.5
	79.2	0.21429	0.5
	79.24	0.21429	0.5
	79.28	0.21429	0.5
	79.32	0.21429	0.5
	79.36	0.21429	0.42857
	79.4	0.21429	0.42857
	79.44	0.21429	0.42857
	79.48	0.21429	0.42857
	79.52	0.21429	0.42857
	79.56	0.21429	0.42857
	79.6	0.21429	0.42857
	79.64	0.21429	0.42857
	79.68	0.21429	0.42857
	79.72	0.21429	0.42857
	79.76	0.21429	0.42857
	79.8	0.21429	0.42857
	79.84	0.21429	0.42857
	79.88	0.21429	0.42857
[truncated: 14,833 more rows]
