# Supplementary material for: Feedback-controlled hydrogels with homeostatic oscillations and dissipative signal transduction
Source: Nat Nanotechnol. 2022 Nov 28;17(12):1303–10. doi: 10.1038/s41565-022-01241-x (PMC9747616; doi:10.1038/s41565-022-01241-x)
Supplement: Source Data Fig. 5 — Source data of plots. [file 41565_2022_1241_MOESM13_ESM.xlsx]

## Sheet: Fig. 5c
Name	time	T_heat			Name	time	Light trans
Units	s	DegC			Units	s
	0	22.895				0	0.000240542
	1	23.2119				0.99216	0.000241046
	2	23.1851				1.98432	0.000234729
	3	23.1797				2.97648	0.00023549
	4	23.2441				3.96864	0.000235658
	5	26.286				4.9608	0.000238519
	6	39.26				5.95296	0.99561
	7	49.5298				6.94512	0.99635
	8	57.2847				7.93728	0.99542
	9	63.239				8.92944	0.99533
	10	68.1614				9.9216	0.99452
	11	72.1874				10.9138	0.99801
	12	75.6731				11.9059	1
	13	78.7753				12.8981	0.99944
	14	81.5101				13.8902	0.99897
	15	84.1157				14.8824	0.99863
	16	86.4116				15.8745	0.99423
	17	88.1803				16.8667	0.98355
	18	89.7506				17.8589	0.95983
	19	90.5143				18.851	0.87297
	20	88.0602				19.8432	0.52618
	21	81.9557				20.8353	0.17024
	22	74.8991				21.8275	0.02542
	23	68.8462				22.8197	0.00989
	24	64.2745				23.8118	0.00879
	25	60.8573				24.804	0.00816
	26	57.9814				25.7962	0.00738
	27	55.4842				26.7883	0.00684
	28	53.4902				27.7805	0.0063
	29	51.7776				28.7726	0.00593
	30	50.3453				29.7648	0.00562
	31	49.0753				30.7569	0.00537
	32	47.9598				31.7491	0.00516
	33	46.9944				32.7413	0.00502
	34	46.0125				33.7334	0.00485
	35	45.2072				34.7256	0.00479
	36	44.56				35.7178	0.00471
	37	43.9003				36.7099	0.00465
	38	43.3174				37.7021	0.00465
	39	42.8436				38.6942	0.00466
	40	42.3813				39.6864	0.00465
	41	41.827				40.6786	0.00467
	42	41.3743				41.6707	0.0047
	43	40.8288				42.6629	0.00474
	44	40.3677				43.655	0.0048
	45	40.1571				44.6472	0.00489
	46	39.7623				45.6393	0.00495
	47	39.3523				46.6315	0.00506
	48	39.0057				47.6237	0.00516
	49	38.6626				48.6158	0.00539
	50	38.4303				49.608	0.00541
	51	38.1508				50.6001	0.00556
	52	37.8706				51.5923	0.00574
	53	37.7724				52.5845	0.00599
	54	37.557				53.5766	0.00615
	55	37.0731				54.5688	0.0065
	56	36.9412				55.5609	0.00683
	57	36.6155				56.5531	0.00736
	58	36.4168				57.5453	0.00842
	59	36.175				58.5374	0.01079
	60	35.9517				59.5296	0.01688
	61	35.8423				60.5217	0.03197
	62	35.7756				61.5139	0.06556
	63	36.1845				62.5061	0.12801
	64	38.0855				63.4982	0.22234
	65	41.2064				64.4904	0.33592
	66	45.4529				65.4825	0.44749
	67	50.0333				66.4747	0.52758
	68	54.2441				67.4669	0.5709
	69	57.5678				68.459	0.56529
	70	59.4152				69.4512	0.50199
	71	59.195				70.4433	0.37497
	72	56.957				71.4355	0.22198
	73	53.6914				72.4277	0.1036
	74	50.5557				73.4198	0.04198
	75	47.9985				74.412	0.01922
	76	46.0779				75.4041	0.01201
	77	44.5335				76.3963	0.00942
	78	43.2995				77.3885	0.00824
	79	42.4353				78.3806	0.0078
	80	41.6461				79.3728	0.00743
	81	41.1201				80.3649	0.00723
	82	40.4546				81.3571	0.007
	83	39.8864				82.3492	0.00697
	84	39.5276				83.3414	0.00699
	85	39.1352				84.3336	0.00706
	86	38.8343				85.3257	0.00722
	87	38.4256				86.3179	0.00734
	88	38.1228				87.3101	0.00763
	89	37.6507				88.3022	0.00813
	90	37.4116				89.2944	0.00891
	91	37.0542				90.2865	0.01022
	92	36.8516				91.2787	0.01242
	93	36.5351				92.2708	0.01615
	94	36.3409				93.263	0.02307
	95	36.4688				94.2552	0.03605
	96	37.3646				95.2473	0.05962
	97	39.2923				96.2395	0.09942
	98	41.845				97.2317	0.16033
	99	44.8906				98.2238	0.23932
	100	47.8653				99.216	0.32517
	101	50.7406				100.208	0.40267
	102	52.8558				101.2	0.45578
	103	54.011				102.192	0.47812
	104	53.9742				103.185	0.46313
	105	52.7029				104.177	0.40928
	106	50.6776				105.169	0.31654
	107	48.5082				106.161	0.20662
	108	46.5392				107.153	0.11462
	109	44.8202				108.145	0.05758
	110	43.5625				109.138	0.02975
	111	42.5207				110.13	0.01807
	112	41.6009				111.122	0.0131
	113	40.9427				112.114	0.01085
	114	40.2762				113.106	0.00977
	115	39.8083				114.098	0.00919
	116	39.3431				115.091	0.00882
	117	38.9362				116.083	0.00876
	118	38.7276				117.075	0.00884
	119	38.3046				118.067	0.0091
	120	38.0762				119.059	0.00969
	121	37.735				120.051	0.01043
	122	37.3975				121.043	0.01166
	123	37.2424				122.036	0.01359
	124	36.9695				123.028	0.01649
	125	36.7666				124.02	0.0212
	126	36.6627				125.012	0.02897
	127	36.8044				126.004	0.04197
	128	37.5148				126.996	0.06326
	129	38.876				127.989	0.09651
	130	40.8061				128.981	0.14432
	131	43.0136				129.973	0.20584
	132	45.4485				130.965	0.27548
	133	47.6848				131.957	0.34081
	134	49.4619				132.949	0.39155
	135	50.7952				133.942	0.4181
	136	51.1849				134.934	0.41748
	137	50.8413				135.926	0.38457
	138	49.551				136.918	0.32336
	139	47.947				137.91	0.23987
	140	46.2391				138.902	0.15714
	141	44.7717				139.895	0.09243
	142	43.46				140.887	0.05175
	143	42.3948				141.879	0.03068
	144	41.465				142.871	0.02073
	145	40.8334				143.863	0.01579
	146	40.1663				144.855	0.01328
	147	39.6243				145.847	0.01207
	148	39.2369				146.84	0.01147
	149	38.7972				147.832	0.01121
	150	38.5093				148.824	0.01142
	151	38.0762				149.816	0.01182
	152	37.8613				150.808	0.0127
	153	37.5101				151.8	0.01387
	154	37.2283				152.793	0.01579
	155	37.0119				153.785	0.01854
	156	36.7855				154.777	0.02273
	157	36.7052				155.769	0.02915
	158	36.6864				156.761	0.03891
	159	37.0307				157.753	0.05378
	160	37.88				158.746	0.07665
	161	39.1861				159.738	0.10995
	162	41.111				160.73	0.15572
	163	42.9331				161.722	0.21342
	164	45.071				162.714	0.27474
	165	47.0203				163.706	0.32925
	166	48.5552				164.698	0.36849
	167	49.5679				165.691	0.38398
	168	49.6738				166.683	0.37668
	169	49.1987				167.675	0.3429
	170	48.1014				168.667	0.28661
	171	46.9857				169.659	0.21543
	172	45.4134				170.651	0.14742
	173	44.06				171.644	0.09192
	174	42.8973				172.636	0.05505
	175	41.994				173.628	0.0345
	176	41.0928				174.62	0.02388
	177	40.4318				175.612	0.01837
	178	39.8221				176.604	0.01547
	179	39.38				177.597	0.01387
	180	38.9594				178.589	0.01319
	181	38.5605				179.581	0.01288
	182	38.244				180.573	0.01326
	183	37.8893				181.565	0.01381
	184	37.5617				182.557	0.01495
	185	37.4256				183.55	0.01673
	186	37.1672				184.542	0.01936
	187	36.9742				185.534	0.02327
	188	36.8138				186.526	0.02887
	189	36.8516				187.518	0.0373
	190	36.993				188.51	0.04964
	191	37.6975				189.502	0.06797
	192	40.5917				190.495	0.09416
	193	42.2824				191.487	0.13042
	194	44.0246				192.479	0.17622
	195	45.6543				193.471	0.22917
	196	47.163				194.463	0.2801
	197	47.9942				195.455	0.32277
	198	48.397				196.448	0.34723
	199	48.3242				197.44	0.35312
	200	47.7708				198.432	0.33726
	201	46.8472				199.424	0.30067
	202	45.4792				200.416	0.24848
	203	44.3213				201.408	0.18805
	204	43.2192				202.401	0.1317
	205	42.2689				203.393	0.08669
	206	41.3834				204.385	0.05688
	207	40.6647				205.377	0.03871
	208	40.0929				206.369	0.02829
	209	39.5506				207.361	0.02236
	210	39.1537				208.354	0.01916
	211	38.6951				209.346	0.01749
	212	38.3372				210.338	0.01691
	213	37.9501				211.33	0.01694
	214	37.8239				212.322	0.01759
	215	37.5007				213.314	0.01917
	216	37.3223				214.306	0.02144
	217	37.1954				215.299	0.02469
	218	37.1343				216.291	0.02937
	219	37.2754				217.283	0.03616
	220	37.6647				218.275	0.04594
	221	38.4535				219.267	0.05991
	222	39.6151				220.259	0.07977
	223	41.1065				221.252	0.10719
	224	42.7674				222.244	0.14329
	225	44.5423				223.236	0.18706
	226	45.9951				224.228	0.2347
	227	47.1198				225.22	0.27893
	228	47.8653				226.212	0.31457
	229	48.1443				227.205	0.33262
	230	47.9598				228.197	0.33308
	231	47.2062				229.189	0.31616
	232	46.2783				230.181	0.28069
	233	45.1238				231.173	0.23257
	234	44.0068				232.165	0.1802
	235	43.0449				233.158	0.13024
	236	42.1608				234.15	0.08853
	237	41.3108				235.142	0.05964
	238	40.651				236.134	0.0414
	239	39.9645				237.126	0.03096
	240	39.4953				238.118	0.02501
	241	38.9872				239.11	0.02181
	242	38.6208				240.103	0.02024
	243	38.3977				241.095	0.01961
	244	38.0948				242.087	0.01988
	245	37.8706				243.079	0.02096
	246	37.735				244.071	0.02278
	247	37.3599				245.063	0.02544
	248	37.3176				246.056	0.02945
	249	37.3646				247.048	0.03522
	250	37.6507				248.04	0.04336
	251	38.2114				249.032	0.05517
	252	39.1768				250.024	0.0719
	253	40.4318				251.016	0.0948
	254	41.9038				252.009	0.12472
	255	43.4511				253.001	0.16172
	256	44.983				253.993	0.20371
	257	46.1389				254.985	0.24599
	258	47.1068				255.977	0.28275
	259	47.6632				256.969	0.30949
	260	47.7966				257.962	0.31878
	261	47.5211				258.954	0.31417
	262	46.9078				259.946	0.29308
	263	45.9078				260.938	0.25909
	264	44.8334				261.93	0.21445
	265	43.8115				262.922	0.16802
	266	42.736				263.914	0.12338
	267	41.8315				264.907	0.08796
	268	41.2427				265.899	0.06165
	269	40.5414				266.891	0.04468
	270	39.9507				267.883	0.03427
	271	39.4999				268.875	0.02808
	272	38.9686				269.867	0.02465
	273	38.6255				270.86	0.02282
	274	38.2161				271.852	0.02246
	275	38.1181				272.844	0.02307
	276	37.7865				273.836	0.02457
	277	37.6694				274.828	0.02701
	278	37.6273				275.82	0.03047
	279	37.5992				276.813	0.03528
	280	37.8426				277.805	0.04243
	281	38.2953				278.797	0.0524
	282	39.0149				279.789	0.06655
	283	40.0838				280.781	0.08569
	284	41.3426				281.773	0.11105
	285	42.745				282.765	0.14315
	286	44.029				283.758	0.1807
	287	45.5054				284.75	0.2209
	288	46.361				285.742	0.25821
	289	46.9944				286.734	0.28628
	290	47.2408				287.726	0.30267
	291	47.1457				288.718	0.30518
	292	46.6217				289.711	0.29084
	293	45.816				290.703	0.26406
	294	44.7629				291.695	0.22665
	295	42.3948				292.687	0.18174
	296	41.619				293.679	0.13681
	297	40.9791				294.671	0.09955
	298	40.3769				295.664	0.07089
	299	39.8405				296.656	0.05174
	300	39.3616				297.648	0.03977
	301	38.9872				298.64	0.0325
	302	38.6905				299.632	0.02816
	303	38.3744				300.624	0.02586
	304	38.0808				301.617	0.02481
	305	37.8753				302.609	0.02492
	306	37.8005				303.601	0.02597
	307	37.8005				304.593	0.02794
	308	37.8566				305.585	0.03108
	309	38.0762				306.577	0.03573
	310	38.579				307.569	0.04225
	311	39.4123				308.562	0.05106
	312	40.3266				309.554	0.06326
	313	41.7049				310.546	0.07965
	314	42.8032				311.538	0.10077
	315	44.0955				312.53	0.12738
	316	45.2028				313.522	0.15878
	317	46.0561				314.515	0.19297
	318	46.6173				315.507	0.22645
	319	46.8861				316.499	0.25613
	320	46.7648				317.491	0.27614
	321	46.1477				318.483	0.28661
	322	45.5186				319.475	0.2826
	323	44.6791				320.468	0.26557
	324	43.7582				321.46	0.23817
	325	42.8346				322.452	0.20151
	326	42.0977				323.444	0.16297
	327	41.2881				324.436	0.12592
	328	40.6693				325.428	0.09431
	329	40.1204				326.421	0.07094
	330	39.6565				327.413	0.05425
	331	39.2323				328.405	0.04354
	332	38.8204				329.397	0.03673
	333	38.5837				330.389	0.03269
	334	38.3232				331.381	0.03054
	335	38.0902				332.373	0.02972
	336	37.9875				333.366	0.03014
	337	37.9034				334.358	0.03159
	338	37.9641				335.35	0.03435
	339	38.2021				336.342	0.03834
	340	38.6116				337.334	0.04394
	341	39.2646				338.326	0.05185
	342	40.0975				339.319	0.06237
	343	41.1655				340.311	0.07681
	344	42.3948				341.303	0.09534
	345	43.5091				342.295	0.11849
	346	44.5114				343.287	0.1461
	347	45.4616				344.279	0.17694
	348	45.9471				345.272	0.20847
	349	46.213				346.264	0.23891
	350	46.0954				347.256	0.26119
	351	45.698				348.248	0.27261
	352	45.1238				349.24	0.27407
	353	44.3302				350.232	0.25976
	354	43.4779				351.225	0.23458
	355	42.5656				352.217	0.20192
	356	41.9083				353.209	0.16522
	357	41.2745				354.201	0.13003
	358	40.6419				355.193	0.09868
	359	40.2258				356.185	0.07488
	360	39.6519				357.177	0.0577
	361	39.2277				358.17	0.04668
	362	38.9316				359.162	0.03984
	363	38.6534				360.154	0.03565
	364	38.4163				361.146	0.03354
	365	38.2254				362.138	0.03291
	366	38.2021				363.13	0.03358
	367	38.1741				364.123	0.03538
	368	38.2114				365.115	0.03822
	369	38.5465				366.107	0.04272
	370	38.9038				367.099	0.04897
	371	39.4953				368.091	0.0575
	372	40.3449				369.083	0.06861
	373	41.4333				370.076	0.08293
	374	42.4622				371.068	0.101
	375	43.5803				372.06	0.12318
	376	44.732				373.052	0.14911
	377	45.431				374.044	0.17725
	378	45.8947				375.036	0.2059
	379	46.1694				376.029	0.2308
	380	46.1215				377.021	0.24956
	381	45.7767				378.013	0.25977
	382	45.2423				379.005	0.25955
	383	44.5555				379.997	0.24903
	384	43.8293				380.989	0.22932
	385	42.9555				381.981	0.20217
	386	42.1923				382.974	0.17087
	387	41.5239				383.966	0.13949
	388	40.9017				384.958	0.11032
	389	40.2945				385.95	0.0864
	390	39.8267				386.942	0.06813
	391	39.4354				387.934	0.05513
	392	39.0658				388.927	0.04651
	393	38.8111				389.919	0.04105
	394	38.5326				390.911	0.03791
	395	38.3092				391.903	0.03658
	396	38.2067				392.895	0.03648
	397	38.2067				393.887	0.03767
	398	38.258				394.88	0.04018
	399	38.5512				395.872	0.04425
	400	39.089				396.864	0.04994
	401	39.6427				397.856	0.0577
	402	40.546				398.848	0.068
	403	41.465				399.84	0.08126
	404	42.4802				400.832	0.09805
	405	42.5521				401.825	0.11864
	406	44.6615				402.817	0.14285
	407	45.3652				403.809	0.1696
	408	46.043				404.801	0.19676
	409	46.474				405.793	0.22265
	410	46.5262				406.785	0.24288
	411	46.2957				407.778	0.25591
	412	45.8029				408.77	0.26033
	413	45.1413				409.762	0.25484
	414	44.4053				410.754	0.23993
	415	43.6114				411.746	0.21699
	416	42.7629				412.738	0.18784
	417	42.0211				413.731	0.15751
	418	41.4197				414.723	0.12733
	419	40.9427				415.715	0.10058
	420	40.3997				416.707	0.07936
	421	39.9415				417.699	0.0637
	422	39.4953				418.691	0.0528
	423	39.2092				419.684	0.04566
	424	38.9409				420.676	0.04119
	425	38.8158				421.668	0.03902
	426	38.593				422.66	0.03837
	427	38.5233				423.652	0.03899
	428	38.6208				424.644	0.04113
	429	38.8111				425.636	0.04461
	430	39.1491				426.629	0.0497
	431	39.7761				427.621	0.05671
	432	40.5323				428.613	0.06619
	433	41.4151				429.605	0.07865
	434	42.4353				430.597	0.09495
	435	43.411				431.589	0.11584
	436	44.5555				432.582	0.13993
	437	45.3783				433.574	0.16646
	438	46.0648				434.566	0.19322
	439	46.5175				435.558	0.21822
	440	46.5956				436.55	0.24022
	441	46.4349				437.542	0.25463
	442	45.8903				438.535	0.26
	443	45.2906				439.527	0.25611
	444	44.4805				440.519	0.24144
	445	43.647				441.511	0.21859
	446	42.8391				442.503	0.1907
	447	42.1338				443.495	0.1599
	448	41.5692				444.488	0.12967
	449	40.97				445.48	0.10323
	450	40.3449				446.472	0.08215
	451	39.9323				447.464	0.06613
	452	39.6197				448.456	0.05472
	453	39.3892				449.448	0.04709
	454	38.9594				450.44	0.04243
	455	38.8436				451.433	0.03973
	456	38.593				452.425	0.03873
	457	38.579				453.417	0.03908
	458	38.5837				454.409	0.04086
	459	38.825				455.401	0.04409
	460	39.0797				456.393	0.04891
	461	39.5874				457.386	0.05556
	462	40.2854				458.378	0.06407
	463	41.1019				459.37	0.07526
	464	42.0211				460.362	0.08974
	465	43.0986				461.354	0.10825
	466	44.0999				462.346	0.13055
	467	45.1238				463.339	0.1559
	468	45.7767				464.331	0.18288
	469	46.3088				465.323	0.20932
	470	46.5348				466.315	0.23267
	471	46.5783				467.307	0.24881
	472	46.2914				468.299	0.25709
	473	45.7942				469.292	0.25709
	474	45.1765				470.284	0.24814
	475	44.4275				471.276	0.23044
	476	43.6025				472.268	0.20722
	477	42.8257				473.26	0.17961
	478	42.2058				474.252	0.15041
	479	41.4922				475.244	0.12282
	480	40.9381				476.237	0.09871
	481	40.4089				477.229	0.07924
	482	39.9599				478.221	0.06497
	483	39.5322				479.213	0.05486
	484	39.2646				480.205	0.04832
	485	39.0705				481.197	0.04409
	486	38.8667				482.19	0.04197
	487	38.8297				483.182	0.04179
	488	38.8667				484.174	0.04298
	489	38.927				485.166	0.04567
	490	39.1491				486.158	0.0498
	491	39.4354				487.15	0.05567
	492	39.9461				488.143	0.06339
	493	40.6921				489.135	0.07336
	494	41.542				490.127	0.08602
	495	42.4667				491.119	0.10146
	496	43.4199				492.111	0.12003
	497	44.2815				493.103	0.14146
	498	45.1193				494.096	0.16486
	499	45.8292				495.088	0.18809
	500	46.0212				496.08	0.20982
	501	46.1564				497.072	0.22708
	502	46.043				498.064	0.2395
	503	45.6762				499.056	0.24426
	504	45.071				500.048	0.24035
	505	44.4053				501.041	0.22904
	506	43.7137				502.033	0.2111
	507	42.9868				503.025	0.18754
	508	42.3049				504.017	0.16091
	509	41.6914				505.009	0.13485
	510	41.0428				506.001	0.11072
	511	40.5506				506.994	0.09041
	512	40.2579				507.986	0.07498
	513	39.8129				508.978	0.06348
	514	39.5045				509.97	0.05542
	515	39.1953				510.962	0.05012
	516	39.0335				511.954	0.04719
	517	39.0242				512.947	0.04591
	518	38.876				513.939	0.04629
	519	39.0103				514.931	0.04819
	520	39.0844				515.923	0.05121
	521	39.4308				516.915	0.05575
	522	39.5598				517.907	0.06188
	523	40.8061				518.899	0.07038
	524	41.619				519.892	0.08115
	525	42.7405				520.884	0.09474
	526	43.469				521.876	0.11125
	527	44.3257				522.868	0.13044
	528	44.9742				523.86	0.15246
	529	45.5755				524.852	0.17459
	530	46.0736				525.845	0.19648
	531	46.1302				526.837	0.2152
	532	45.9863				527.829	0.22846
	533	45.6237				528.821	0.23503
	534	45.1369				529.813	0.23462
	535	44.5158				530.805	0.2269
	536	43.8426				531.798	0.21356
	537	43.1567				532.79	0.19351
	538	42.5296				533.782	0.17005
	539	41.9038				534.774	0.14562
	540	41.3562				535.766	0.12194
	541	40.9882				536.758	0.10089
	542	40.5186				537.751	0.08346
	543	40.1021				538.743	0.07046
	544	39.7577				539.735	0.06093
	545	39.5137				540.727	0.05446
	546	39.3062				541.719	0.05047
	547	39.1814				542.711	0.04828
	548	39.1676				543.703	0.04786
	549	39.2554				544.696	0.04908
	550	39.4077				545.688	0.05172
	551	39.6519				546.68	0.05564
	552	40.1204				547.672	0.06135
	553	40.7012				548.664	0.06907
	554	41.3335				549.656	0.07885
	555	42.0391				550.649	0.0908
	556	42.9421				551.641	0.10515
	557	43.6871				552.633	0.12173
	558	44.5865				553.625	0.14048
	559	45.1589				554.617	0.16055
	560	45.5361				555.609	0.18044
	561	45.7374				556.602	0.19869
	562	45.7942				557.594	0.21418
	563	45.5624				558.586	0.2231
	564	45.3389				559.578	0.22561
	565	44.7981				560.57	0.22209
	566	44.2284				561.562	0.21235
	567	43.5625				562.555	0.19738
	568	42.9958				563.547	0.17894
	569	42.3993				564.539	0.15791
	570	41.7547				565.531	0.13628
	571	41.3017				566.523	0.11571
	572	40.8516				567.515	0.09763
	573	40.5049				568.507	0.08314
	574	40.2487				569.5	0.07204
	575	39.9461				570.492	0.0643
	576	39.6795				571.484	0.0593
	577	39.4999				572.476	0.05613
	578	39.463				573.468	0.05512
	579	39.4953				574.46	0.05538
	580	39.6703				575.453	0.05726
	581	39.9186				576.445	0.06076
	582	40.2304				577.437	0.06609
	583	40.765				578.429	0.07271
	584	41.3335				579.421	0.08121
	585	42.0121				580.413	0.09174
	586	42.6508				581.406	0.10451
	587	43.3798				582.398	0.11921
	588	43.9935				583.39	0.1359
	589	44.5555				584.382	0.15312
	590	44.9303				585.374	0.1702
	591	45.1896				586.366	0.18596
	592	45.3696				587.359	0.19978
	593	45.2248				588.351	0.20782
	594	44.9787				589.343	0.21233
	595	44.5909				590.335	0.21162
	596	44.193				591.327	0.20461
	597	43.5536				592.319	0.19349
	598	42.9958				593.311	0.17863
	599	42.3903				594.304	0.16153
	600	41.9399				595.296	0.14294
	601	41.5058				596.288	0.12454
	602	41.0974				597.28	0.10795
	603	40.7422				598.272	0.09404
	604	40.4363				599.264	0.08306
	605	40.148				600.257	0.0747
	606	39.9828				601.249	0.06869
	607	39.8726				602.241	0.06463
	608	39.7071				603.233	0.06267
	609	39.7485				604.225	0.06217
	610	39.8405				605.217	0.06334
	611	40.1204				606.21	0.066
	612	40.3037				607.202	0.07023
	613	40.7514				608.194	0.07591
	614	41.1837				609.186	0.08314
	615	41.723				610.178	0.09214
	616	42.2329				611.17	0.10294
	617	42.9107				612.163	0.115
	618	43.4021				613.155	0.12861
	619	43.8337				614.147	0.14283
	620	44.2107				615.139	0.15677
	621	44.4982				616.131	0.16995
	622	44.6527				617.123	0.18114
	623	44.7012				618.115	0.18963
	624	44.5423				619.108	0.19443
	625	44.339				620.1	0.19549
	626	43.8959				621.092	0.19189
	627	43.4957				622.084	0.18518
	628	43.0852				623.076	0.17485
	629	42.6284				624.068	0.16185
	630	42.1833				625.061	0.14789
	631	41.7728				626.053	0.13335
	632	41.3653				627.045	0.11893
	633	41.0519				628.037	0.10655
	634	40.7422				629.029	0.09608
	635	40.5003				630.021	0.08784
	636	40.2854				631.014	0.08128
	637	40.1204				632.006	0.07645
	638	40.0196				632.998	0.07333
	639	40.0608				633.99	0.07167
	640	40.1204				634.982	0.0714
	641	40.2579				635.974	0.07245
	642	40.386				636.966	0.07502
	643	40.6875				637.959	0.07943
	644	41.1337				638.951	0.08582
	645	41.5239				639.943	0.09378
	646	42.8928				640.935	0.10307
	647	43.2728				641.927	0.11328
	648	43.4868				642.919	0.12399
	649	43.9847				643.912	0.13497
	650	43.958				644.904	0.14649
	651	44.0866				645.896	0.15692
	652	44.1088				646.888	0.16587
	653	44.0157				647.88	0.17329
	654	43.8204				648.872	0.17849
	655	43.5491				649.865	0.1803
	656	43.2594				650.857	0.1798
	657	42.8391				651.849	0.17707
	658	42.4937				652.841	0.17157
	659	42.1743				653.833	0.16254
	660	41.7547				654.825	0.15255
	661	41.4061				655.818	0.14094
	662	41.1337				656.81	0.12907
	663	40.8152				657.802	0.11759
	664	40.6008				658.794	0.10666
	665	40.4729				659.786	0.09734
	666	40.386				660.778	0.08993
	667	40.3403				661.77	0.08432
	668	40.3494				662.763	0.08022
	669	40.4043				663.755	0.07779
	670	40.546				664.747	0.07709
	671	40.7878				665.739	0.07792
	672	41.2064				666.731	0.08034
	673	41.4877				667.723	0.08419
	674	41.8134				668.716	0.08943
	675	42.2644				669.708	0.0958
	676	42.7002				670.7	0.10346
	677	43.0136				671.692	0.11223
	678	43.3486				672.684	0.12196
	679	43.6515				673.676	0.13226
	680	43.9758				674.669	0.14241
	681	43.9625				675.661	0.15213
	682	44.0556				676.653	0.1607
	683	43.8337				677.645	0.16742
	684	43.6426				678.637	0.17183
	685	43.4378				679.629	0.17461
	686	43.0762				680.622	0.17426
	687	42.754				681.614	0.17115
	688	42.3993				682.606	0.16545
	689	42.0662				683.598	0.15744
	690	41.8405				684.59	0.1483
	691	41.5239				685.582	0.13852
	692	41.3017				686.574	0.12826
	693	41.0019				687.567	0.11859
	694	40.8152				688.559	0.10958
	695	40.6738				689.551	0.10161
	696	40.5825				690.543	0.09528
	697	40.5871				691.535	0.0902
	698	40.6191				692.527	0.08681
	699	40.5734				693.52	0.08497
	700	40.7605				694.512	0.08423
	701	40.8926				695.504	0.08438
	702	41.0928				696.496	0.08624
	703	41.3426				697.488	0.08911
	704	41.5737				698.48	0.09319
	705	41.9263				699.473	0.09785
	706	42.3454				700.465	0.10341
	707	42.6643				701.457	0.10962
	708	43.0896				702.449	0.11673
	709	43.4288				703.441	0.12497
	710	43.558				704.433	0.13374
	711	43.6648				705.426	0.14264
	712	43.736				706.418	0.15098
	713	43.696				707.41	0.15807
	714	43.558				708.402	0.16373
	715	43.3843				709.394	0.16738
	716	43.1924				710.386	0.16861
	717	42.9197				711.378	0.16726
	718	42.5521				712.371	0.16381
	719	42.2689				713.363	0.15817
	720	42.0075				714.355	0.15116
	721	41.7321				715.347	0.14315
	722	41.3925				716.339	0.13429
	723	41.2291				717.331	0.12507
	724	40.9654				718.324	0.1165
	725	40.8015				719.316	0.10843
	726	40.7696				720.308	0.10158
	727	40.7103				721.3	0.09603
	728	40.6693				722.292	0.09181
	729	40.6829				723.284	0.08865
	730	40.7331				724.277	0.08681
	731	40.8334				725.269	0.08604
	732	41.0382				726.261	0.0867
	733	41.1928				727.253	0.08847
	734	41.5284				728.245	0.09143
	735	41.7773				729.237	0.09558
	736	42.0977				730.23	0.1008
	737	42.3588				731.222	0.10688
	738	42.7898				732.214	0.11371
	739	42.951				733.206	0.12119
	740	43.1165				734.198	0.12899
	741	43.3575				735.19	0.13665
	742	43.4645				736.182	0.14428
	743	43.4779				737.175	0.15102
	744	43.4467				738.167	0.15702
	745	43.2951				739.159	0.16122
	746	43.1031				740.151	0.16419
	747	42.9465				741.143	0.165
	748	42.7091				742.135	0.16256
	749	42.5835				743.128	0.15863
	750	42.2148				744.12	0.15278
	751	41.9624				745.112	0.14583
	752	41.8496				746.104	0.13813
	753	41.5148				747.096	0.13021
	754	41.3516				748.088	0.12268
	755	41.2109				749.081	0.11565
	756	41.0019				750.073	0.10924
	757	40.8926				751.065	0.10355
	758	40.7969				752.057	0.09953
	759	41.0837				753.049	0.09616
	760	40.9564				754.041	0.09413
	761	40.9472				755.034	0.09317
	762	41.0655				756.026	0.0931
	763	41.1928				757.018	0.09413
	764	41.4061				758.01	0.09612
	765	41.5737				759.002	0.09867
	766	41.8089				759.994	0.10214
	767	42.1157				760.986	0.10639
	768	42.2869				761.979	0.11135
	769	42.5611				762.971	0.11697
	770	42.7002				763.963	0.12286
	771	42.8883				764.955	0.12866
	772	43.0047				765.947	0.13472
	773	43.1343				766.939	0.14004
	774	43.2906				767.932	0.14494
	775	43.0494				768.924	0.14938
	776	42.9421				769.916	0.15212
	777	42.8077				770.908	0.15364
	778	42.745				771.9	0.1542
	779	42.5476				772.892	0.15311
	780	42.3633				773.885	0.15057
	781	42.1293				774.877	0.14707
	782	41.8721				775.869	0.14208
	783	41.5012				776.861	0.13601
	784	41.2927				777.853	0.12896
	785	41.0792				778.845	0.1212
	786	41.0292				779.837	0.11303
	787	40.8881				780.83	0.10567
	788	40.7787				781.822	0.09903
	789	40.7331				782.814	0.09372
	790	40.7878				783.806	0.08968
	791	40.6784				784.798	0.087
	792	40.8653				785.79	0.08567
	793	40.8972				786.783	0.08556
	794	41.0155				787.775	0.08687
	795	41.3199				788.767	0.08921
	796	41.6642				789.759	0.09276
	797	41.9579				790.751	0.09719
	798	42.1923				791.743	0.10247
	799	42.3858				792.736	0.10841
	800	42.6059				793.728	0.1152
	801	42.9779				794.72	0.12189
	802	43.0852				795.712	0.12866
	803	43.1656				796.704	0.1354
	804	43.1924				797.696	0.14184
	805	43.1433				798.689	0.14726
	806	43.1522				799.681	0.15134
	807	43.0092				800.673	0.1536
	808	42.8391				801.665	0.15483
	809	42.6418				802.657	0.15387
	810	42.5341				803.649	0.15165
	811	42.3409				804.641	0.14821
	812	42.0121				805.634	0.14371
	813	41.8044				806.626	0.13813
	814	41.714				807.618	0.13207
	815	41.4922				808.61	0.12561
	816	41.3244				809.602	0.11911
	817	41.1292				810.594	0.11326
	818	41.22				811.587	0.10762
	819	41.0019				812.579	0.10285
	820	41.0019				813.571	0.09921
	821	40.8972				814.563	0.09634
	822	40.8881				815.555	0.09446
	823	41.0246				816.547	0.09338
	824	41.1701				817.54	0.09345
	825	41.2019				818.532	0.09448
	826	41.4242				819.524	0.09627
	827	41.6597				820.516	0.09858
	828	41.9353				821.508	0.10149
	829	42.2193				822.5	0.10523
	830	42.4218				823.493	0.10986
	831	42.8032				824.485	0.11464
	832	43.0271				825.477	0.11972
	833	43.1254				826.469	0.12497
	834	43.3664				827.461	0.13085
	835	43.4823				828.453	0.13661
	836	43.4378				829.445	0.14346
	837	43.4957				830.438	0.14962
	838	43.2147				831.43	0.15459
	839	43.1254				832.422	0.15787
	840	42.9107				833.414	0.15832
	841	42.7181				834.406	0.15737
	842	42.4982				835.398	0.15436
	843	42.2284				836.391	0.14957
	844	42.1157				837.383	0.1433
	845	41.7999				838.375	0.1364
	846	41.4786				839.367	0.12879
	847	41.4197				840.359	0.12103
	848	41.1792				841.351	0.11422
	849	41.0837				842.344	0.10819
	850	41.061				843.336	0.10296
	851	41.0337				844.328	0.09907
	852	41.0746				845.32	0.09624
	853	41.1519				846.312	0.09438
	854	41.22				847.304	0.0938
	855	41.2518				848.297	0.09456
	856	41.4967				849.289	0.09604
	857	41.6371				850.281	0.09876
	858	41.8767				851.273	0.10195
	859	41.976				852.265	0.10571
	860	42.2824				853.257	0.11005
	861	42.4937				854.249	0.11475
	862	42.6508				855.242	0.12027
	863	42.7898				856.234	0.12525
	864	42.8883				857.226	0.13043
	865	42.9868				858.218	0.13581
	866	42.9465				859.21	0.14017
	867	42.96				860.202	0.1438
	868	42.8973				861.195	0.1463
	869	42.848				862.187	0.14747
	870	42.8167				863.179	0.14755
	871	42.6418				864.171	0.14715
	872	42.4802				865.163	0.14539
	873	42.3588				866.155	0.14286
	874	42.2824				867.148	0.13907
	875	42.1112				868.14	0.13491
	876	41.827				869.132	0.13077
	877	41.6371				870.124	0.12674
	878	41.6552				871.116	0.12277
	879	41.4922				872.108	0.11854
	880	41.4605				873.101	0.11453
	881	41.3743				874.093	0.11117
	882	41.3743				875.085	0.10812
	883	41.3426				876.077	0.10575
	884	41.3335				877.069	0.10402
	885	41.3879				878.061	0.1034
	886	41.4786				879.053	0.10314
	887	41.6054				880.046	0.10392
	888	41.6506				881.038	0.10511
	889	41.8044				882.03	0.10679
	890	41.9805				883.022	0.10972
	891	42.1202				884.014	0.11272
	892	42.2193				885.006	0.11605
	893	42.4533				885.999	0.11977
	894	42.6284				886.991	0.12321
	895	42.7136				887.983	0.1267
	896	42.7136				888.975	0.13025
	897	42.7226				889.967	0.13355
	898	42.9197				890.959	0.13652
	899	42.9465				891.952	0.13933
	900	42.7988				892.944	0.14142
	901	42.7405				893.936	0.1427
	902	42.7495				894.928	0.14325
	903	42.6284				895.92	0.14338
	904	42.4982				896.912	0.14205
	905	42.3229				897.904	0.14067
	906	42.1743				898.897	0.13844
	907	42.1923				899.889	0.13534
	908	41.9579				900.881	0.13141
	909	41.8179				901.873	0.12721
	910	41.7728				902.865	0.12324
	911	41.6416				903.857	0.11995
	912	41.5465				904.85	0.11703
	913	41.5012				905.842	0.11419
	914	41.5601				906.834	0.11183
	915	41.3925				907.826	0.10964
	916	41.4015				908.818	0.10798
	917	41.3426				909.81	0.10696
	918	41.4559				910.803	0.10638
	919	41.5737				911.795	0.10629
	920	41.985				912.787	0.10699
	921	42.1563				913.779	0.10807
	922	42.2239				914.771	0.1099
	923	42.3678				915.763	0.11218
	924	42.4218				916.756	0.1147
	925	42.5835				917.748	0.11736
	926	42.7898				918.74	0.12043
	927	42.8301				919.732	0.12399
	928	42.8525				920.724	0.12745
	929	42.96				921.716	0.13109
	930	42.8212				922.708	0.13427
	931	42.857				923.701	0.13707
	932	42.7674				924.693	0.13915
	933	42.6957				925.685	0.14066
	934	42.6015				926.677	0.14169
	935	42.5117				927.669	0.14228
	936	42.3139				928.661	0.14166
	937	42.1878				929.654	0.14022
	938	42.1067				930.646	0.1376
	939	41.9489				931.638	0.13484
	940	41.9714				932.63	0.13144
	941	41.8767				933.622	0.12799
	942	41.7411				934.614	0.12386
	943	41.7094				935.607	0.12071
	944	41.6688				936.599	0.11783
	945	41.7094				937.591	0.11511
	946	41.7049				938.583	0.11314
	947	41.7728				939.575	0.11182
	948	41.8405				940.567	0.11069
	949	41.9038				941.56	0.11001
	950	42.0121				942.552	0.10967
	951	42.0301				943.544	0.10984
	952	42.2374				944.536	0.11067
	953	42.2869				945.528	0.11214
	954	42.3813				946.52	0.11423
	955	42.3903				947.512	0.11699
	956	42.4667				948.505	0.11982
	957	42.5656				949.497	0.1229
	958	42.588				950.489	0.12579
	959	42.5117				951.481	0.12839
	960	42.5341				952.473	0.13059
	961	42.579				953.465	0.13219
	962	42.6149				954.458	0.1339
	963	42.5162				955.45	0.13504
	964	42.5745				956.442	0.1359
	965	42.3633				957.434	0.13607
	966	42.2193				958.426	0.13593
	967	42.2013				959.418	0.13502
	968	42.1878				960.411	0.13359
	969	42.0887				961.403	0.13203
	970	41.9624				962.395	0.12943
	971	41.9173				963.387	0.12684
	972	41.8767				964.379	0.12462
	973	41.8225				965.371	0.122
	974	41.6552				966.364	0.11946
	975	41.6733				967.356	0.11723
	976	41.6959				968.348	0.11528
	977	41.7275				969.34	0.11364
	978	41.7818				970.332	0.11243
	979	41.9083				971.324	0.11148
	980	41.9173				972.316	0.11149
	981	42.1112				973.309	0.11184
	982	42.1248				974.301	0.11256
	983	42.3588				975.293	0.11417
	984	42.3543				976.285	0.11603
	985	42.57				977.277	0.11818
	986	42.6149				978.269	0.12073
	987	42.8212				979.262	0.12356
	988	42.736				980.254	0.1263
	989	42.7764				981.246	0.12891
	990	42.7315				982.238	0.13161
	991	42.736				983.23	0.13456
	992	42.6822				984.222	0.13694
	993	42.6732				985.215	0.13818
	994	42.4802				986.207	0.13969
	995	42.5117				987.199	0.14036
	996	42.3274				988.191	0.14032
	997	42.1563				989.183	0.13963
	998	42.0526				990.175	0.13777
	999	41.9308				991.168	0.13573
	1000	41.8405				992.16	0.13318
	1001	41.723				993.152	0.1299
	1002	41.7411				994.144	0.12617
	1003	41.628				995.136	0.12257
	1004	41.7953				996.128	0.11893
	1005	41.5918				997.12	0.11559
	1006	41.5692				998.113	0.11267
	1007	41.6099				999.105	0.11024
	1008	41.6597				1000.1	0.10878
	1009	41.6597				1001.09	0.10839
	1010	41.6642				1002.08	0.10863
	1011	41.8089				1003.07	0.10918
	1012	41.9263				1004.07	0.11009
	1013	41.9669				1005.06	0.111
	1014	42.0526				1006.05	0.11263
	1015	42.1518				1007.04	0.11448
	1016	42.3274				1008.03	0.11685
	1017	42.3633				1009.03	0.11932
	1018	42.4488				1010.02	0.12192
	1019	42.5207				1011.01	0.12467
	1020	42.4533				1012	0.12726
	1021	42.3813				1013	0.12988
	1022	42.3903				1013.99	0.13178
	1023	42.4308				1014.98	0.13336
	1024	42.3229				1015.97	0.13428
	1025	42.3184				1016.96	0.13508
	1026	42.2509				1017.96	0.13523
	1027	42.3139				1018.95	0.13464
	1028	42.1698				1019.94	0.1338
	1029	42.0436				1020.93	0.13233
	1030	41.9308				1021.92	0.13084
	1031	41.845				1022.92	0.12878
	1032	41.7592				1023.91	0.12674
	1033	41.8179				1024.9	0.12467
	1034	41.7773				1025.89	0.1228
	1035	41.6868				1026.89	0.12115
	1036	41.6959				1027.88	0.11979
	1037	41.7682				1028.87	0.11788
	1038	41.8676				1029.86	0.11628
	1039	41.8315				1030.85	0.11482
	1040	41.8676				1031.85	0.11387
	1041	42.0256				1032.84	0.11336
	1042	42.1473				1033.83	0.11315
	1043	42.1743				1034.82	0.11371
	1044	42.3454				1035.81	0.11473
	1045	42.4218				1036.81	0.11639
	1046	42.4263				1037.8	0.11844
	1047	42.4038				1038.79	0.12149
	1048	42.5207				1039.78	0.12459
	1049	42.6508				1040.78	0.12773
	1050	42.6957				1041.77	0.13022
	1051	42.5656				1042.76	0.13283
	1052	42.4982				1043.75	0.1347
	1053	42.4712				1044.74	0.13603
	1054	42.4263				1045.74	0.13703
	1055	42.3184				1046.73	0.13767
	1056	42.1968				1047.72	0.13702
	1057	42.1248				1048.71	0.13595
	1058	42.0436				1049.7	0.13479
	1059	42.0707				1050.7	0.13332
	1060	41.9173				1051.69	0.13172
	1061	41.7728				1052.68	0.12958
	1062	41.7501				1053.67	0.12668
	1063	41.7094				1054.67	0.12393
	1064	41.723				1055.66	0.12078
	1065	41.7004				1056.65	0.11848
	1066	41.7321				1057.64	0.11655
	1067	41.6868				1058.63	0.11588
	1068	41.6868				1059.63	0.11497
	1069	41.7004				1060.62	0.11451
	1070	41.8225				1061.61	0.11378
	1071	41.8676				1062.6	0.11411
	1072	42.0301				1063.6	0.11411
	1073	42.3813				1064.59	0.11476
	1074	42.5566				1065.58	0.11535
	1075	42.4757				1066.57	0.11659
	1076	42.4982				1067.56	0.11784
	1077	42.6508				1068.56	0.12008
	1078	42.6284				1069.55	0.12235
	1079	42.6867				1070.54	0.1245
	1080	42.6284				1071.53	0.12658
	1081	42.6149				1072.52	0.12927
	1082	42.6463				1073.52	0.13156
	1083	42.597				1074.51	0.13316
	1084	42.4802				1075.5	0.13417
	1085	42.4038				1076.49	0.1347
	1086	42.4443				1077.49	0.13465
	1087	42.4218				1078.48	0.13433
	1088	42.3319				1079.47	0.13344
	1089	42.2464				1080.46	0.13194
	1090	42.1833				1081.45	0.13049
	1091	42.1653				1082.45	0.129
	1092	42.1112				1083.44	0.12774
	1093	42.0932				1084.43	0.1265
	1094	42.0121				1085.42	0.12525
	1095	41.985				1086.41	0.12403
	1096	41.9805				1087.41	0.12271
	1097	41.9399				1088.4	0.12183
	1098	42.0166				1089.39	0.12072
	1099	41.9669				1090.38	0.11952
	1100	41.994				1091.38	0.1187
	1101	42.1112				1092.37	0.11791
	1102	42.2193				1093.36	0.11729
	1103	42.2959				1094.35	0.11702
	1104	42.3274				1095.34	0.11717
	1105	42.5296				1096.34	0.11748
	1106	42.5027				1097.33	0.11765
	1107	42.5251				1098.32	0.11798
	1108	42.5341				1099.31	0.11861
	1109	42.5566				1100.31	0.12024
	1110	42.7315				1101.3	0.12177
	1111	42.6553				1102.29	0.12353
	1112	42.6284				1103.28	0.12535
	1113	42.6418				1104.27	0.12718
	1114	42.6239				1105.27	0.12887
	1115	42.5925				1106.26	0.13027
	1116	42.579				1107.25	0.13171
	1117	42.5566				1108.24	0.13294
	1118	42.5656				1109.23	0.13448
	1119	42.4308				1110.23	0.13442
	1120	42.2824				1111.22	0.13444
	1121	42.3004				1112.21	0.13399
	1122	42.1833				1113.2	0.13384
	1123	42.2239				1114.2	0.1323
	1124	42.1428				1115.19	0.13052
	1125	42.0842				1116.18	0.1286
	1126	42.0752				1117.17	0.12665
	1127	41.9128				1118.16	0.12494
	1128	41.9399				1119.16	0.12296
	1129	41.9444				1120.15	0.12144
	1130	42.0977				1121.14	0.11965
	1131	42.0391				1122.13	0.11826
	1132	42.0121				1123.12	0.11694
	1133	42.0572				1124.12	0.11634
	1134	42.1743				1125.11	0.11583
	1135	42.2644				1126.1	0.1159
	1136	42.1878				1127.09	0.11612
	1137	42.1743				1128.09	0.11638
	1138	42.2419				1129.08	0.11692
	1139	42.3948				1130.07	0.1177
	1140	42.4937				1131.06	0.11854
	1141	42.4263				1132.05	0.11971
	1142	42.4398				1133.05	0.12086
	1143	42.4218				1134.04	0.12218
	1144	42.5521				1135.03	0.12384
	1145	42.5251				1136.02	0.1254
	1146	42.5117				1137.01	0.12694
	1147	42.6374				1138.01	0.12799
	1148	42.5386				1139	0.12909
	1149	42.4847				1139.99	0.12998
	1150	42.4892				1140.98	0.13044
	1151	42.4937				1141.98	0.13104
	1152	42.5341				1142.97	0.13063
	1153	42.5835				1143.96	0.13065
	1154	42.4802				1144.95	0.13013
	1155	42.4667				1145.94	0.12933
	1156	42.3633				1146.94	0.12857
	1157	42.3004				1147.93	0.12792
	1158	42.2464				1148.92	0.12693
	1159	42.2959				1149.91	0.12627
	1160	42.2554				1150.91	0.1252
	1161	42.4083				1151.9	0.12488
	1162	42.3094				1152.89	0.12439
	1163	42.1428				1153.88	0.12374
	1164	42.2599				1154.87	0.12334
	1165	42.3319				1155.87	0.12285
	1166	42.3229				1156.86	0.12253
	1167	42.3049				1157.85	0.12229
	1168	42.2509				1158.84	0.12203
	1169	42.3094				1159.83	0.12169
	1170	42.3993				1160.83	0.12129
	1171	42.4083				1161.82	0.1209
	1172	42.3723				1162.81	0.12064
	1173	42.4622				1163.8	0.12083
	1174	42.4982				1164.8	0.12072
	1175	42.4667				1165.79	0.12151
	1176	42.5341				1166.78	0.12181
	1177	42.5925				1167.77	0.12262
	1178	42.5566				1168.76	0.1235
	1179	42.5611				1169.76	0.12435
	1180	42.5341				1170.75	0.12573
	1181	42.6957				1171.74	0.12629
	1182	42.5251				1172.73	0.12708
	1183	42.4847				1173.72	0.12758
	1184	42.5745				1174.72	0.12776
	1185	42.6239				1175.71	0.12818
	1186	42.5207				1176.7	0.12843
	1187	42.4488				1177.69	0.12841
	1188	42.4263				1178.69	0.12845
	1189	42.5476				1179.68	0.12799
	1190	42.4622				1180.67	0.1277
	1191	42.4398				1181.66	0.12769
	1192	42.2554				1182.65	0.12731
	1193	42.2509				1183.65	0.12724
	1194	42.2239				1184.64	0.12711
	1195	42.1968				1185.63	0.12649
	1196	42.2374				1186.62	0.12562
	1197	42.2464				1187.62	0.12474
	1198	42.3229				1188.61	0.12376
	1199	42.3633				1189.6	0.12287
	1200	42.3723				1190.59	0.12242
	1201	42.2959				1191.58	0.12228
	1202	42.2824				1192.58	0.12191
	1203	42.3409				1193.57	0.12221
	1204	42.3948				1194.56	0.12205
	1205	42.4892				1195.55	0.1217
	1206	42.5296				1196.54	0.12179
	1207	42.5476				1197.54	0.12193
	1208	42.4667				1198.53	0.12232
	1209	42.57				1199.52	0.12293
	1210	42.4488				1200.51	0.12359
	1211	42.4847				1201.51	0.1241
	1212	42.4622				1202.5	0.12471
	1213	42.5566				1203.49	0.12536
	1214	42.5296				1204.48	0.12596
	1215	42.5386				1205.47	0.1268
	1216	42.7002				1206.47	0.12784
	1217	42.6508				1207.46	0.12843
	1218	42.5745				1208.45	0.12896
	1219	42.579				1209.44	0.12939
	1220	42.5341				1210.43	0.12915
	1221	42.6059				1211.43	0.12895
	1222	42.6643				1212.42	0.12882
	1223	42.57				1213.41	0.12894
	1224	42.5611				1214.4	0.12852
	1225	42.6059				1215.4	0.1288
	1226	42.4083				1216.39	0.12911
	1227	42.3768				1217.38	0.12957
	1228	42.3588				1218.37	0.12969
	1229	42.3319				1219.36	0.12998
	1230	42.3543				1220.36	0.12942
	1231	42.3364				1221.35	0.12868
	1232	42.3499				1222.34	0.12764
	1233	42.3499				1223.33	0.12643
	1234	42.3049				1224.33	0.1251
	1235	42.3454				1225.32	0.1238
	1236	42.2959				1226.31	0.12292
	1237	42.3364				1227.3	0.12212
	1238	42.3229				1228.29	0.12172
	1239	42.3229				1229.29	0.12153
	1240	42.3184				1230.28	0.12118
	1241	42.3499				1231.27	0.1214
	1242	42.4038				1232.26	0.12138
	1243	42.4982				1233.25	0.12137
	1244	42.4757				1234.25	0.12143
	1245	42.4308				1235.24	0.12204
	1246	42.4443				1236.23	0.12262
	1247	42.4937				1237.22	0.12311
	1248	42.4937				1238.22	0.12362
	1249	42.6777				1239.21	0.12443
	1250	42.6732				1240.2	0.12519
	1251	42.6418				1241.19	0.12546
	1252	42.5117				1242.18	0.12653
	1253	42.6149				1243.18	0.12747
	1254	42.6194				1244.17	0.12827
	1255	42.579				1245.16	0.1291
	1256	42.6015				1246.15	0.12977
	1257	42.5521				1247.14	0.13035
	1258	42.4308				1248.14	0.13051
	1259	42.4622				1249.13	0.13096
	1260	42.5027				1250.12	0.13097
	1261	42.3678				1251.11	0.13111
	1262	42.3588				1252.11	0.13048
	1263	42.3049				1253.1	0.12905
	1264	42.3588				1254.09	0.12768
	1265	42.4218				1255.08	0.12685
	1266	42.4083				1256.07	0.12585
	1267	42.4443				1257.07	0.12491
	1268	42.4667				1258.06	0.1239
	1269	42.3903				1259.05	0.1232
	1270	42.4577				1260.04	0.12215
	1271	42.4982				1261.03	0.12204
	1272	42.6015				1262.03	0.12177
	1273	42.5251				1263.02	0.12151
	1274	42.5476				1264.01	0.12158
	1275	42.5745				1265	0.12172
	1276	42.5431				1266	0.12178
	1277	42.6688				1266.99	0.12223
	1278	42.6508				1267.98	0.12305
	1279	42.7002				1268.97	0.12429
	1280	42.6553				1269.96	0.1253
	1281	42.736				1270.96	0.12634
	1282	42.7315				1271.95	0.12753
	1283	42.6194				1272.94	0.12858
	1284	42.5611				1273.93	0.12944
	1285	42.597				1274.93	0.13009
	1286	42.5341				1275.92	0.1309
	1287	42.5207				1276.91	0.13149
	1288	42.5476				1277.9	0.13199
	1289	42.6643				1278.89	0.13166
	1290	42.3948				1279.89	0.131
	1291	42.4308				1280.88	0.13007
	1292	42.5207				1281.87	0.12933
	1293	42.5745				1282.86	0.12822
	1294	42.4398				1283.85	0.12762
	1295	42.4488				1284.85	0.12702
	1296	42.4443				1285.84	0.1263
	1297	42.4712				1286.83	0.12546
	1298	42.4038				1287.82	0.12428
	1299	42.3903				1288.82	0.12364
	1300	42.5745				1289.81	0.12296
	1301	42.4937				1290.8	0.12286
	1302	42.5611				1291.79	0.12297
	1303	42.5835				1292.78	0.123
	1304	42.5162				1293.78	0.12373
	1305	42.5341				1294.77	0.12423
	1306	42.6508				1295.76	0.12457
	1307	42.6598				1296.75	0.12495
	1308	42.5656				1297.74	0.12551
	1309	42.6284				1298.74	0.12575
	1310	42.6149				1299.73	0.12589
	1311	42.6149				1300.72	0.12638
	1312	42.597				1301.71	0.12639
	1313	42.588				1302.71	0.12656
	1314	42.6553				1303.7	0.12653
	1315	42.5925				1304.69	0.1267
	1316	42.5566				1305.68	0.12701
	1317	42.5656				1306.67	0.1271
	1318	42.4982				1307.67	0.12734
	1319	42.57				1308.66	0.12737
	1320	42.6777				1309.65	0.12715
	1321	42.6463				1310.64	0.12728
	1322	42.5162				1311.64	0.12727
	1323	42.5072				1312.63	0.12737
	1324	42.4757				1313.62	0.1278
	1325	42.5656				1314.61	0.12789
	1326	42.4488				1315.6	0.12844
	1327	42.4802				1316.6	0.12812
	1328	42.4712				1317.59	0.12814
	1329	42.4173				1318.58	0.12759
	1330	42.4847				1319.57	0.12744
	1331	42.5117				1320.56	0.12733
	1332	42.5521				1321.56	0.12689
	1333	42.6059				1322.55	0.12649
	1334	42.5251				1323.54	0.12602
	1335	42.57				1324.53	0.12584
	1336	42.588				1325.53	0.12555
	1337	42.6688				1326.52	0.12526
	1338	42.588				1327.51	0.12551
	1339	42.4173				1328.5	0.12592
	1340	42.3858				1329.49	0.12641
	1341	42.5207				1330.49	0.127
	1342	42.4533				1331.48	0.12731
	1343	42.4128				1332.47	0.12736
	1344	42.3903				1333.46	0.12743
	1345	42.4083				1334.45	0.12777
	1346	42.4128				1335.45	0.12813
	1347	42.2824				1336.44	0.12811
	1348	42.2734				1337.43	0.12809
	1349	42.3768				1338.42	0.12802
	1350	42.4263				1339.42	0.12812
	1351	42.4218				1340.41	0.12798
	1352	42.4802				1341.4	0.12694
	1353	42.6194				1342.39	0.12637
	1354	42.7091				1343.38	0.12658
	1355	42.7898				1344.38	0.12474
	1356	43.0226				1345.37	0.12366
	1357	42.9734				1346.36	0.12129
	1358	42.951				1347.35	0.12068
	1359	43.0136				1348.34	0.12019
	1360	43.0315				1349.34	0.12092
	1361	43.1299				1350.33	0.12293
	1362	43.0583				1351.32	0.12555
	1363	43.0315				1352.31	0.12857
	1364	42.9734				1353.31	0.13098
	1365	42.8704				1354.3	0.13288
	1366	42.8122				1355.29	0.13425
	1367	42.7495				1356.28	0.13618
	1368	42.7226				1357.27	0.1364
	1369	42.6643				1358.27	0.13729
	1370	42.5745				1359.26	0.13758
	1371	42.3858				1360.25	0.13705
	1372	42.4443				1361.24	0.13587
	1373	42.4218				1362.24	0.13431
	1374	42.2058				1363.23	0.13247
	1375	42.1968				1364.22	0.13101
	1376	42.2103				1365.21	0.12847
	1377	42.2374				1366.2	0.12632
	1378	42.2824				1367.2	0.12478
	1379	42.3813				1368.19	0.12316
	1380	42.3678				1369.18	0.12154
	1381	42.3678				1370.17	0.12033
	1382	42.3858				1371.16	0.11885
	1383	42.4892				1372.16	0.11777
	1384	42.6374				1373.15	0.11807
	1385	42.7988				1374.14	0.11806
	1386	42.6732				1375.13	0.11833
	1387	42.6643				1376.13	0.11848
	1388	42.8167				1377.12	0.11951
	1389	42.9018				1378.11	0.12071
	1390	42.7943				1379.1	0.12204
	1391	42.727				1380.09	0.1231
	1392	42.8615				1381.09	0.12463
	1393	44.0866				1382.08	0.12659
	1394	48.0242				1383.07	0.12848
	1395	51.0719				1384.06	0.13083
	1396	53.1899				1385.05	0.13364
	1397	54.6723				1386.05	0.13596
	1398	55.3506				1387.04	0.13748
	1399	55.0829				1388.03	0.13822
	1400	54.3053				1389.02	0.13912
	1401	52.7029				1390.02	0.13784
	1402	50.7112				1391.01	0.13567
	1403	48.9604				1392	0.13202
	1404	47.2667				1392.99	0.12888
	1405	45.7811				1393.98	0.13279
	1406	44.7276				1394.98	0.42994
	1407	43.7849				1395.97	0.41729
	1408	42.7943				1396.96	0.40348
	1409	42.0572				1397.95	0.38136
	1410	41.5284				1398.95	0.34549
	1411	40.9837				1399.94	0.29473
	1412	40.5323				1400.93	0.23155
	1413	40.0425				1401.92	0.16953
	1414	39.7255				1402.91	0.11481
	1415	39.3569				1403.91	0.07476
	1416	39.0335				1404.9	0.04904
	1417	38.7555				1405.89	0.03374
	1418	38.6023				1406.88	0.02478
	1419	38.3605				1407.87	0.01953
	1420	38.0108				1408.87	0.01659
	1421	37.8987				1409.86	0.01478
	1422	38.2207				1410.85	0.0138
	1423	38.3465				1411.84	0.01337
	1424	38.7555				1412.84	0.01335
	1425	39.8359				1413.83	0.01363
	1426	41.1383				1414.82	0.0143
	1427	42.9913				1415.81	0.0155
	1428	45.1984				1416.8	0.01731
	1429	47.6417				1417.8	0.01984
	1430	53.4532				1418.79	0.02337
	1431	54.2155				1419.78	0.02827
	1432	54.546				1420.77	0.03513
	1433	53.7898				1421.76	0.04494
	1434	52.3178				1422.76	0.05901
	1435	50.48				1423.75	0.07892
	1436	48.632				1424.74	0.10688
	1437	47.0463				1425.73	0.14514
	1438	45.593				1426.73	0.19385
	1439	44.3877				1427.72	0.25112
	1440	43.5892				1428.71	0.30961
	1441	42.754				1429.7	0.36123
	1442	41.7999				1430.69	0.39878
	1443	41.2019				1431.69	0.41308
	1444	40.6556				1432.68	0.40875
	1445	40.2075				1433.67	0.38008
	1446	39.7853				1434.66	0.32698
	1447	39.4354				1435.66	0.25659
	1448	39.2184				1436.65	0.18307
	1449	38.9594				1437.64	0.11982
	1450	38.6441				1438.63	0.07528
	1451	38.3279				1439.62	0.04791
	1452	38.2067				1440.62	0.03244
	1453	38.0482				1441.61	0.02367
	1454	37.894				1442.6	0.01859
	1455	37.9921				1443.59	0.01579
	1456	38.2766				1444.58	0.01418
	1457	38.9177				1445.58	0.01331
	1458	40.1296				1446.57	0.01298
	1459	41.7049				1447.56	0.01306
	1460	43.5892				1448.55	0.01352
	1461	45.7418				1449.55	0.01436
	1462	48.0757				1450.54	0.01567
	1463	50.2358				1451.53	0.01755
	1464	51.9524				1452.52	0.02015
	1465	53.2599				1453.51	0.02386
	1466	53.9537				1454.51	0.02919
	1467	53.7037				1455.5	0.03663
	1468	52.9053				1456.49	0.0472
	1469	51.3354				1457.48	0.06234
	1470	49.6484				1458.47	0.08384
	1471	47.9427				1459.47	0.11344
	1472	46.4349				1460.46	0.15288
	1473	45.0138				1461.45	0.2018
	1474	43.927				1462.44	0.2572
	1475	43.1343				1463.44	0.31504
	1476	42.4128				1464.43	0.36447
	1477	41.6416				1465.42	0.39971
	1478	41.0382				1466.41	0.4109
	1479	40.5551				1467.4	0.3999
	1480	40.2167				1468.4	0.36559
	1481	39.7531				1469.39	0.30904
	1482	39.4031				1470.38	0.23906
	1483	39.1491				1471.37	0.16715
	1484	38.9038				1472.36	0.10871
	1485	38.5744				1473.36	0.06799
	1486	38.3465				1474.35	0.04351
	1487	38.0902				1475.34	0.02974
	1488	38.0715				1476.33	0.02228
	1489	38.1088				1477.33	0.01796
	1490	38.3977				1478.32	0.0155
	1491	39.0288				1479.31	0.0142
	1492	40.1021				1480.3	0.01358
	1493	41.6868				1481.29	0.01353
	1494	43.6693				1482.29	0.01378
	1495	45.8728				1483.28	0.01442
	1496	48.1014				1484.27	0.01553
	1497	50.2273				1485.26	0.01725
	1498	52.0522				1486.26	0.01977
	1499	53.2516				1487.25	0.02306
	1500	53.9823				1488.24	0.02773
	1501	53.9414				1489.23	0.03439
	1502	53.1281				1490.22	0.04408
	1503	51.6568				1491.22	0.0581
	1504	49.9234				1492.21	0.07795
	1505	48.1315				1493.2	0.10575
	1506	46.6217				1494.19	0.14307
	1507	45.3126				1495.18	0.18962
	1508	44.2328				1496.18	0.24533
	1509	43.2549				1497.17	0.30479
	1510	42.4847				1498.16	0.35861
	1511	41.7908				1499.15	0.39747
	1512	41.1383				1500.15	0.41308
	1513	40.6465				1501.14	0.40601
	1514	40.2625				1502.13	0.3774
	1515	39.8451				1503.12	0.32367
	1516	39.3385				1504.11	0.25422
	1517	39.0196				1505.11	0.18042
	1518	38.8018				1506.1	0.11639
	1519	38.579				1507.09	0.07201
	1520	38.3092				1508.08	0.04542
	1521	38.1555				1509.07	0.03086
	1522	38.0668				1510.07	0.02277
	1523	38.1415				1511.06	0.01829
	1524	38.3186				1512.05	0.01575
	1525	38.825				1513.04	0.01433
	1526	39.7255				1514.04	0.01368
	1527	40.9973				1515.03	0.01337
	1528	42.7046				1516.02	0.01346
	1529	44.873				1517.01	0.01406
	1530	46.9208				1518	0.01513
	1531	49.0115				1519	0.01654
	1532	50.8707				1519.99	0.01871
	1533	52.4049				1520.98	0.0218
	1534	53.4491				1521.97	0.02616
	1535	53.8144				1522.97	0.03229
	1536	53.3956				1523.96	0.04094
	1537	52.2971				1524.95	0.05314
	1538	50.707				1525.94	0.07021
	1539	49.0328				1526.93	0.09385
	1540	47.2883				1527.93	0.12507
	1541	45.9034				1528.92	0.16464
	1542	44.7144				1529.91	0.21073
	1543	43.647				1530.9	0.26105
	1544	42.745				1531.89	0.31426
	1545	42.0256				1532.89	0.36176
	1546	41.5012				1533.88	0.3937
	1547	40.8698				1534.87	0.40548
	1548	40.4912				1535.86	0.39164
	1549	39.992				1536.86	0.352
	1550	39.6059				1537.85	0.29368
	1551	39.3154				1538.84	0.2226
	1552	38.964				1539.83	0.15323
	1553	38.7462				1540.82	0.09809
	1554	38.5186				1541.82	0.06213
	1555	38.3046				1542.81	0.04074
	1556	38.1881				1543.8	0.02877
	1557	38.2347				1544.79	0.02204
	1558	38.407				1545.78	0.01815
	1559	38.825				1546.78	0.01608
	1560	39.5736				1547.77	0.01471
	1561	40.8106				1548.76	0.01412
	1562	42.3004				1549.75	0.01418
	1563	44.2328				1550.75	0.01458
	1564	46.0125				1551.74	0.01545
	1565	48.1786				1552.73	0.01673
	1566	49.8177				1553.72	0.01873
	1567	51.2309				1554.71	0.02162
	1568	52.351				1555.71	0.02573
	1569	52.736				1556.7	0.03143
	1570	52.6161				1557.69	0.03945
	1571	51.6985				1558.68	0.05067
	1572	50.3285				1559.67	0.06626
	1573	48.8624				1560.67	0.08748
	1574	47.258				1561.66	0.11533
	1575	45.8685				1562.65	0.15013
	1576	44.6923				1563.64	0.19123
	1577	43.6248				1564.64	0.2369
	1578	42.7405				1565.63	0.28333
	1579	42.0707				1566.62	0.32638
	1580	41.4877				1567.61	0.36166
	1581	40.8425				1568.6	0.37918
	1582	40.3586				1569.6	0.3764
	1583	39.9232				1570.59	0.34938
	1584	39.5598				1571.58	0.30016
	1585	39.3293				1572.57	0.23775
	1586	39.0335				1573.57	0.17234
	1587	38.6301				1574.56	0.11626
	1588	38.4442				1575.55	0.07643
	1589	38.3977				1576.54	0.05104
	1590	38.4024				1577.53	0.03609
	1591	38.5605				1578.53	0.02735
	1592	38.825				1579.52	0.02232
	1593	39.38				1580.51	0.01929
	1594	40.3037				1581.5	0.01782
	1595	41.5601				1582.49	0.01702
	1596	42.8615				1583.49	0.01697
	1597	44.3744				1584.48	0.01732
	1598	45.982				1585.47	0.01837
	1599	47.7622				1586.46	0.02011
	1600	49.3006				1587.46	0.02268
	1601	50.6188				1588.45	0.02607
	1602	51.3772				1589.44	0.03104
	1603	51.7026				1590.43	0.03768
	1604	51.3688				1591.42	0.04683
	1605	50.5263				1592.42	0.05938
	1606	49.2072				1593.41	0.07643
	1607	47.8267				1594.4	0.09901
	1608	46.4088				1595.39	0.12695
	1609	45.2379				1596.38	0.16017
	1610	44.1487				1597.38	0.19717
	1611	43.1433				1598.37	0.23677
	1612	42.3409				1599.36	0.27574
	1613	41.6733				1600.35	0.31019
	1614	41.1701				1601.35	0.33791
	1615	40.578				1602.34	0.35063
	1616	40.0884				1603.33	0.34443
	1617	39.8497				1604.32	0.31794
	1618	39.546				1605.31	0.2736
	1619	39.2092				1606.31	0.21775
	1620	38.9733				1607.3	0.16137
	1621	38.6905				1608.29	0.11287
	1622	38.6859				1609.28	0.07742
	1623	38.7462				1610.28	0.05432
	1624	38.9872				1611.27	0.04004
	1625	39.3569				1612.26	0.03148
	1626	40.0975				1613.25	0.02652
	1627	40.8698				1614.24	0.02365
	1628	41.9218				1615.24	0.02223
	1629	43.0718				1616.23	0.02177
	1630	44.3434				1617.22	0.02209
	1631	45.6805				1618.21	0.02342
	1632	46.7822				1619.2	0.02542
	1633	48.0543				1620.2	0.02837
	1634	49.0753				1621.19	0.03254
	1635	49.7754				1622.18	0.03829
	1636	49.9361				1623.17	0.04616
	1637	49.6654				1624.17	0.05695
	1638	49.003				1625.16	0.07129
	1639	48.0414				1626.15	0.08948
	1640	46.9641				1627.14	0.11208
	1641	45.8204				1628.13	0.13896
	1642	44.7673				1629.13	0.16891
	1643	43.7182				1630.12	0.19965
	1644	42.8749				1631.11	0.2305
	1645	42.1202				1632.1	0.25892
	1646	41.533				1633.09	0.28305
	1647	40.3494				1634.09	0.29913
	1648	40.0241				1635.08	0.30663
	1649	39.6841				1636.07	0.30025
	1650	39.4354				1637.06	0.27979
	1651	39.2369				1638.06	0.24589
	1652	39.2277				1639.05	0.20412
	1653	39.0982				1640.04	0.16014
	1654	39.2138				1641.03	0.12034
	1655	39.4907				1642.02	0.08975
	1656	39.9094				1643.02	0.0679
	1657	40.5232				1644.01	0.05313
	1658	41.329				1645	0.04385
	1659	42.0752				1645.99	0.03776
	1660	42.9823				1646.99	0.03437
	1661	43.7404				1647.98	0.03278
	1662	44.6527				1648.97	0.03271
	1663	45.4573				1649.96	0.03377
	1664	46.1869				1650.95	0.03581
	1665	46.7692				1651.95	0.03926
	1666	47.1155				1652.94	0.04418
	1667	47.3098				1653.93	0.0509
	1668	47.3271				1654.92	0.05957
	1669	46.7431				1655.91	0.07072
	1670	45.9994				1656.91	0.08487
	1671	45.2292				1657.9	0.10229
	1672	44.3434				1658.89	0.1236
	1673	43.5269				1659.88	0.14709
	1674	42.8077				1660.88	0.17208
	1675	42.0617				1661.87	0.19526
	1676	41.5058				1662.86	0.21664
	1677	41.0974				1663.85	0.23507
	1678	40.6191				1664.84	0.24918
	1679	40.2304				1665.84	0.26025
	1680	40.0792				1666.83	0.26291
	1681	39.8864				1667.82	0.25507
	1682	39.7669				1668.81	0.23856
	1683	39.6289				1669.8	0.21479
	1684	39.7301				1670.8	0.18463
	1685	39.9966				1671.79	0.15265
	1686	40.2029				1672.78	0.1226
	1687	40.5186				1673.77	0.09778
	1688	40.9154				1674.77	0.07909
	1689	41.1928				1675.76	0.06596
	1690	41.6959				1676.75	0.05697
	1691	42.0346				1677.74	0.05143
	1692	42.4667				1678.73	0.04836
	1693	42.7988				1679.73	0.04723
	1694	43.1879				1680.72	0.04792
	1695	43.5001				1681.71	0.0503
	1696	43.7715				1682.7	0.05462
	1697	43.9847				1683.69	0.0606
	1698	44.0556				1684.69	0.06837
	1699	44.0999				1685.68	0.07832
	1700	43.8959				1686.67	0.09052
	1701	43.6248				1687.66	0.10495
	1702	43.3664				1688.66	0.12105
	1703	43.0181				1689.65	0.13818
	1704	42.5207				1690.64	0.15387
	1705	42.1157				1691.63	0.17049
	1706	41.6914				1692.62	0.18448
	1707	41.3335				1693.62	0.19481
	1708	41.0019				1694.61	0.20235
	1709	40.8197				1695.6	0.20855
	1710	40.5688				1696.59	0.21244
	1711	40.3357				1697.59	0.21124
	1712	40.18				1698.58	0.20604
	1713	40.0838				1699.57	0.19864
	1714	40.0471				1700.56	0.18772
	1715	40.0196				1701.55	0.17282
	1716	39.868				1702.55	0.15691
	1717	39.9415				1703.54	0.14152
	1718	40.1434				1704.53	0.12656
	1719	40.1846				1705.52	0.11342
	1720	40.2854				1706.51	0.10221
	1721	40.6008				1707.51	0.0938
	1722	40.6784				1708.5	0.08833
	1723	40.6647				1709.49	0.08446
	1724	40.7468				1710.48	0.08314
	1725	40.7787				1711.48	0.08328
	1726	40.8197				1712.47	0.08555
	1727	40.9245				1713.46	0.08959
	1728	41.0019				1714.45	0.09523
	1729	41.0564				1715.44	0.10191
	1730	41.0292				1716.44	0.10986
	1731	41.0837				1717.43	0.11883
	1732	40.8653				1718.42	0.12857
	1733	40.8061				1719.41	0.13766
	1734	40.9336				1720.4	0.14733
	1735	40.8653				1721.4	0.15623
	1736	40.4729				1722.39	0.16244
	1737	40.3723				1723.38	0.16841
	1738	40.4181				1724.37	0.17228
	1739	40.2075				1725.37	0.17383
	1740	40.1846				1726.36	0.17364
	1741	40.0654				1727.35	0.17085
	1742	39.8635				1728.34	0.16798
	1743	39.8313				1729.33	0.165
	1744	39.7071				1730.33	0.16162
	1745	39.7163				1731.32	0.15838
	1746	39.6427				1732.31	0.15465
	1747	39.4907				1733.3	0.14961
	1748	39.5598				1734.3	0.14504
	1749	39.4031				1735.29	0.14006
	1750	39.2923				1736.28	0.13425
	1751	39.2923				1737.27	0.1294
	1752	39.3754				1738.26	0.12514
	1753	39.3569				1739.26	0.12213
	1754	39.4123				1740.25	0.11869
	1755	39.4169				1741.24	0.11733
	1756	39.3662				1742.23	0.11572
	1757	39.4446				1743.22	0.11469
	1758	39.6381				1744.22	0.11511
	1759	39.6335				1745.21	0.11496
	1760	39.6151				1746.2	0.11393
	1761	39.6795				1747.19	0.11343
	1762	39.5874				1748.19	0.11381
	1763	39.7255				1749.18	0.11377
	1764	39.8221				1750.17	0.11281
	1765	39.8405				1751.16	0.11392
	1766	39.8129				1752.15	0.11348
	1767	39.8313				1753.15	0.11319
	1768	40.0104				1754.14	0.11269
	1769	39.992				1755.13	0.11377
	1770	40.0241				1756.12	0.11416
	1771	40.0608				1757.11	0.11356
	1772	40.2167				1758.11	0.11298
	1773	40.18				1759.1	0.11247
	1774	40.1571				1760.09	0.11201
	1775	40.1525				1761.08	0.11114
	1776	40.1159				1762.08	0.11121
	1777	40.1663				1763.07	0.11063
	1778	40.0333				1764.06	0.10911
	1779	40.1434				1765.05	0.10841
	1780	40.1067				1766.04	0.10866
	1781	40.0884				1767.04	0.10842
	1782	40.0562				1768.03	0.10664
	1783	40.0746				1769.02	0.10554
	1784	39.9874				1770.01	0.10541
	1785	39.9645				1771	0.104
	1786	40.0012				1772	0.10358
	1787	39.9737				1772.99	0.10279
	1788	39.8405				1773.98	0.10072
	1789	39.8772				1774.97	0.09921
	1790	39.868				1775.97	0.09788
	1791	39.7991				1776.96	0.09707
	1792	39.7761				1777.95	0.09553
	1793	39.8129				1778.94	0.09424
	1794	39.7899				1779.93	0.09368
	1795	39.7807				1780.93	0.09296
	1796	39.7117				1781.92	0.09195
	1797	39.7163				1782.91	0.09123
	1798	39.7255				1783.9	0.09069
	1799	39.6887				1784.9	0.08989
	1800	39.6381				1785.89	0.08953
	1801	39.7439				1786.88	0.08859
	1802	39.7347				1787.87	0.08814
	1803	39.7807				1788.86	0.08791
	1804	39.8083				1789.86	0.08772
	1805	39.7761				1790.85	0.08703
	1806	39.7347				1791.84	0.08685
	1807	39.6059				1792.83	0.08647
	1808	39.6749				1793.82	0.086
	1809	39.7163				1794.82	0.08597
	1810	39.8175				1795.81	0.08564
	1811	39.8451				1796.8	0.08556
	1812	39.6933				1797.79	0.08528
	1813	39.7577				1798.79	0.08511
	1814	39.8543				1799.78	0.08559
	1815	39.8635				1800.77	0.08561
	1816	39.9094				1801.76	0.08563
	1817	39.8313				1802.75	0.08533
	1818	39.9369				1803.75	0.08544
	1819	39.8635				1804.74	0.08609
	1820	39.8956				1805.73	0.08617
	1821	39.8588				1806.72	0.08628
	1822	39.7577				1807.71	0.08679
	1823	39.7945				1808.71	0.08662
	1824	39.8588				1809.7	0.08601
	1825	39.868				1810.69	0.0859
	1826	39.8864				1811.68	0.08553
	1827	39.8037				1812.68	0.08499
	1828	39.7761				1813.67	0.08494
	1829	39.8543				1814.66	0.08461
	1830	39.9048				1815.65	0.08502
	1831	40.0058				1816.64	0.08486
	1832	40.0287				1817.64	0.08436
	1833	40.0287				1818.63	0.08463
	1834	39.9966				1819.62	0.08446
	1835	39.7761				1820.61	0.08415
	1836	39.7439				1821.61	0.08416
	1837	39.8129				1822.6	0.08407
	1838	39.8175				1823.59	0.08379
	1839	39.8818				1824.58	0.08352
	1840	39.8635				1825.57	0.08364
	1841	39.8726				1826.57	0.08373
	1842	39.8818				1827.56	0.08336
	1843	39.8635				1828.55	0.08376
	1844	39.891				1829.54	0.08342
	1845	39.8451				1830.53	0.08376
	1846	39.9048				1831.53	0.08337
	1847	39.9002				1832.52	0.08355
	1848	39.8451				1833.51	0.08346
	1849	39.8497				1834.5	0.08318
	1850	39.8129				1835.5	0.08255
	1851	39.891				1836.49	0.08236
	1852	39.8313				1837.48	0.08237
	1853	39.8313				1838.47	0.08227
	1854	39.8588				1839.46	0.08259
	1855	39.8497				1840.46	0.08239
	1856	39.8864				1841.45	0.08239
	1857	39.8635				1842.44	0.08254
	1858	39.9737				1843.43	0.08289
	1859	39.992				1844.42	0.08265
	1860	39.9278				1845.42	0.08224
	1861	39.9094				1846.41	0.08245
	1862	39.9966				1847.4	0.08265
	1863	39.9737				1848.39	0.08209
	1864	39.914				1849.39	0.08228
	1865	40.0104				1850.38	0.08238
	1866	40.1113				1851.37	0.0824
	1867	40.0517				1852.36	0.08311
	1868	39.9691				1853.35	0.08281
	1869	39.9553				1854.35	0.08195
	1870	40.0196				1855.34	0.08207
	1871	40.1342				1856.33	0.08213
	1872	39.8956				1857.32	0.08141
	1873	39.8818				1858.32	0.08155
	1874	40.0287				1859.31	0.0821
	1875	40.0929				1860.3	0.08204
	1876	40.0425				1861.29	0.08168
	1877	40.0379				1862.28	0.08187
	1878	40.07				1863.28	0.08178
	1879	40.0425				1864.27	0.08136
	1880	40.0425				1865.26	0.08122
	1881	39.9783				1866.25	0.08073
	1882	39.992				1867.24	0.08079
	1883	40.1709				1868.24	0.0807
	1884	40.1296				1869.23	0.08076
	1885	39.9278				1870.22	0.08063
	1886	39.9553				1871.21	0.08065
	1887	40.0746				1872.21	0.08066
	1888	39.914				1873.2	0.08081
	1889	39.9415				1874.19	0.08082
	1890	40.0104				1875.18	0.08081
	1891	40.0562				1876.17	0.0812
	1892	40.0471				1877.17	0.08093
	1893	39.9278				1878.16	0.08082
	1894	39.9507				1879.15	0.08057
	1895	39.9874				1880.14	0.08065
	1896	39.992				1881.13	0.08047
	1897	40.0517				1882.13	0.08036
	1898	40.0333				1883.12	0.08075
	1899	39.8772				1884.11	0.08071
	1900	39.8313				1885.1	0.08024
	1901	39.9461				1886.1	0.0799
	1902	39.9966				1887.09	0.08023
	1903	40.0058				1888.08	0.08059
	1904	39.992				1889.07	0.08021
	1905	39.9094				1890.06	0.0801
	1906	39.9369				1891.06	0.07989
	1907	39.9186				1892.05	0.07955
	1908	39.9186				1893.04	0.07957
	1909	39.9691				1894.03	0.07933
	1910	40.0608				1895.02	0.07879
	1911	40.0333				1896.02	0.07961
	1912	39.9048				1897.01	0.07968
	1913	39.9783				1898	0.07926
	1914	39.9737				1898.99	0.07981
	1915	39.9691				1899.99	0.07965
	1916	39.9232				1900.98	0.08012
	1917	39.9094				1901.97	0.07987
	1918	39.9783				1902.96	0.07927
	1919	40.0287				1903.95	0.0793
	1920	40.0608				1904.95	0.07943
	1921	39.9783				1905.94	0.07965
	1922	40.0333				1906.93	0.07933
	1923	39.9691				1907.92	0.07915
	1924	40.0196				1908.92	0.07894
	1925	39.9874				1909.91	0.07942
	1926	40.0517				1910.9	0.07897
	1927	39.9966				1911.89	0.07929
	1928	40.0287				1912.88	0.07963
	1929	40.0196				1913.88	0.0799
	1930	40.0287				1914.87	0.08004
	1931	40.0517				1915.86	0.07981
	1932	40.0333				1916.85	0.08018
	1933	40.1571				1917.84	0.08019
	1934	40.1754				1918.84	0.07976
	1935	40.0196				1919.83	0.07987
	1936	40.0333				1920.82	0.07996
	1937	40.0058				1921.81	0.07988
	1938	40.015				1922.81	0.07925
	1939	40.1617				1923.8	0.07979
	1940	40.125				1924.79	0.07894
	1941	40.07				1925.78	0.0789
	1942	40.0975				1926.77	0.07898
	1943	40.0425				1927.77	0.07891
	1944	40.015				1928.76	0.07952
	1945	40.125				1929.75	0.07919
	1946	40.1525				1930.74	0.07847
	1947	40.0471				1931.73	0.07918
	1948	40.1388				1932.73	0.07909
	1949	40.0517				1933.72	0.07873
	1950	40.0471				1934.71	0.07899

## Sheet: Fig. 5d
	Wind				One mechanical trigger				distance + 0.1 mm
Name	time	T_heat		Name	time	T_heat			Name	time	T_heat
Units	s	DegC		Units	s	DegC			Units	s	DegC
	0	39.3708			0	38.5566				0	43.9847
	1	39.3846			0.066	38.5931				1	44.0468
	2	39.2554			0.133	38.5657				2	44.0955
	3	39.32			0.2	38.6478				3	44.0468
	4	39.2739			0.266	38.6204				4	44.0955
	5	39.2739			0.333	38.6569				5	44.1354
	6	38.9733			0.4	38.6751				6	44.2195
	7	38.6162			0.466	38.666				7	44.224
	8	38.4954			0.533	38.6341				8	44.2328
	9	38.4954			0.6	38.7252				9	44.2904
	10	38.579			0.666	38.6204				10	44.3213
	11	38.876			0.733	38.6569				11	45.628
	12	39.1445			0.8	38.6432				12	49.5849
	13	39.7899			0.866	38.5977				13	52.1353
	14	40.5962			0.933	38.6204				14	53.6832
	15	41.5737			1.066	38.6022				15	54.1991
	16	42.5117			1.066	38.5612				16	54.1133
	17	43.647			1.133	38.6523				17	53.3298
	18	45.0534			1.2	38.6933				18	52.2639
	19	46.374			1.266	38.7024				19	50.7994
	20	48.0543			1.333	38.625				20	49.5467
	21	49.3346			1.4	38.666				21	48.4226
	22	50.7784			1.466	38.7116				22	47.3142
	23	52.0522			1.533	38.7753				23	46.3262
	24	53.0044			1.6	38.7207				24	45.5273
	25	53.8718			1.666	38.7298				25	44.7188
	26	54.3829			1.733	38.7844				26	44.0866
	27	54.9611			1.8	38.707				27	43.4155
	28	55.31			1.866	38.7161				28	42.8436
	29	55.1722			1.933	38.707				29	42.4218
	30	54.5746			2	38.6888				30	41.985
	31	53.3627			2.066	38.789				31	41.6416
	32	51.9524			2.133	38.7617				32	41.4922
	33	50.2484			2.2	38.8208				33	41.3471
	34	48.8709			2.266	38.8663				34	41.3562
	35	47.8095			2.333	38.789				35	41.161
	36	47.0939			2.4	38.7753				36	41.2836
	37	46.6564			2.466	38.7799				37	41.3562
	38	46.4175			2.533	38.7935				38	41.4061
	39	46.6521			2.6	38.8618				39	41.5012
	40	47.2364			2.666	38.8936				40	41.5918
	41	48.1615			2.733	38.7935				41	41.5511
	42	48.9263			2.8	38.8072				42	41.6506
	43	49.7458			2.866	38.7571				43	41.7863
	44	50.644			2.933	38.7389				44	41.9444
	45	51.4983			3	38.7844				45	42.2058
	46	52.4836			3.066	38.8618				46	42.2284
	47	53.2557			3.133	38.9163				47	42.3723
	48	54.0765			3.2	38.8936				48	42.6912
	49	54.546			3.266	38.7844				49	42.6912
	50	55.31			3.333	38.8436				50	42.8301
	51	55.6338			3.4	38.839				51	42.9913
	52	55.7792			3.466	38.8572				52	43.1879
	53	55.9124			3.533	38.8845				53	43.2728
	54	55.9568			3.6	38.8436				54	43.4066
	55	55.3708			3.666	38.9436				55	43.6871
	56	54.9855			3.733	38.8981				56	43.8693
	57	54.1623			3.8	38.9118				57	43.9181
	58	53.0209			3.866	38.9254				58	44.029
	59	51.8734			3.933	38.8708				59.866	44.2727
	60	50.8371			4	38.9027				60.866	44.3434
	61	50.0417			4.066	38.8481				61.866	44.3965
	62	49.5213			4.133	38.8026				62.866	44.4275
	63	49.3898			4.2	38.8299				63.866	44.4584
	64	49.3049			4.266	39.0072				64.866	44.454
	66.3	50.5978			4.333	38.989				65.866	44.6129
	67.3	51.1137			4.4	38.8072				66.866	44.5555
	68.3	51.8193			4.466	38.9027				67.866	44.6085
	69.3	52.3966			4.533	38.9481				68.866	44.4805
	70.3	52.9012			4.6	38.8208				69.866	44.4009
	71.3	53.6339			4.666	38.889				70.866	44.4319
	72.3	54.2359			4.733	38.9345				71.866	44.3567
	73.3	54.8229			4.8	38.9254				72.866	44.255
	74.3	55.3384			4.866	38.8345				73.866	44.2018
	75.3	55.868			4.933	38.8618				74.866	44.0645
	76.3	56.0938			5	38.839				75.866	43.9891
	77.3	56.4277			5.066	38.9118
	78.3	56.5682			5.133	38.9299
	79.3	56.291			5.2	38.9436
	80.3	56.3111			5.266	38.889
	81.3	55.7752			5.333	38.9391
	82.3	55.0911			5.4	38.8663
	83.3	54.2849			5.466	38.9709
	84.3	53.4121			5.533	38.9072
	85.3	52.5374			5.6	38.889
	86.3	51.8983			5.666	38.9345
	87.3	51.2225			5.733	38.8845
	88.3	50.6482			5.8	38.9845
	89.3	50.4716			5.866	38.9118
	90.3	50.4211			5.933	38.9618
	91.3	50.6272			6	38.9209
	92.3	50.9839			6.066	39.0072
	93.3	51.5859			6.133	38.9572
	94.3	52.0896			6.2	39.0345
	95.3	52.6574			6.266	39.0435
	96.3	53.3792			6.333	39.0299
	97.3	53.8922			6.4	38.989
	98.3	54.4237			6.466	39.0662
	99.3	54.9774			6.533	39.0481
	100.3	55.5003			6.6	38.9981
					6.666	39.039
					6.733	39.0617
					6.8	39.039
					6.866	39.098
					6.933	39.1162
					7	39.0889
					7.066	39.0572
					7.133	39.1207
					7.2	39.0435
					7.266	39.1071
					7.333	39.1026
					7.4	39.0254
					7.466	39.1434
					7.533	39.0208
					7.6	39.0572
					7.666	39.0481
					7.733	39.0708
					7.8	39.0481
					7.866	39.1071
					7.933	39.0799
					8	39.0117
					8.066	39.0481
					8.133	39.0435
					8.2	39.0526
					8.266	39.0753
					8.333	39.0844
					8.4	39.0435
					8.466	39.0435
					8.533	39.0889
					8.6	39.0027
					8.666	38.9572
					8.733	39.0889
					8.799	39.0662
					8.866	39.0435
					8.933	39.098
					9	39.0254
					9.066	39.1389
					9.133	39.0935
					9.2	39.0844
					9.266	39.0572
					9.333	39.0753
					9.4	39.1116
					9.466	39.0753
					9.533	39.0662
					9.6	39.0072
					9.666	39.0345
					9.733	39.0799
					9.799	39.0345
					9.866	39.0254
					9.933	39.1389
					10	39.0027
					10.066	39.0617
					10.133	39.0617
					10.2	39.0299
					10.266	38.9663
					10.333	38.98
					10.4	38.98
					10.466	38.9436
					10.533	39.0163
					10.6	39.0753
					10.666	39.1706
					10.733	39.284
					10.799	39.8581
					10.866	40.2184
					10.933	40.6358
					11	40.779
					11.066	40.9936
					11.133	41.3148
					11.2	41.4039
					11.266	42.679
					11.333	42.7803
					11.4	44.3717
					11.466	44.5713
					11.533	44.4107
					11.6	44.4845
					11.666	44.2848
					11.733	44.089
					11.799	43.9322
					11.866	43.8973
					11.933	43.6835
					12	43.548
					12.066	43.5349
					12.133	43.4342
					12.2	43.3773
					12.266	43.3467
					12.333	43.2152
					12.4	43.1801
					12.466	43.1011
					12.533	43.066
					12.6	42.9562
					12.666	42.8947
					12.733	42.8683
					12.799	42.8903
					12.866	42.8287
					12.933	42.7803
					13	42.6614
					13.066	42.5777
					13.133	42.5689
					13.2	42.538
					13.266	42.4542
					13.333	42.4983
					13.4	42.3129
					13.466	42.2511
					13.533	42.2157
					13.6	42.2246
					13.666	42.1538
					13.733	42.0653
					13.799	42.0033
					13.866	41.9457
					13.933	41.8748
					14	41.8038
					14.066	41.7905
					14.133	41.6973
					14.2	41.6573
					14.266	41.5996
					14.333	41.6707
					14.4	41.5684
					14.466	41.4706
					14.533	41.5018
					14.6	41.3994
					14.666	41.3371
					14.733	41.2925
					14.8	41.1855
					14.866	41.1142
					14.933	41.2301
					15	41.1722
					15.066	41.016
					15.133	41.016
					15.2	40.9624
					15.266	40.8953
					15.333	40.8506
					15.4	40.8327
					15.466	40.8148
					15.533	40.6805
					15.6	40.6447
					15.666	40.5909
					15.733	40.5237
					15.8	40.5596
					15.866	40.5551
					15.933	40.407
					16	40.3262
					16.066	40.2498
					16.133	40.2318
					16.2	40.2273
					16.266	40.1644
					16.333	39.9933
					16.4	40.0249
					16.466	40.0294
					16.533	39.8671
					16.6	39.8717
					16.666	39.8536
					16.733	39.813
					16.8	39.7544
					16.866	39.7498
					16.933	39.5872
					17	39.5194
					17.066	39.6053
					17.133	39.4787
					17.2	39.5149
					17.266	39.4832
					17.333	39.3519
					17.4	39.3746
					17.466	39.2704
					17.533	39.1797
					17.6	39.157
					17.666	39.1026
					17.733	39.1434
					17.8	38.989
					17.866	38.98
					17.933	39.0117
					18	38.98
					18.066	38.9481
					18.133	38.8663
					18.2	38.7434
					18.266	38.7844
					18.333	38.6933
					18.4	38.6159
					18.466	38.5657
					18.533	38.5794
					18.6	38.4699
					18.666	38.4654
					18.733	38.3969
					18.8	38.3923
					18.866	38.3558
					18.933	38.3969
					19	38.3055
					19.066	38.3055
					19.133	38.2004
					19.2	38.1867
					19.266	38.1546
					19.333	38.0997
					19.466	37.9623
					19.533	38.0356
					19.6	37.9531
					19.666	37.8843
					19.733	37.8752
					19.8	37.9027
					19.866	37.8339
					19.933	37.7329
					20	37.7742
					20.066	37.7329
					20.133	37.6456
					20.2	37.6272
					20.266	37.6823
					20.333	37.6042
					20.4	37.5214
					20.466	37.5168
					20.533	37.5168
					20.6	37.457
					20.666	37.3649
					20.733	37.3603
					20.8	37.4248
					20.866	37.305
					20.933	37.305
					21	37.3142
					21.066	37.245
					21.133	37.2081
					21.2	37.1481
					21.266	37.222
					21.333	37.1204
					21.4	37.0558
					21.466	37.1066
					21.533	37.0512
					21.6	37.0188
					21.666	37.0003
					21.733	36.968
					21.8	36.9957
					21.866	36.9264
					21.933	36.9264
					22	36.8708
					22.066	36.8708
					22.133	36.7829
					22.2	36.8199
					22.266	36.7505
					22.333	36.7644
					22.4	36.7829
					22.466	36.8199
					22.533	36.7459
					22.6	36.7366
					22.666	36.6393
					22.733	36.6578
					22.8	36.5975
					22.866	36.6207
					22.933	36.6207
					23	36.5465
					23.066	36.5975
					23.133	36.5836
					23.2	36.5836
					23.266	36.5233
					23.333	36.4676
					23.4	36.449
					23.466	36.4815
					23.533	36.4583
					23.6	36.4072
					23.666	36.4119
					23.733	36.37
					23.8	36.3282
					23.866	36.3608
					23.933	36.3793
					24	36.305
					24.066	36.3003
					24.133	36.2492
					24.2	36.2119
					24.266	36.2352
					24.333	36.2817
					24.4	36.2538
					24.466	36.2166
					24.533	36.2445
					24.6	36.1328
					24.666	36.1607
					24.733	36.0955
					24.8	36.0816
					24.866	36.0396
					24.933	36.0909
					25	36.0396
					25.066	36.0583
					25.133	36.0396
					25.2	36.021
					25.266	36.0303
					25.333	36.021
					25.4	35.9603
					25.466	36.0443
					25.533	35.993
					25.6	35.8577
					25.666	35.8857
					25.733	35.9277
					25.8	35.9324
					25.866	35.8904
					25.933	35.797
					26	35.867
					26.066	35.825
					26.133	35.783
					26.2	35.8764
					26.266	35.8484
					26.333	35.6989
					26.4	35.8017
					26.466	35.783
					26.533	35.755
					26.6	35.7269
					26.666	35.7409
					26.733	35.769
					26.8	35.7923
					26.866	35.7035
					26.933	35.6661
					27	35.6895
					27.066	35.6989
					27.133	35.6661
					27.2	35.6521
					27.266	35.5726
					27.333	35.6334
					27.4	35.6147
					27.466	35.6895
					27.533	35.6615
					27.6	35.624
					27.666	35.5585
					27.733	35.6895
					27.8	35.5398
					27.866	35.5679
					27.933	35.5024
					28	35.5117
					28.066	35.493
					28.133	35.4977
					28.2	35.493
					28.266	35.4227
					28.333	35.4415
					28.4	35.5913
					28.466	35.5258
					28.533	35.5258
					28.6	35.5445
					28.666	35.4696
					28.733	35.4977
					28.8	35.4462
					28.866	35.4415
					28.933	35.4508
					29	35.493
					29.066	35.4321
					29.133	35.5726
					29.2	35.4649
					29.266	35.5258
					29.333	35.4789
					29.4	35.5258
					29.466	35.5305
					29.533	35.5492
					29.6	35.5726
					29.666	35.6474
					29.733	35.4977
					29.8	35.5819
					29.866	35.5819
					29.933	35.6147
					30	35.5351
					30.066	35.5351
					30.133	35.6427
					30.2	35.6381
					30.266	35.61
					30.333	35.6895
					30.4	35.7456
					30.466	35.6521
					30.533	35.6989
					30.6	35.6427
					30.666	35.755
					30.733	35.6755
					30.8	35.8063
					30.866	35.6942
					30.933	35.7222
					31	35.7643
					31.066	35.825
					31.133	35.8904
					31.2	35.881
					31.266	35.965
					31.333	35.9603
					31.4	35.9883
					31.466	36.0023
					31.533	36.0256
					31.6	36.035
					31.666	36.0396
					31.733	36.0536
					31.8	36.1933
					31.866	36.1514
					31.933	36.1142
					32	36.1933
					32.066	36.2445
					32.133	36.1933
					32.2	36.3608
					32.266	36.3375
					32.333	36.3236
					32.4	36.3236
					32.466	36.4537
					32.533	36.4444
					32.6	36.384
					32.666	36.4258
					32.733	36.4722
					32.8	36.4026
					32.866	36.4537
					32.933	36.5883
					33	36.6439
					33.066	36.5743
					33.133	36.6393
					33.2	36.6949
					33.266	36.6624
					33.333	36.7088
					33.4	36.7273
					33.466	36.8477
					33.533	36.7922
					33.6	36.7968
					33.666	36.8847
					33.733	36.9171
					33.8	36.8292
					33.866	36.9171
					33.933	36.9634
					34	37.0558
					34.066	37.102
					34.133	37.065
					34.2	37.1435
					34.266	37.0927
					34.333	37.1758
					34.399	37.1897
					34.466	37.1758
					34.533	37.2127
					34.6	37.2174
					34.666	37.2819
					34.733	37.2635
					34.8	37.3096
					34.866	37.3326
					34.933	37.3925
					35	37.3234
					35.066	37.3557
					35.133	37.4202
					35.2	37.4524
					35.266	37.4754
					35.333	37.4616
					35.399	37.4662
					35.466	37.6364
					35.533	37.5996
					35.6	37.5628
					35.666	37.6823
					35.733	37.7237
					35.8	37.664
					35.866	37.6548
					35.933	37.6088
					36	37.7191
					36.066	37.7007
					36.133	37.7834
					36.2	37.7604
					36.266	37.7375
					36.333	37.7834
					36.399	37.8247
					36.466	37.6961
					36.533	37.8522
					36.6	37.8385
					36.666	37.8476
					36.733	37.944
					36.8	37.8798
					36.866	37.9119
					36.933	38.0219
					37	38.0127
					37.066	38.0768
					37.133	38.0997
					37.2	38.0814
					37.266	38.0631
					37.333	38.2324
					37.399	38.1134
					37.466	38.1546
					37.533	38.2278
					37.6	38.2736
					37.666	38.2278
					37.733	38.2233
					37.8	38.2736
					37.866	38.2964
					37.933	38.3786
					38	38.3741
					38.066	38.3695
					38.133	38.4562
					38.2	38.3421
					38.266	38.4517
					38.333	38.4562
					38.399	38.5201
					38.466	38.5657
					38.533	38.6159
					38.6	38.6204
					38.666	38.5429
					38.733	38.5612
					38.8	38.5384
					38.866	38.5977
					38.933	38.6523
					39	38.6842
					39.066	38.6615
					39.133	38.7252
					39.2	38.7525
					39.266	38.8072
					39.333	38.7298
					39.399	38.8526
					39.466	38.8072
					39.533	38.8026
					39.6	38.8208
					39.666	38.8936
					39.733	38.8708
					39.8	38.9027
					39.866	38.9027
					39.933	38.8799
					40	38.8799
					40.066	38.9299
					40.133	39.0072
					40.2	38.9572
					40.266	38.9391
					40.333	39.1389
					40.399	39.0435
					40.466	39.0708
					40.533	39.098
					40.6	39.0662
					40.666	39.0844
					40.733	39.1071
					40.8	39.1253
					40.866	39.1978
					40.933	39.2069
					41	39.1933
					41.066	39.216
					41.133	39.2477
					41.2	39.2613
					41.266	39.37
					41.333	39.3429
					41.399	39.4289
					41.466	39.4017
					41.533	39.3927
					41.6	39.4244
					41.666	39.4742
					41.733	39.5058
					41.8	39.5058
					41.866	39.4787
					41.933	39.4651
					42	39.4742
					42.066	39.533
					42.133	39.5691
					42.2	39.7227
					42.266	39.6686
					42.333	39.6098
					42.399	39.5917
					42.466	39.6143
					42.533	39.6279
					42.6	39.6595
					42.666	39.6776
					42.733	39.6414
					42.8	39.7363
					42.866	39.7859
					42.933	39.804
					43	39.7544
					43.066	39.6776
					43.133	39.7679
					43.2	39.7724
					43.266	39.7137
					43.333	39.8807
					43.399	39.8942
					43.466	39.8942
					43.533	39.8897
					43.6	39.9708
					43.666	39.9303
					43.733	40.0069
					43.8	39.9663
					43.866	40.0114
					43.933	40.0384
					44	40.0699
					44.066	40.0519
					44.133	40.0744
					44.2	40.0789
					44.266	40.1599
					44.333	40.1149
					44.399	40.2004
					44.466	40.1644
					44.533	40.1959
					44.6	40.2139
					44.666	40.2004
					44.733	40.1824
					44.8	40.2498
					44.866	40.2049
					44.933	40.2723
					45	40.2678
					45.066	40.3217
					45.133	40.3038
					45.2	40.2453
					45.266	40.3127
					45.333	40.4115
					45.399	40.3127
					45.466	40.3082
					45.533	40.3127
					45.6	40.3711
					45.666	40.3846
					45.733	40.3801
					45.8	40.3711
					45.866	40.3756
					45.933	40.3621
					46	40.4205
					46.066	40.3846
					46.133	40.416
					46.2	40.4923
					46.266	40.3666
					46.333	40.3936
					46.4	40.3936
					46.466	40.4788
					46.533	40.3981
					46.6	40.3891
					46.666	40.4429
					46.733	40.3846
					46.799	40.4474
					46.866	40.4744
					46.933	40.4654
					47	40.4564
					47.066	40.4878
					47.133	40.4429
					47.2	40.4878
					47.266	40.4429
					47.333	40.4429
					47.4	40.4519
					47.466	40.4923
					47.533	40.5192
					47.6	40.582
					47.666	40.4968
					47.733	40.4788
					47.8	40.5461
					47.866	40.582
					47.933	40.3846
					48	40.573
					48.066	40.5237
					48.133	40.5775
					48.2	40.5147
					48.266	40.4923
					48.333	40.5327
					48.4	40.4833
					48.466	40.5506
					48.533	40.6268
					48.6	40.5506
					48.666	40.5237
					48.733	40.4609
					48.8	40.564
					48.866	40.5192
					48.933	40.564
					49	40.5775
					49.066	40.5371
					49.133	40.4205
					49.2	40.4968
					49.266	40.4654
					49.333	40.5327
					49.4	40.5013
					49.466	40.4878
					49.533	40.4654
					49.6	40.5909
					49.666	40.5865
					49.733	40.4878
					49.8	40.5327
					49.866	40.4923
					49.933	40.5282
					50	40.4609
					50.066	40.4788
					50.133	40.5416
					50.2	40.4878
					50.266	40.5371
					50.333	40.4654
					50.4	40.425
					50.466	40.4295
					50.533	40.4654
					50.6	40.4788
					50.666	40.4519
					50.733	40.425
					50.8	40.4115
					50.866	40.3756
					50.933	40.3936
					51	40.3307
					51.066	40.3846
					51.133	40.3442
					51.2	40.3846
					51.266	40.2948
					51.333	40.3487
					51.4	40.2813
					51.466	40.2094
					51.533	40.3082
					51.6	40.2813
					51.666	40.2139
					51.733	40.2498
					51.8	40.1779
					51.866	40.2408
					51.933	40.2318
					52	40.2723
					52.066	40.2229
					52.133	40.1869
					52.2	40.1464
					52.266	40.0834
					52.333	40.1329
					52.4	40.2004
					52.466	40.0924
					52.533	40.1869
					52.6	40.0834
					52.666	40.1239
					52.733	40.0789
					52.8	40.1374
					52.866	39.9438
					52.933	40.0159
					53	39.9843
					53.066	40.0924
					53.133	40.0023
					53.2	40.0564
					53.266	40.1104
					53.333	40.0834
					53.4	40.0609
					53.466	39.9573
					53.533	40.0654
					53.6	40.0609
					53.666	40.0023
					53.733	39.9167
					53.8	39.9122
					53.866	39.8265
					53.933	39.9212
					54	39.8807
					54.066	39.7995
					54.133	39.8175
					54.2	39.8446
					54.266	39.8942
					54.333	39.8581
					54.4	39.813
					54.466	39.8717
					54.533	39.8762
					54.6	39.7679
					54.666	39.7182
					54.733	39.7498
					54.8	39.7453
					54.866	39.804
					54.933	39.7273
					55	39.7137
					55.066	39.7002
					55.133	39.5917
					55.2	39.664
					55.266	39.6595
					55.333	39.6189
					55.4	39.5194
					55.466	39.5194
					55.533	39.542
					55.6	39.5917
					55.666	39.5601
					55.733	39.5872
					55.8	39.5601
					55.866	39.5104
					55.933	39.542
					56	39.5691
					56.066	39.5058
					56.133	39.4425
					56.2	39.3565
					56.266	39.4515
					56.333	39.4561
					56.4	39.3248
					56.466	39.3519
					56.533	39.4063
					56.6	39.3248
					56.666	39.3338
					56.733	39.3293
					56.8	39.2659
					56.866	39.2477
					56.933	39.1978
					57	39.1888
					57.066	39.2296
					57.133	39.1978
					57.2	39.1933
					57.266	39.1434
					57.333	39.1026
					57.4	39.1479
					57.466	39.1706
					57.533	39.0889
					57.6	39.0708
					57.666	39.1343
					57.733	39.0072
					57.8	39.0254
					57.866	39.0208
					57.933	39.0299
					58	38.9072
					58.066	38.9027
					58.133	38.9618
					58.2	38.8981
					58.266	38.8526
					58.333	38.9481
					58.4	38.8526
					58.466	38.6387
					58.533	38.7389
					58.6	38.7252
					58.666	38.6751
					58.733	38.707
					58.8	38.7343
					58.866	38.6751
					58.933	38.7525
					59	38.6706
					59.066	38.6204
					59.133	38.5885
					59.2	38.6387
					59.266	38.625
					59.333	38.6022
					59.4	38.5475
					59.466	38.5749
					59.533	38.4517
					59.6	38.5019
					59.666	38.4882
					59.733	38.4608
					59.8	38.4243
					59.866	38.4654
					59.933	38.4152
					60	38.4334
					60.066	38.3421
					60.133	38.3741
					60.2	38.3147
					60.266	38.301
					60.333	38.3238
					60.4	38.269
					60.466	38.2095
					60.533	38.2278
					60.6	38.205
					60.666	38.1912
					60.733	38.1638
					60.8	38.1821
					60.866	38.1546
					60.933	38.1455
					61	38.0493
					61.066	38.1317
					61.133	38.0906
					61.2	38.1409
					61.266	38.0951
					61.333	38.0768
					61.4	38.118
					61.466	38.0814
					61.533	37.9806
					61.6	37.9027
					61.666	37.9623
					61.733	37.9806
					61.8	37.9531
					61.866	37.921
					61.933	37.999
					62	37.8798
					62.066	37.8476
					62.133	37.8752
					62.2	37.8522
					62.266	37.9027
					62.333	37.8247
					62.4	37.7926
					62.466	37.7467
					62.533	37.7696
					62.6	37.7696
					62.666	37.7421
					62.733	37.7007
					62.8	37.6732
					62.866	37.6548
					62.933	37.7053
					63	37.765
					63.066	37.6732
					63.133	37.6686
					63.2	37.5996
					63.266	37.6364
					63.333	37.5398
					63.4	37.5398
					63.466	37.5996
					63.533	37.4202
					63.6	37.3787
					63.666	37.3603
					63.733	37.4662
					63.8	37.4708
					63.866	37.3879
					63.933	37.2497
					64	37.2404
					64.066	37.305
					64.133	37.245
					64.2	37.2727
					64.266	37.2819
					64.333	37.2819
					64.4	37.2312
					64.466	37.2543
					64.533	37.2127
					64.6	37.222
					64.666	37.1712
					64.733	37.1758
					64.8	37.1943
					64.866	37.1943
					64.933	37.1805
					65	37.2174
					65.066	37.1528
					65.133	37.1481
					65.2	37.1435
					65.266	37.0881
					65.333	37.1389
					65.4	37.1989
					65.466	37.1805
					65.533	37.0881
					65.6	37.0142
					65.666	37.1066
					65.733	37.1066
					65.8	37.0419
					65.866	37.1112
					65.933	37.065
					66	37.1297
					66.066	37.0881
					66.133	37.0512
					66.2	37.0604
					66.266	37.0512
					66.333	37.0142
					66.4	36.9495
					66.466	37.0003
					66.533	37.0327
					66.6	36.9449
					66.666	36.9726
					66.733	36.9865
					66.8	37.0373
					66.866	36.9911
					66.933	36.9402
					67	36.9264
					67.066	36.9449
					67.133	36.9819
					67.2	36.9449
					67.266	36.9634
					67.333	36.8061
					67.4	36.8847
					67.466	36.8477
					67.533	36.8755
					67.6	36.9171
					67.666	36.9634
					67.733	36.9449
					67.8	36.8755
					67.866	36.8014
					67.933	36.9541
					68	36.8292
					68.066	36.931
					68.133	36.9819
					68.2	36.894
					68.266	36.8199
					68.333	36.894
					68.4	36.7968
					68.466	36.8708
					68.533	36.8523
					68.6	36.8477
					68.666	36.8107
					68.733	36.8986
					68.8	36.9032
					68.866	36.7875
					68.933	36.894
					69	36.9402
					69.066	36.8431
					69.133	36.8153
					69.2	36.8708
					69.266	36.894
					69.333	36.8847
					69.4	36.8431
					69.466	36.9032
					69.533	36.9495
					69.6	36.9079
					69.666	36.8477
					69.733	36.9032
					69.8	36.894
					69.866	36.7922
					69.933	36.8014
					70	36.9449
					70.066	36.8801
					70.133	36.8477
					70.2	36.7829
					70.266	36.894
					70.333	36.9079
					70.4	36.931
					70.466	36.9079
					70.533	36.9171
					70.6	36.894
					70.666	36.8385
					70.733	36.8431
					70.8	36.894
					70.866	36.7968
					70.933	36.9032
					71	36.8986
					71.066	36.8986
					71.133	36.9079
					71.2	36.9819
					71.266	36.894
					71.333	36.9264
					71.4	36.9587
					71.466	37.0003
					71.533	37.0927
					71.6	37.0881
					71.666	36.9356
					71.733	36.968
					71.8	36.9772
					71.866	36.9634
					71.933	36.9819
					72	37.0234
					72.066	37.0974
					72.133	36.968
					72.2	37.0558
					72.266	37.1158
					72.333	37.0466
					72.4	37.0466
					72.466	37.0234
					72.533	37.0835
					72.6	37.1204
					72.666	37.1066
					72.733	37.1435
					72.8	37.0558
					72.866	37.0789
					72.933	37.0881
					73	37.1435
					73.066	37.1389
					73.133	37.3096
					73.2	37.245
					73.266	37.2035
					73.333	37.102
					73.4	37.2727
					73.466	37.245
					73.533	37.1851
					73.6	37.3096
					73.666	37.2819
					73.733	37.2958
					73.8	37.3142
					73.866	37.2958
					73.933	37.2773
					74	37.2589

## Sheet: Fig. 5g
Name	time	T_heat		Name	time	angle		Name	time	stage distance
Units	s	DegC		Units	s	degree		Units	s	mm
	0	44.7619			0	0			0	0
	0	44.7619			0.04	0			0.04	0
	0.133	44.8225			0.08	0			0.08	0
	0.266	44.8485			0.12	0			0.12	0
	0.4	44.697			0.16	0			0.16	0
	0.533	44.5713			0.2	0			0.2	0
	0.666	44.6276			0.24	0			0.24	0
	0.8	44.5973			0.28	0			0.28	0
	0.933	44.5756			0.32	0			0.32	0
	1.066	44.6276			0.36	0			0.36	0
	1.2	44.5973			0.4	0			0.4	0
	1.333	44.5973			0.44	0			0.44	0
	1.466	44.5843			0.48	0			0.48	0
	1.6	44.5843			0.52	0			0.52	0
	1.733	44.5106			0.56	0			0.56	0
	1.866	44.4802			0.6	0			0.6	0
	2	44.5496			0.64	0			0.64	0
	2.133	44.5322			0.68	0			0.68	0
	2.266	44.5236			0.72	0			0.72	0
	2.4	44.5843			0.76	0			0.76	0
	2.533	44.5409			0.8	0			0.8	0
	2.666	44.4585			0.84	0			0.84	0
	2.8	44.5062			0.88	0			0.88	0
	2.933	44.4324			0.92	-0.48581			0.92	0
	3.066	44.4498			0.96	-0.48581			0.96	0
	3.2	44.4802			1	-0.48581			1	0
	3.333	44.4889			1.04	0			1.04	-0.0339
	3.466	44.4281			1.08	-0.48581			1.08	0
	3.6	44.4628			1.12	-0.48581			1.12	0
	3.733	44.4628			1.16	0			1.16	0
	3.866	44.3977			1.2	0			1.2	0
	4	44.4368			1.24	0			1.24	0
	4.133	44.4324			1.28	0			1.28	0
	4.266	44.4021			1.32	0			1.32	0
	4.4	44.4411			1.36	0			1.36	0
	4.533	44.4107			1.4	0			1.4	0
	4.666	44.4151			1.44	0			1.44	0
	4.8	44.363			1.48	0			1.48	0
	4.933	44.3412			1.52	-0.48581			1.52	0
	5.066	44.2934			1.56	-0.48581			1.56	0
	5.2	44.3412			1.6	-0.48581			1.6	0
	5.333	44.3412			1.64	-0.48581			1.64	0
	5.466	44.3586			1.68	-0.48581			1.68	0
	5.6	44.3195			1.72	0			1.72	-0.0339
	5.733	44.3325			1.76	0			1.76	-0.0339
	5.866	44.3108			1.8	0			1.8	-0.0339
	6	44.2978			1.84	0			1.84	-0.0339
	6.133	44.3934			1.88	0			1.88	-0.0339
	6.266	44.3456			1.92	-0.48581			1.92	-0.0339
	6.4	44.2674			1.96	-0.48581			1.96	-0.0339
	6.533	44.3195			2	-0.48581			2	-0.0339
	6.666	44.363			2.04	-0.48581			2.04	-0.0339
	6.8	44.3456			2.08	-0.48581			2.08	-0.0339
	6.933	44.3195			2.12	-0.48581			2.12	-0.0339
	7.066	44.3152			2.16	-0.48581			2.16	-0.0339
	7.199	44.2369			2.2	-0.48581			2.2	-0.0339
	7.333	44.2978			2.24	-0.48581			2.24	-0.0339
	7.466	44.2848			2.28	-0.48581			2.28	-0.0339
	7.6	44.3021			2.32	-0.48581			2.32	-0.0339
	7.733	44.2326			2.36	-0.48581			2.36	-0.0339
	7.866	44.2065			2.4	-0.48581			2.4	-0.0339
	8	44.2978			2.44	-0.48581			2.44	-0.0339
	8.133	44.2413			2.48	-0.48581			2.48	-0.0339
	8.266	44.2848			2.52	-0.48581			2.52	-0.0339
	8.4	44.2674			2.56	-0.48581			2.56	-0.0339
	8.533	44.2456			2.6	-0.48581			2.6	-0.0339
	8.666	44.2934			2.64	-0.48581			2.64	-0.0339
	8.8	44.3021			2.68	0			2.68	-0.0339
	8.933	44.2239			2.72	0			2.72	-0.0339
	9.066	44.2761			2.76	0			2.76	-0.0339
	9.2	44.2934			2.8	0			2.8	-0.0339
	9.333	44.3325			2.84	0			2.84	-0.0339
	9.466	44.3021			2.88	0			2.88	-0.0339
	9.6	44.2326			2.92	0			2.92	-0.0339
	9.733	44.263			2.96	0			2.96	-0.0339
	9.866	44.2326			3	0			3	-0.0339
	10	44.1847			3.04	0			3.04	-0.0339
	10.133	44.25			3.08	0			3.08	-0.0339
	10.266	44.1717			3.12	0			3.12	-0.0339
	10.4	44.1499			3.16	0			3.16	-0.0339
	10.533	44.1543			3.2	-0.48581			3.2	0
	10.666	44.2326			3.24	0			3.24	-0.0339
	10.8	44.0934			3.28	0			3.28	-0.0339
	10.933	44.176			3.32	0			3.32	-0.0339
	11.066	44.1847			3.36	0			3.36	-0.0339
	11.2	44.1804			3.4	0			3.4	-0.0339
	11.333	44.0716			3.44	0			3.44	-0.0339
	11.466	44.0803			3.48	0			3.48	-0.0339
	11.6	44.1195			3.52	-0.48581			3.52	0
	11.733	44.0803			3.56	-0.48581			3.56	0
	11.866	44.1282			3.6	-0.48581			3.6	0
	12	44.0542			3.64	-0.48581			3.64	0
	12.133	44.0629			3.68	-0.48581			3.68	0
	12.266	44.0977			3.72	-0.48581			3.72	0
	12.4	44.0324			3.76	-0.48581			3.76	0
	12.533	44.163			3.8	-0.48581			3.8	0
	12.666	44.1586			3.84	-0.48581			3.84	0
	12.8	44.176			3.88	-0.48581			3.88	0
	12.933	44.2282			3.92	-0.48581			3.92	0
	13.066	44.1499			3.96	-0.48581			3.96	0
	13.2	44.1499			4	-0.48581			4	0
	13.333	44.1543			4.04	-0.48581			4.04	0
	13.466	44.1325			4.08	-0.48581			4.08	0
	13.6	44.1021			4.12	-0.48581			4.12	0
	13.733	44.1238			4.16	-0.48581			4.16	0
	13.866	44.1717			4.2	-0.48581			4.2	0
	14	44.2108			4.24	-0.48581			4.24	0
	14.133	44.1891			4.28	-0.48581			4.28	0
	14.266	44.1151			4.32	-0.48581			4.32	0
	14.4	44.1804			4.36	-0.48581			4.36	0
	14.533	44.1673			4.4	-0.48581			4.4	0
	14.666	44.1238			4.44	-0.48581			4.44	0
	14.8	44.0803			4.48	-0.48581			4.48	0
	14.933	44.1499			4.52	-0.48581			4.52	0
	15.066	44.2021			4.56	-0.48581			4.56	0
	15.2	44.1586			4.6	-0.48581			4.6	0
	15.333	44.176			4.64	-0.48581			4.64	0
	15.466	44.0672			4.68	-0.48581			4.68	0
	15.6	44.1499			4.72	-0.48581			4.72	0
	15.733	44.1412			4.76	-0.48581			4.76	0
	15.866	44.1456			4.8	-0.48581			4.8	0
	16	44.1108			4.84	-0.48581			4.84	0
	16.133	44.089			4.88	-0.48581			4.88	0
	16.266	44.1456			4.92	-0.48581			4.92	0
	16.4	44.0977			4.96	-0.97165			4.96	0
	16.533	44.089			5	-0.97165			5	0
	16.666	44.0672			5.04	-0.97165			5.04	0
	16.8	44.1369			5.08	-0.97165			5.08	0
	16.933	44.0629			5.12	-0.97165			5.12	0
	17.066	44.1151			5.16	-0.97165			5.16	0
	17.2	44.089			5.2	-0.48581			5.2	0
	17.333	44.0193			5.24	-0.97165			5.24	0
	17.466	44.1021			5.28	-0.97165			5.28	0
	17.6	44.0977			5.32	-0.97165			5.32	0
	17.733	44.0585			5.36	-0.97165			5.36	0
	17.866	43.9888			5.4	-0.97165			5.4	0
	18	44.1108			5.44	-0.97165			5.44	0
	18.133	44.0629			5.48	-0.97165			5.48	0
	18.266	44.1282			5.52	-0.48581			5.52	0
	18.4	44.0585			5.56	-0.48581			5.56	0
	18.533	44.0672			5.6	-0.48581			5.6	0
	18.666	44.0934			5.64	-0.48581			5.64	0
	18.8	44.0934			5.68	-0.48581			5.68	0
	18.933	44.1543			5.72	-0.48581			5.72	0
	19.066	44.0672			5.76	-0.48581			5.76	0
	19.2	43.9627			5.8	-0.48581			5.8	0
	19.333	44.0716			5.84	-0.97165			5.84	0
	19.466	43.9671			5.88	-0.97165			5.88	0
	19.6	44.1369			5.92	-0.97165			5.92	0
	19.733	44.1456			5.96	-0.97165			5.96	0
	19.866	44.1499			6	-0.48581			6	0
	19.999	44.2369			6.04	-0.48581			6.04	0
	20.133	44.263			6.08	-0.97165			6.08	0
	20.266	44.2413			6.12	-0.48581			6.12	0
	20.4	44.163			6.16	-0.48581			6.16	0
	20.533	44.1543			6.2	-0.48581			6.2	0
	20.666	44.1238			6.24	-0.48581			6.24	0
	20.8	44.1891			6.28	-0.48581			6.28	0
	20.933	44.1934			6.32	-0.48581			6.32	0
	21.066	44.263			6.36	-0.48581			6.36	0
	21.2	44.1499			6.4	-0.48581			6.4	0
	21.333	44.2674			6.44	-0.48581			6.44	0
	21.466	44.2413			6.48	-0.48581			6.48	0
	21.6	44.2065			6.52	-0.97165			6.52	0
	21.733	44.2326			6.56	-0.97165			6.56	0
	21.866	44.1934			6.6	-0.97165			6.6	0
	21.999	44.1456			6.64	-0.97165			6.64	0
	22.133	44.1108			6.68	-0.97165			6.68	0
	22.266	44.176			6.72	-0.97165			6.72	0
	22.4	44.089			6.76	-0.97165			6.76	0
	22.533	44.176			6.8	-0.48581			6.8	-0.0339
	22.666	44.1282			6.84	-0.48581			6.84	-0.0339
	22.8	44.1369			6.88	-0.48581			6.88	-0.0339
	22.933	44.2152			6.92	-0.48581			6.92	-0.0339
	23.066	44.0934			6.96	-0.48581			6.96	-0.0339
	23.2	44.1369			7	-0.48581			7	-0.0339
	23.333	44.1804			7.04	-0.48581			7.04	-0.0339
	23.466	44.2065			7.08	-0.48581			7.08	-0.0339
	23.6	44.1456			7.12	-0.97165			7.12	0
	23.733	44.2152			7.16	-0.97165			7.16	0
	23.866	44.1369			7.2	-0.97165			7.2	0
	23.999	44.163			7.24	-0.97165			7.24	0
	24.133	44.1369			7.28	-0.48581			7.28	-0.0339
	24.266	44.1238			7.32	-0.48581			7.32	-0.0339
	24.4	44.2021			7.36	-0.48581			7.36	-0.0339
	24.533	44.2282			7.4	-0.48581			7.4	-0.0339
	24.666	44.2282			7.44	-0.48581			7.44	-0.0339
	24.8	44.1978			7.48	-0.48581			7.48	-0.0339
	24.933	44.1717			7.52	-0.48581			7.52	-0.0339
	25.066	44.2065			7.56	-0.48581			7.56	-0.0339
	25.2	44.2239			7.6	-0.48581			7.6	-0.0339
	25.333	44.2065			7.64	-0.97165			7.64	0
	25.466	44.1673			7.68	-0.97165			7.68	0
	25.6	44.1978			7.72	-0.97165			7.72	0
	25.733	44.2108			7.76	-0.97165			7.76	0
	25.866	44.1282			7.8	-0.97165			7.8	0
	26	44.2282			7.84	-0.97165			7.84	0
	26.133	44.1499			7.88	-0.97165			7.88	0
	26.266	44.2326			7.92	-0.97165			7.92	0
	26.4	44.2674			7.96	-0.97165			7.96	0
	26.533	44.1673			8	-0.97165			8	0
	26.666	44.2195			8.04	-0.97165			8.04	0
	26.8	44.2804			8.08	-0.97165			8.08	0
	26.933	44.3065			8.12	-0.97165			8.12	0
	27.066	44.2282			8.16	-0.97165			8.16	0
	27.2	44.3282			8.2	-0.97165			8.2	0
	27.333	44.2326			8.24	-0.97165			8.24	0
	27.466	44.1499			8.28	-0.97165			8.28	0
	27.6	44.1673			8.32	-0.97165			8.32	0
	27.733	44.2369			8.36	-0.97165			8.36	0
	27.866	44.2108			8.4	-0.97165			8.4	0
	28	44.2543			8.44	-0.97165			8.44	0
	28.133	44.2152			8.48	-0.97165			8.48	0
	28.266	44.2108			8.52	-0.97165			8.52	0
	28.4	44.1847			8.56	-0.97165			8.56	0
	28.533	44.2021			8.6	-0.97165			8.6	0
	28.666	44.1412			8.64	-0.97165			8.64	0
	28.8	44.3108			8.68	-0.97165			8.68	0
	28.933	44.163			8.72	-0.97165			8.72	0
	29.066	44.2587			8.76	-0.97165			8.76	0
	29.2	44.2978			8.8	-0.97165			8.8	0
	29.333	44.2848			8.84	-0.97165			8.84	0
	29.466	44.3412			8.88	-0.97165			8.88	0
	29.6	44.3412			8.92	-0.97165			8.92	0
	29.733	44.363			8.96	-0.97165			8.96	0
	29.866	44.2587			9	-0.97165			9	0
	30	44.4064			9.04	-0.97165			9.04	0
	30.133	44.3108			9.08	-0.97165			9.08	0
	30.266	44.2543			9.12	-0.97165			9.12	0
	30.4	44.3108			9.16	-0.97165			9.16	0
	30.533	44.3934			9.2	-0.97165			9.2	0
	30.666	44.1717			9.24	-0.97165			9.24	0
	30.8	44.2587			9.28	-0.97165			9.28	0
	30.933	44.2282			9.32	-0.97165			9.32	0
	31.066	44.2065			9.36	-0.97165			9.36	0
	31.2	44.3108			9.4	-0.97165			9.4	0
	31.333	44.3021			9.44	-0.97165			9.44	0
	31.466	44.3412			9.48	-0.97165			9.48	0
	31.6	44.2761			9.52	-0.97165			9.52	0
	31.733	44.2848			9.56	-0.97165			9.56	0
	31.866	44.4368			9.6	-0.97165			9.6	0
	32	44.4324			9.64	-0.97165			9.64	0
	32.133	44.4455			9.68	-0.97165			9.68	0
	32.266	44.4064			9.72	-0.97165			9.72	0
	32.4	44.4064			9.76	-0.97165			9.76	0
	32.533	44.4194			9.8	-0.97165			9.8	0
	32.666	44.4281			9.84	-0.97165			9.84	0
	32.8	44.4368			9.88	-0.97165			9.88	0
	32.933	44.4628			9.92	-0.97165			9.92	0
	33.066	44.4064			9.96	-0.97165			9.96	0
	33.2	44.3325			10	-0.97165			10	0
	33.333	44.4021			10.04	-0.97165			10.04	0.0339
	33.466	44.4107			10.08	-0.97165			10.08	0.0339
	33.6	44.4455			10.12	-0.97165			10.12	0.0339
	33.733	44.3369			10.16	-0.97165			10.16	0.0339
	33.866	44.4107			10.2	-0.97165			10.2	0.0339
	34	44.5019			10.24	-0.97165			10.24	0.0339
	34.133	44.4368			10.28	-0.97165			10.28	0.0339
	34.266	44.4411			10.32	-0.97165			10.32	0.0339
	34.4	44.4368			10.36	-0.97165			10.36	0.0339
	34.533	44.4411			10.4	-0.97165			10.4	0.0339
	34.666	44.4672			10.44	-0.97165			10.44	0.0339
	34.8	44.3673			10.48	-0.97165			10.48	0.0339
	34.933	44.376			10.52	-0.97165			10.52	0.0339
	35.066	44.4368			10.56	-0.97165			10.56	0.0339
	35.2	44.4368			10.6	-0.97165			10.6	0.0339
	35.333	44.4107			10.64	-0.97165			10.64	0.0339
	35.466	44.4064			10.68	-0.97165			10.68	0.0339
	35.6	44.389			10.72	-0.97165			10.72	0.0339
	35.733	44.3803			10.76	-0.97165			10.76	0.0339
	35.866	44.376			10.8	-0.97165			10.8	0.0339
	36	44.4281			10.84	-1.45757			10.84	0.0678
	36.133	44.3499			10.88	-0.97165			10.88	0.0339
	36.266	44.4194			10.92	-0.97165			10.92	0.0339
	36.4	44.4672			10.96	-0.97165			10.96	0.0339
	36.533	44.3239			11	-1.45757			11	0.0339
	36.666	44.3456			11.04	-1.45757			11.04	0.0339
	36.8	44.2674			11.08	-1.45757			11.08	0.0339
	36.933	44.3325			11.12	-0.97165			11.12	0.0339
	37.066	44.363			11.16	-1.45757			11.16	0.0339
	37.2	44.2804			11.2	-1.45757			11.2	0.0339
	37.333	44.1891			11.24	-0.97165			11.24	0.0339
	37.466	44.2674			11.28	-0.97165			11.28	0.0339
	37.6	44.2717			11.32	-0.97165			11.32	0.0339
	37.733	44.1673			11.36	-1.45757			11.36	0.0678
	37.866	44.176			11.4	-0.97165			11.4	0.0339
	38	44.2152			11.44	-1.45757			11.44	0.0678
	38.133	44.1978			11.48	-1.45757			11.48	0.0678
	38.266	44.1717			11.52	-1.45757			11.52	0.0678
	38.4	44.1978			11.56	-1.45757			11.56	0.0678
	38.533	44.176			11.6	-1.45757			11.6	0.0678
	38.666	44.3065			11.64	-1.45757			11.64	0.0339
	38.8	44.2674			11.68	-1.45757			11.68	0.0339
	38.933	44.263			11.72	-1.45757			11.72	0.0339
	39.066	44.1717			11.76	-1.45757			11.76	0.0339
	39.2	44.1847			11.8	-1.45757			11.8	0.0339
	39.333	44.1804			11.84	-1.45757			11.84	0.0339
	39.466	44.2108			11.88	-1.45757			11.88	0.0339
	39.6	44.2021			11.92	-1.45757			11.92	0.0339
	39.733	44.2543			11.96	-1.45757			11.96	0.0339
	39.866	44.25			12	-1.45757			12	0.0339
	40	44.2282			12.04	-1.45757			12.04	0.0339
	40.133	44.2195			12.08	-1.45757			12.08	0.0339
	40.266	44.1456			12.12	-1.45757			12.12	0.0339
	40.4	44.2674			12.16	-1.45757			12.16	0.0339
	40.533	44.1586			12.2	-1.45757			12.2	0.0339
	40.666	44.1717			12.24	-1.45757			12.24	0.0339
	40.8	44.1195			12.28	-1.94359			12.28	0.0339
	40.933	44.2761			12.32	-1.45757			12.32	0
	41.066	44.1586			12.36	-1.45757			12.36	0
	41.2	44.1847			12.4	-1.45757			12.4	0
	41.333	44.163			12.44	-1.45757			12.44	0
	41.466	44.2369			12.48	-1.45757			12.48	0
	41.6	44.1804			12.52	-1.45757			12.52	0
	41.733	44.1934			12.56	-1.45757			12.56	0
	41.866	44.176			12.6	-1.45757			12.6	0
	42	44.1412			12.64	-1.45757			12.64	0
	42.133	44.2369			12.68	-1.45757			12.68	0
	42.266	44.2239			12.72	-1.45757			12.72	0
	42.4	44.1891			12.76	-1.45757			12.76	0
	42.533	44.1891			12.8	-1.45757			12.8	0
	42.666	44.1978			12.84	-1.45757			12.84	0
	42.8	44.2239			12.88	-1.45757			12.88	0
	42.933	44.1847			12.92	-1.45757			12.92	0
	43.066	44.1586			12.96	-1.45757			12.96	0
	43.2	44.2456			13	-1.45757			13	0
	43.333	44.2239			13.04	-1.45757			13.04	0
	43.466	44.2934			13.08	-1.45757			13.08	0
	43.6	44.2065			13.12	-1.45757			13.12	0
	43.733	44.163			13.16	-1.45757			13.16	0
	43.866	44.2587			13.2	-1.45757			13.2	0
	44	44.2326			13.24	-1.45757			13.24	0
	44.133	44.2717			13.28	-1.45757			13.28	0
	44.266	44.3065			13.32	-1.45757			13.32	0
	44.4	44.2152			13.36	-1.45757			13.36	0
	44.533	44.2065			13.4	-1.45757			13.4	0
	44.666	44.3586			13.44	-1.45757			13.44	0
	44.8	44.2848			13.48	-1.45757			13.48	0
	44.933	44.2239			13.52	-1.45757			13.52	0
	45.066	44.2543			13.56	-1.45757			13.56	0
	45.2	44.3499			13.6	-1.45757			13.6	0
	45.333	44.2891			13.64	-1.45757			13.64	0
	45.466	44.3717			13.68	-0.97165			13.68	-0.0339
	45.599	44.4281			13.72	-1.45757			13.72	0
	45.733	44.3847			13.76	-1.45757			13.76	0
	45.866	44.3543			13.8	-1.45757			13.8	0
	46	44.3847			13.84	-1.45757			13.84	0
	46.133	44.3717			13.88	-1.45757			13.88	0
	46.266	44.3456			13.92	-1.45757			13.92	0
	46.4	44.3021			13.96	-1.45757			13.96	0
	46.4	44.3977			14	-1.45757			14	0
	46.533	44.4238			14.04	-0.97165			14.04	-0.0339
	46.666	44.4151			14.08	-0.97165			14.08	-0.0339
	46.8	44.4151			14.12	-0.97165			14.12	-0.0339
	46.933	44.4368			14.16	-0.97165			14.16	-0.0339
	47.066	44.4802			14.2	-0.97165			14.2	-0.0339
	47.2	44.4759			14.24	-0.97165			14.24	-0.0339
	47.333	44.3412			14.28	-0.97165			14.28	-0.0339
	47.466	44.4585			14.32	-0.97165			14.32	-0.0339
	47.599	44.4194			14.36	-1.45757			14.36	0
	47.733	44.4281			14.4	-1.45757			14.4	0
	47.866	44.4889			14.44	-1.45757			14.44	0
	48	44.4411			14.48	-1.45757			14.48	0
	48.133	44.4498			14.52	-1.45757			14.52	0
	48.266	44.4541			14.56	-1.45757			14.56	0
	48.4	44.3543			14.6	-1.45757			14.6	0
	48.533	44.4107			14.64	-1.45757			14.64	0
	48.666	44.5322			14.68	-1.45757			14.68	0
	48.8	44.4411			14.72	-1.45757			14.72	0
	48.933	44.3934			14.76	-1.45757			14.76	0
	49.066	44.4238			14.8	-1.45757			14.8	0
	49.2	44.4194			14.84	-1.45757			14.84	0
	49.333	44.4455			14.88	-1.45757			14.88	0
	49.466	44.5019			14.92	-1.45757			14.92	0
	49.599	44.3499			14.96	-1.45757			14.96	0
	49.733	44.3543			15	-1.45757			15	0
	49.866	44.4802			15.04	-1.45757			15.04	0
	50	44.4585			15.08	-1.45757			15.08	0
	50.133	44.3456			15.12	-1.45757			15.12	0
	50.266	44.4238			15.16	-1.45757			15.16	0
	50.4	44.4151			15.2	-1.45757			15.2	0
	50.533	44.4107			15.24	-1.45757			15.24	0
	50.666	44.4107			15.28	-1.45757			15.28	0
	50.8	44.4238			15.32	-1.45757			15.32	0
	50.933	44.4715			15.36	-1.45757			15.36	0
	51.066	44.5019			15.4	-1.45757			15.4	0
	51.2	44.4628			15.44	-1.45757			15.44	0
	51.333	44.4672			15.48	-1.45757			15.48	0
	51.466	44.3673			15.52	-1.45757			15.52	0
	51.599	44.4238			15.56	-1.45757			15.56	0
	51.733	44.3456			15.6	-1.45757			15.6	0
	51.866	44.4628			15.64	-1.45757			15.64	0
	52	44.4107			15.68	-1.45757			15.68	-0.0339
	52.133	44.4151			15.72	-1.45757			15.72	-0.0339
	52.266	44.4541			15.76	-1.45757			15.76	-0.0339
	52.4	44.4628			15.8	-1.45757			15.8	-0.0339
	52.533	44.4759			15.84	-0.97165			15.84	-0.0339
	52.666	44.4194			15.88	-0.97165			15.88	-0.0339
	52.8	44.5626			15.92	-0.97165			15.92	-0.0339
	52.933	44.5019			15.96	-0.97165			15.96	-0.0339
	53.066	44.4975			16	-0.97165			16	-0.0339
	53.2	44.5409			16.04	-0.97165			16.04	-0.0339
	53.333	44.5149			16.08	-0.97165			16.08	-0.0339
	53.466	44.5149			16.12	-1.45757			16.12	-0.0339
	53.599	44.4975			16.16	-1.45757			16.16	-0.0339
	53.733	44.5496			16.2	-1.45757			16.2	-0.0339
	53.866	44.5236			16.24	-1.45757			16.24	-0.0339
	54	44.4541			16.28	-1.45757			16.28	-0.0339
	54.133	44.3586			16.32	-1.45757			16.32	-0.0339
	54.266	44.5019			16.36	-1.45757			16.36	-0.0339
	54.4	44.4194			16.4	-1.45757			16.4	-0.0339
	54.533	44.4455			16.44	-1.45757			16.44	-0.0339
	54.666	44.4585			16.48	-1.45757			16.48	-0.0339
	54.8	44.4628			16.52	-1.45757			16.52	-0.0339
	54.933	44.5669			16.56	-1.45757			16.56	-0.0339
	55.066	44.5843			16.6	-1.45757			16.6	-0.0339
	55.2	44.5453			16.64	-1.45757			16.64	-0.0339
	55.333	44.5886			16.68	-1.45757			16.68	-0.0339
	55.466	44.5583			16.72	-1.45757			16.72	-0.0339
	55.599	44.5366			16.76	-1.45757			16.76	-0.0339
	55.733	44.5539			16.8	-1.45757			16.8	-0.0339
	55.866	44.6146			16.84	-1.45757			16.84	-0.0339
	56	44.606			16.88	-1.45757			16.88	-0.0339
	56.133	44.5366			16.92	-1.45757			16.92	-0.0339
	56.266	44.5192			16.96	-1.45757			16.96	-0.0339
	56.4	44.5626			17	-1.45757			17	-0.0339
	56.533	44.5279			17.04	-1.45757			17.04	-0.0339
	56.666	44.4672			17.08	-1.45757			17.08	-0.0339
	56.8	44.4802			17.12	-1.45757			17.12	-0.0339
	56.933	44.5322			17.16	-1.45757			17.16	-0.0339
	57.066	44.4411			17.2	-1.45757			17.2	-0.0339
	57.2	44.4759			17.24	-1.45757			17.24	-0.0339
	57.333	44.4541			17.28	-1.45757			17.28	-0.0339
	57.466	44.5149			17.32	-1.45757			17.32	-0.0339
	57.6	44.5019			17.36	-1.45757			17.36	-0.0339
	57.733	44.5279			17.4	-1.45757			17.4	-0.0339
	57.866	44.4932			17.44	-1.45757			17.44	-0.0339
	58	44.5192			17.48	-1.45757			17.48	-0.0339
	58.133	44.5366			17.52	-1.45757			17.52	-0.0339
	58.266	44.5279			17.56	-1.45757			17.56	-0.0339
	58.4	44.4975			17.6	-1.45757			17.6	-0.0339
	58.533	44.5019			17.64	-1.45757			17.64	-0.0339
	58.666	44.5019			17.68	-1.45757			17.68	-0.0339
	58.8	44.4715			17.72	-1.45757			17.72	-0.0339
	58.933	44.5583			17.76	-1.45757			17.76	-0.0339
	59.066	44.5843			17.8	-1.45757			17.8	-0.0339
	59.2	44.5192			17.84	-1.45757			17.84	-0.0339
	59.333	44.5279			17.88	-1.94359			17.88	0
	59.466	44.5062			17.92	-1.94359			17.92	0
	59.6	44.5149			17.96	-1.94359			17.96	0
	59.733	44.645			18	-1.94359			18	0
	59.866	44.5973			18.04	-1.94359			18.04	0
	60	44.4759			18.08	-1.94359			18.08	0
	60.133	44.5756			18.12	-1.94359			18.12	0
	60.266	44.5713			18.16	-1.45757			18.16	-0.0339
	60.4	44.606			18.2	-1.45757			18.2	-0.0339
	60.533	44.5236			18.24	-1.45757			18.24	-0.0339
	60.666	44.593			18.28	-1.45757			18.28	-0.0339
	60.8	44.5756			18.32	-1.45757			18.32	-0.0339
	60.933	44.593			18.36	-1.45757			18.36	-0.0339
	61.066	44.5583			18.4	-1.45757			18.4	-0.0339
	61.2	44.5886			18.44	-1.45757			18.44	-0.0339
	61.333	44.5322			18.48	-1.45757			18.48	-0.0339
	61.466	44.58			18.52	-1.45757			18.52	-0.0339
	61.6	44.6016			18.56	-1.94359			18.56	0
	61.733	44.6146			18.6	-1.94359			18.6	0
	61.866	44.5236			18.64	-1.45757			18.64	0
	62	44.593			18.68	-1.45757			18.68	0
	62.133	44.658			18.72	-1.45757			18.72	0
	62.266	44.5149			18.76	-1.45757			18.76	0
	62.4	44.671			18.8	-1.45757			18.8	0
	62.533	44.6536			18.84	-1.45757			18.84	0
	62.666	44.5713			18.88	-1.45757			18.88	0
	62.8	44.684			18.92	-1.45757			18.92	0
	62.933	44.619			18.96	-1.94359			18.96	0.0339
	63.066	44.5149			19	-1.94359			19	0.0339
	63.2	44.671			19.04	-1.94359			19.04	0.0339
	63.333	44.6103			19.08	-1.94359			19.08	0.0339
	63.466	44.6753			19.12	-1.94359			19.12	0.0339
	63.6	44.5886			19.16	-1.94359			19.16	0.0339
	63.733	44.6796			19.2	-1.94359			19.2	0.0339
	63.866	44.6276			19.24	-1.94359			19.24	0.0339
	64	44.6233			19.28	-1.94359			19.28	0.0339
	64.133	44.7273			19.32	-1.94359			19.32	0.0339
	64.266	44.6016			19.36	-1.45757			19.36	0.0339
	64.4	44.697			19.4	-1.45757			19.4	0.0339
	64.533	44.7013			19.44	-1.45757			19.44	0.0339
	64.666	44.5149			19.48	-1.45757			19.48	0.0339
	64.8	44.593			19.52	-1.45757			19.52	0.0339
	64.933	44.632			19.56	-1.45757			19.56	0.0339
	65.066	44.658			19.6	-1.94359			19.6	0.0678
	65.2	44.5973			19.64	-1.94359			19.64	0.0678
	65.333	44.5626			19.68	-1.94359			19.68	0.0678
	65.466	44.5106			19.72	-1.45757			19.72	0.0339
	65.6	44.5843			19.76	-1.45757			19.76	0.0339
	65.733	44.5583			19.8	-1.45757			19.8	0.0339
	65.866	44.5366			19.84	-1.94359			19.84	0.0678
	66	44.4324			19.88	-1.94359			19.88	0.0678
	66.133	44.5236			19.92	-1.94359			19.92	0.0678
	66.266	44.5149			19.96	-1.94359			19.96	0.0678
	66.4	44.5322			20	-1.94359			20	0.0678
	66.533	44.5626			20.04	-1.94359			20.04	0.0678
	66.666	44.5539			20.08	-1.94359			20.08	0.0678
	66.8	44.5539			20.12	-1.94359			20.12	0.0678
	66.933	44.5409			20.16	-1.94359			20.16	0.0678
	67.066	44.4541			20.2	-1.45757			20.2	0.0339
	67.2	44.5019			20.24	-1.45757			20.24	0.0339
	67.333	44.58			20.28	-1.45757			20.28	0.0339
	67.466	44.5453			20.32	-1.45757			20.32	0.0339
	67.6	44.5192			20.36	-1.45757			20.36	0.0339
	67.733	44.5669			20.4	-1.45757			20.4	0.0339
	67.866	44.5322			20.44	-1.94359			20.44	0.0678
	68	44.5713			20.48	-1.94359			20.48	0.0678
	68.133	44.4628			20.52	-1.94359			20.52	0.0678
	68.266	44.5062			20.56	-1.94359			20.56	0.0678
	68.4	44.5192			20.6	-1.94359			20.6	0.0678
	68.533	44.5496			20.64	-1.94359			20.64	0.0678
	68.666	44.4498			20.68	-1.94359			20.68	0.0678
	68.8	44.4585			20.72	-1.94359			20.72	0.0678
	68.933	44.4759			20.76	-1.94359			20.76	0.0678
	69.066	44.4845			20.8	-1.94359			20.8	0.0678
	69.2	44.5236			20.84	-1.94359			20.84	0.0678
	69.333	44.5062			20.88	-1.94359			20.88	0.0678
	69.466	44.5106			20.92	-1.94359			20.92	0.0678
	69.6	44.5192			20.96	-1.94359			20.96	0.0678
	69.733	44.5539			21	-1.94359			21	0.0678
	69.866	44.4889			21.04	-1.94359			21.04	0.0678
	70	44.5322			21.08	-1.94359			21.08	0.0678
	70.133	44.4628			21.12	-1.94359			21.12	0.0678
	70.266	44.58			21.16	-1.94359			21.16	0.0678
	70.4	44.6536			21.2	-1.94359			21.2	0.0678
	70.533	44.4802			21.24	-1.94359			21.24	0.0678
	70.666	44.4585			21.28	-1.94359			21.28	0.0678
	70.8	44.4238			21.32	-1.94359			21.32	0.0678
	70.933	44.4194			21.36	-1.94359			21.36	0.0678
	71.066	44.5192			21.4	-1.94359			21.4	0.0678
	71.2	44.5453			21.44	-1.94359			21.44	0.0678
	71.333	44.7489			21.48	-1.94359			21.48	0.0678
	71.466	44.8096			21.52	-1.45757			21.52	0.0339
	71.6	44.632			21.56	-1.45757			21.56	0.0339
	71.733	44.4194			21.6	-1.45757			21.6	0.0339
	71.866	44.593			21.64	-1.45757			21.64	0.0339
	72	45.5345			21.68	-1.45757			21.68	0.0339
	72.133	46.3108			21.72	-1.45757			21.72	0.0339
	72.266	46.7802			21.76	-1.45757			21.76	0.0339
	72.4	46.0669			21.8	-1.45757			21.8	0.0339
	72.533	45.9854			21.84	-1.45757			21.84	0.0339
	72.666	45.9897			21.88	-1.45757			21.88	0.0339
	72.8	46.024			21.92	-1.45757			21.92	0.0339
	72.933	45.9297			21.96	-1.45757			21.96	0.0339
	73.066	45.7236			22	-1.45757			22	0.0339
	73.2	45.6162			22.04	-1.45757			22.04	0.0339
	73.333	45.3494			22.08	-1.45757			22.08	0.0339
	73.466	45.2933			22.12	-1.45757			22.12	0.0339
	73.6	45.2933			22.16	-1.45757			22.16	0.0339
	73.733	45.2373			22.2	-1.45757			22.2	0.0339
	73.866	45.1898			22.24	-1.45757			22.24	0.0339
	74	45.1208			22.28	-1.45757			22.28	0.0339
	74.133	45.069			22.32	-1.45757			22.32	0.0339
	74.266	45.1337			22.36	-1.45757			22.36	0.0339
	74.4	44.9869			22.4	-1.45757			22.4	0.0339
	74.533	44.9825			22.44	-1.45757			22.44	0.0339
	74.666	44.9177			22.48	-1.45757			22.48	0.0339
	74.8	44.8874			22.52	-1.45757			22.52	0.0339
	74.933	44.8182			22.56	-1.94359			22.56	0.0339
	75.066	44.6493			22.6	-1.94359			22.6	0.0339
	75.2	44.6623			22.64	-1.94359			22.64	0.0339
	75.333	44.6753			22.68	-1.94359			22.68	0.0339
	75.466	44.5669			22.72	-1.94359			22.72	0.0339
	75.6	44.5192			22.76	-1.94359			22.76	0.0339
	75.733	44.5886			22.8	-1.94359			22.8	0.0339
	75.866	44.4932			22.84	-1.94359			22.84	0.0339
	76	44.4151			22.88	-1.94359			22.88	0.0339
	76.133	44.2978			22.92	-1.94359			22.92	0.0339
	76.266	44.2717			22.96	-1.45757			22.96	0
	76.4	44.3934			23	-1.45757			23	0
	76.533	44.4064			23.04	-1.45757			23.04	0
	76.666	44.2108			23.08	-1.45757			23.08	0
	76.8	44.2717			23.12	-1.45757			23.12	0
	76.933	44.1891			23.16	-1.45757			23.16	0
	77.066	44.1978			23.2	-1.94359			23.2	0
	77.2	44.1804			23.24	-1.94359			23.24	0
	77.333	44.0324			23.28	-1.45757			23.28	0
	77.466	44.0672			23.32	-1.45757			23.32	0
	77.6	44.1238			23.36	-1.45757			23.36	0
	77.733	44.028			23.4	-1.45757			23.4	0
	77.866	43.9583			23.44	-1.45757			23.44	0
	78	43.8493			23.48	-1.45757			23.48	0
	78.133	43.8275			23.52	-1.45757			23.52	0
	78.266	43.7402			23.56	-1.94359			23.56	0
	78.4	43.7359			23.6	-1.45757			23.6	0
	78.533	43.6878			23.64	-1.45757			23.64	0
	78.666	43.6441			23.68	-1.94359			23.68	0
	78.8	43.6354			23.72	-1.94359			23.72	0
	78.933	43.4692			23.76	-1.94359			23.76	0
	79.066	43.4999			23.8	-1.94359			23.8	0
	79.2	43.351			23.84	-1.94359			23.84	0
	79.333	43.4167			23.88	-1.94359			23.88	0
	79.466	43.2941			23.92	-1.94359			23.92	0
	79.6	43.259			23.96	-1.94359			23.96	0
	79.733	43.1845			24	-1.94359			24	0
	79.866	43.1538			24.04	-1.94359			24.04	0
	80	43.0353			24.08	-1.94359			24.08	0
	80.133	43.0572			24.12	-1.94359			24.12	0
	80.266	42.9958			24.16	-1.45757			24.16	0
	80.4	43.0133			24.2	-1.45757			24.2	0
	80.533	42.7935			24.24	-1.45757			24.24	0
	80.666	42.8639			24.28	-1.45757			24.28	0
	80.8	42.8375			24.32	-1.45757			24.32	0
	80.933	42.7099			24.36	-1.45757			24.36	0
	81.066	42.8067			24.4	-1.45757			24.4	0
	81.2	42.6218			24.44	-1.45757			24.44	0
	81.333	42.6042			24.48	-1.45757			24.48	0
	81.466	42.6218			24.52	-1.45757			24.52	0
	81.6	42.5336			24.56	-1.45757			24.56	0
	81.733	42.5336			24.6	-1.45757			24.6	0
	81.866	42.4807			24.64	-1.45757			24.64	0
	82	42.4366			24.68	-1.45757			24.68	0
	82.133	42.4939			24.72	-1.45757			24.72	0
	82.266	42.4101			24.76	-1.45757			24.76	0
	82.4	42.3571			24.8	-1.45757			24.8	0
	82.533	42.3439			24.84	-1.45757			24.84	0
	82.666	42.3483			24.88	-1.45757			24.88	0
	82.8	42.2864			24.92	-1.45757			24.92	0
	82.933	42.2864			24.96	-1.45757			24.96	0
	83.066	42.2555			25	-1.45757			25	0
	83.2	42.2069			25.04	-1.94359			25.04	0.0339
	83.333	42.2599			25.08	-1.45757			25.08	0
	83.466	42.1892			25.12	-1.45757			25.12	0
	83.6	42.1626			25.16	-1.45757			25.16	0
	83.733	42.0609			25.2	-1.45757			25.2	0
	83.866	42.0874			25.24	-1.45757			25.24	0
	84	42.0919			25.28	-1.45757			25.28	0
	84.133	42.0741			25.32	-1.45757			25.32	0
	84.266	42.0653			25.36	-1.45757			25.36	0
	84.4	42.0033			25.4	-1.45757			25.4	0
	84.533	41.8969			25.44	-1.45757			25.44	0
	84.666	41.9546			25.48	-1.45757			25.48	0
	84.8	41.9457			25.52	-1.94359			25.52	0
	84.933	42.0166			25.56	-1.94359			25.56	0
	85.066	41.9944			25.6	-1.94359			25.6	0
	85.2	41.928			25.64	-1.94359			25.64	0
	85.333	42.0077			25.68	-1.94359			25.68	0
	85.466	41.9368			25.72	-1.94359			25.72	0
	85.6	41.9634			25.76	-1.94359			25.76	0
	85.733	41.9413			25.8	-1.94359			25.8	0
	85.866	41.8837			25.84	-1.94359			25.84	0
	86	41.9679			25.88	-1.94359			25.88	0
	86.133	41.7949			25.92	-1.94359			25.92	0
	86.266	41.9457			25.96	-1.94359			25.96	0
	86.4	41.8482			26	-1.94359			26	0
	86.533	41.8482			26.04	-1.94359			26.04	0
	86.666	42.0653			26.08	-1.45757			26.08	0
	86.8	41.959			26.12	-1.45757			26.12	0
	86.933	41.9679			26.16	-1.45757			26.16	0
	87.066	41.9634			26.2	-1.45757			26.2	0
	87.2	41.9989			26.24	-1.45757			26.24	0
	87.333	41.9413			26.28	-1.45757			26.28	0
	87.466	41.959			26.32	-1.45757			26.32	0
	87.6	41.8881			26.36	-1.94359			26.36	0.0339
	87.733	41.928			26.4	-1.94359			26.4	0.0339
	87.866	41.9324			26.44	-1.94359			26.44	0.0339
	88	41.9368			26.48	-1.94359			26.48	0.0339
	88.133	41.9058			26.52	-1.94359			26.52	0.0339
	88.266	41.9767			26.56	-1.94359			26.56	0.0339
	88.4	41.9944			26.6	-1.94359			26.6	0.0339
	88.533	42.0121			26.64	-1.94359			26.64	0.0339
	88.666	41.9944			26.68	-1.94359			26.68	0.0339
	88.8	42.0077			26.72	-1.94359			26.72	0.0339
	88.933	41.9546			26.76	-1.94359			26.76	0.0339
	89.066	42.0254			26.8	-1.94359			26.8	0.0339
	89.2	41.9546			26.84	-1.94359			26.84	0.0339
	89.333	41.9989			26.88	-1.94359			26.88	0.0339
	89.466	42.021			26.92	-1.94359			26.92	0.0339
	89.6	42.0387			26.96	-1.94359			26.96	0.0339
	89.733	42.0653			27	-1.45757			27	0.0339
	89.866	42.0963			27.04	-1.45757			27.04	0.0339
	90	42.1449			27.08	-1.45757			27.08	0.0339
	90.133	42.1848			27.12	-1.94359			27.12	0.0678
	90.266	42.1803			27.16	-1.94359			27.16	0.0678
	90.4	42.114			27.2	-1.94359			27.2	0.0678
	90.533	42.1582			27.24	-1.94359			27.24	0.0678
	90.666	42.229			27.28	-1.94359			27.28	0.0678
	90.8	42.2201			27.32	-1.94359			27.32	0.0678
	90.933	42.1936			27.36	-1.94359			27.36	0.0678
	91.066	42.2378			27.4	-1.94359			27.4	0.0678
	91.2	42.2024			27.44	-1.94359			27.44	0.0678
	91.333	42.1848			27.48	-1.94359			27.48	0.0678
	91.466	42.2687			27.52	-1.94359			27.52	0.0678
	91.6	42.229			27.56	-1.94359			27.56	0.0678
	91.733	42.2201			27.6	-1.45757			27.6	0.0339
	91.866	42.3394			27.64	-1.45757			27.64	0.0339
	92	42.2997			27.68	-1.45757			27.68	0.0339
	92.133	42.3704			27.72	-1.45757			27.72	0.0339
	92.266	42.2908			27.76	-1.45757			27.76	0.0339
	92.4	42.4145			27.8	-1.94359			27.8	0.0678
	92.533	42.3836			27.84	-1.94359			27.84	0.0678
	92.666	42.3306			27.88	-1.94359			27.88	0.0678
	92.8	42.3173			27.92	-1.94359			27.92	0.0678
	92.933	42.335			27.96	-1.94359			27.96	0.0678
	93.066	42.4983			28	-1.94359			28	0.0678
	93.2	42.4586			28.04	-1.94359			28.04	0.0678
	93.333	42.4145			28.08	-1.45757			28.08	0.0678
	93.466	42.4366			28.12	-1.94359			28.12	0.0678
	93.6	42.4189			28.16	-1.45757			28.16	0.0678
	93.733	42.5248			28.2	-1.45757			28.2	0.0678
	93.866	42.4719			28.24	-1.45757			28.24	0.0678
	94	42.4586			28.28	-1.45757			28.28	0.0678
	94.133	42.5424			28.32	-1.45757			28.32	0.0678
	94.266	42.4145			28.36	-1.45757			28.36	0.0678
	94.4	42.5116			28.4	-1.45757			28.4	0.0678
	94.533	42.4145			28.44	-1.45757			28.44	0.0678
	94.666	42.4763			28.48	-1.45757			28.48	0.0678
	94.8	42.4939			28.52	-1.45757			28.52	0.0678
	94.933	42.5645			28.56	-1.94359			28.56	0.0678
	95.066	42.5777			28.6	-1.94359			28.6	0.0678
	95.2	42.613			28.64	-1.94359			28.64	0.0678
	95.333	42.5909			28.68	-1.94359			28.68	0.0678
	95.466	42.5865			28.72	-1.45757			28.72	0.0339
	95.6	42.6086			28.76	-1.45757			28.76	0.0339
	95.733	42.6086			28.8	-1.45757			28.8	0.0339
	95.866	42.6438			28.84	-1.45757			28.84	0.0339
	96	42.6526			28.88	-1.45757			28.88	0.0339
	96.133	42.6614			28.92	-1.45757			28.92	0.0339
	96.266	42.635			28.96	-1.45757			28.96	0.0339
	96.4	42.6835			29	-1.94359			29	0.0339
	96.533	42.7231			29.04	-1.94359			29.04	0.0339
	96.666	42.6658			29.08	-1.94359			29.08	0.0339
	96.799	42.657			29.12	-1.94359			29.12	0.0339
	96.933	42.6482			29.16	-1.45757			29.16	0.0339
	97.066	42.7099			29.2	-1.45757			29.2	0.0339
	97.2	42.657			29.24	-1.45757			29.24	0.0339
	97.333	42.6482			29.28	-1.45757			29.28	0.0339
	97.466	42.6614			29.32	-1.94359			29.32	0.0339
	97.6	42.7495			29.36	-1.45757			29.36	0.0339
	97.733	42.7671			29.4	-1.45757			29.4	0.0339
	97.866	42.7935			29.44	-1.94359			29.44	0.0339
	98	42.7583			29.48	-1.94359			29.48	0.0339
	98.133	42.7495			29.52	-1.94359			29.52	0.0339
	98.266	42.7319			29.56	-1.94359			29.56	0.0339
	98.4	42.7803			29.6	-1.45757			29.6	0
	98.533	42.8375			29.64	-1.94359			29.64	0.0339
	98.666	42.8375			29.68	-1.45757			29.68	0
	98.799	42.8023			29.72	-1.45757			29.72	0
	98.933	42.9035			29.76	-1.45757			29.76	0
	99.066	42.8199			29.8	-1.45757			29.8	0
	99.2	42.8639			29.84	-1.45757			29.84	0
	99.333	42.9254			29.88	-1.94359			29.88	0
	99.466	42.8683			29.92	-1.45757			29.92	-0.0339
	99.6	43.0309			29.96	-1.45757			29.96	-0.0339
	99.733	43.0001			30	-1.94359			30	0
	99.866	42.9079			30.04	-1.94359			30.04	0
	100	43.0353			30.08	-1.45757			30.08	-0.0339
	100.133	42.965			30.12	-1.45757			30.12	-0.0339
	100.266	43.0528			30.16	-1.45757			30.16	-0.0339
	100.4	43.0616			30.2	-1.45757			30.2	-0.0339
	100.533	43.1582			30.24	-1.45757			30.24	-0.0339
	100.666	43.2283			30.28	-1.45757			30.28	-0.0339
	100.799	43.1669			30.32	-1.45757			30.32	-0.0339
	100.933	43.1494			30.36	-1.45757			30.36	-0.0339
	101.066	43.1713			30.4	-1.45757			30.4	-0.0339
	101.2	43.1933			30.44	-1.45757			30.44	-0.0339
	101.333	43.2108			30.48	-1.45757			30.48	-0.0339
	101.466	43.2546			30.52	-1.45757			30.52	-0.0339
	101.6	43.259			30.56	-1.45757			30.56	-0.0339
	101.733	43.3204			30.6	-1.45757			30.6	-0.0339
	101.866	43.478			30.64	-1.45757			30.64	-0.0339
	102	43.2853			30.68	-1.45757			30.68	-0.0339
	102.133	43.3729			30.72	-1.45757			30.72	-0.0339
	102.266	43.4386			30.76	-1.45757			30.76	-0.0339
	102.4	43.3686			30.8	-1.45757			30.8	-0.0339
	102.533	43.4911			30.84	-1.45757			30.84	-0.0339
	102.666	43.443			30.88	-1.94359			30.88	0
	102.799	43.5436			30.92	-1.94359			30.92	0
	102.933	43.583			30.96	-1.94359			30.96	0
	103.066	43.6267			31	-1.94359			31	0
	103.2	43.6223			31.04	-1.94359			31.04	0
	103.333	43.6179			31.08	-1.94359			31.08	0
	103.466	43.6747			31.12	-1.94359			31.12	0
	103.6	43.6704			31.16	-1.94359			31.16	0
	103.733	43.6922			31.2	-1.94359			31.2	0
	103.866	43.6354			31.24	-1.94359			31.24	0
	104	43.714			31.28	-1.94359			31.28	0
	104.133	43.7577			31.32	-1.94359			31.32	0
	104.266	43.7795			31.36	-1.94359			31.36	0
	104.4	43.7795			31.4	-1.94359			31.4	0
	104.533	43.7664			31.44	-1.94359			31.44	0
	104.666	43.8362			31.48	-1.94359			31.48	0
	104.799	43.9017			31.52	-1.45757			31.52	0
	104.933	43.8668			31.56	-1.94359			31.56	0
	105.066	43.8144			31.6	-1.45757			31.6	0
	105.2	43.8493			31.64	-1.94359			31.64	0
	105.333	43.9758			31.68	-1.45757			31.68	0
	105.466	44.015			31.72	-1.45757			31.72	0
	105.6	44.0106			31.76	-1.45757			31.76	0
	105.733	43.9801			31.8	-1.94359			31.8	0
	105.866	44.0455			31.84	-1.94359			31.84	0
	106	44.0585			31.88	-1.94359			31.88	0
	106.133	44.1499			31.92	-1.94359			31.92	0
	106.266	44.1282			31.96	-1.94359			31.96	0
	106.4	44.1456			32	-1.45757			32	0
	106.533	44.1282			32.04	-1.94359			32.04	0
	106.666	44.1586			32.08	-1.94359			32.08	0
	106.799	44.176			32.12	-1.45757			32.12	0
	106.933	44.2587			32.16	-1.45757			32.16	0
	107.066	44.1412			32.2	-1.45757			32.2	0
	107.2	44.3499			32.24	-1.45757			32.24	0
	107.333	44.3021			32.28	-1.45757			32.28	0
	107.466	44.2848			32.32	-1.94359			32.32	0
	107.6	44.4064			32.36	-1.94359			32.36	0
	107.733	44.2934			32.4	-1.94359			32.4	0
	107.866	44.3282			32.44	-1.94359			32.44	0
	108	44.3934			32.48	-1.94359			32.48	0
	108.133	44.4021			32.52	-1.94359			32.52	0
	108.266	44.4932			32.56	-1.94359			32.56	0
	108.4	44.5192			32.6	-1.94359			32.6	0
	108.533	44.4194			32.64	-1.94359			32.64	0
	108.666	44.4498			32.68	-1.94359			32.68	0
	108.799	44.4759			32.72	-1.94359			32.72	0
	108.933	44.5019			32.76	-1.94359			32.76	0
	109.066	44.5756			32.8	-1.94359			32.8	0
	109.2	44.5886			32.84	-1.94359			32.84	0
	109.333	44.6363			32.88	-1.94359			32.88	0
	109.466	44.7013			32.92	-1.94359			32.92	0
	109.6	44.645			32.96	-1.94359			32.96	0
	109.733	44.7186			33	-1.94359			33	0
	109.866	44.7663			33.04	-1.94359			33.04	0
	110	44.736			33.08	-1.94359			33.08	0
	110.133	44.8096			33.12	-1.94359			33.12	0
	110.266	44.9091			33.16	-1.94359			33.16	0
	110.4	44.8788			33.2	-1.94359			33.2	0
	110.533	44.9912			33.24	-1.94359			33.24	0
	110.666	45.0258			33.28	-1.94359			33.28	0
	110.799	45.0214			33.32	-1.94359			33.32	0
	110.933	45.0042			33.36	-1.94359			33.36	0
	111.066	45.0603			33.4	-1.94359			33.4	0
	111.2	45.0085			33.44	-1.94359			33.44	0
	111.333	45.1682			33.48	-1.94359			33.48	0
	111.466	45.0949			33.52	-1.94359			33.52	0
	111.6	45.1078			33.56	-1.94359			33.56	0
	111.733	45.0819			33.6	-1.94359			33.6	0
	111.866	45.1898			33.64	-1.94359			33.64	0
	112	45.2028			33.68	-1.94359			33.68	0
	112.133	45.151			33.72	-1.94359			33.72	0
	112.266	45.1682			33.76	-1.94359			33.76	0
	112.4	45.1639			33.8	-1.45757			33.8	-0.0339
	112.533	45.1682			33.84	-1.45757			33.84	-0.0339
	112.666	45.2631			33.88	-1.45757			33.88	-0.0339
	112.799	45.2804			33.92	-1.45757			33.92	-0.0339
	112.933	45.414			33.96	-1.94359			33.96	0
	113.066	45.3623			34	-1.94359			34	0
	113.2	45.3235			34.04	-1.94359			34.04	0
	113.333	45.2804			34.08	-1.94359			34.08	0
	113.466	45.3666			34.12	-1.94359			34.12	0
	113.6	45.3623			34.16	-1.94359			34.16	0
	113.733	45.3623			34.2	-1.94359			34.2	0
	113.866	45.2933			34.24	-1.94359			34.24	0
	114	45.4355			34.28	-1.94359			34.28	0
	114.133	45.3278			34.32	-1.94359			34.32	0
	114.266	45.401			34.36	-1.94359			34.36	0
	114.4	45.3666			34.4	-1.94359			34.4	0
	114.533	45.3752			34.44	-1.45757			34.44	-0.0339
	114.666	45.3838			34.48	-1.45757			34.48	-0.0339
	114.799	45.5216			34.52	-1.45757			34.52	-0.0339
	114.933	45.5173			34.56	-1.45757			34.56	-0.0339
	115.066	45.5947			34.6	-1.45757			34.6	-0.0339
	115.2	45.513			34.64	-1.45757			34.64	-0.0339
	115.333	45.4915			34.68	-1.45757			34.68	-0.0339
	115.466	45.5001			34.72	-1.45757			34.72	-0.0339
	115.6	45.5732			34.76	-1.45757			34.76	-0.0339
	115.733	45.599			34.8	-1.45757			34.8	-0.0339
	115.866	45.4785			34.84	-1.45757			34.84	-0.0339
	116	45.5001			34.88	-1.45757			34.88	-0.0339
	116.133	45.4269			34.92	-1.45757			34.92	-0.0339
	116.266	45.4656			34.96	-1.45757			34.96	-0.0339
	116.4	45.5474			35	-1.45757			35	-0.0339
	116.533	45.5302			35.04	-1.45757			35.04	-0.0339
	116.666	45.4915			35.08	-1.94359			35.08	0
	116.799	45.4527			35.12	-1.94359			35.12	0
	116.933	45.4915			35.16	-1.94359			35.16	0
	117.066	45.5646			35.2	-1.94359			35.2	0
	117.2	45.6893			35.24	-1.94359			35.24	0
	117.333	45.6807			35.28	-1.94359			35.28	0
	117.466	45.7924			35.32	-1.94359			35.32	0
	117.6	45.6291			35.36	-1.94359			35.36	0
	117.733	45.6764			35.4	-1.94359			35.4	0
	117.866	45.6678			35.44	-1.94359			35.44	0
	118	45.6506			35.48	-1.45757			35.48	0
	118.133	45.6979			35.52	-1.45757			35.52	0
	118.266	45.7666			35.56	-1.45757			35.56	0
	118.4	45.7709			35.6	-1.45757			35.6	0
	118.533	45.7323			35.64	-1.45757			35.64	0
	118.666	45.8267			35.68	-1.45757			35.68	0
	118.799	45.8095			35.72	-1.94359			35.72	0
	118.933	45.7451			35.76	-1.94359			35.76	0
	119.066	45.9468			35.8	-1.94359			35.8	0
	119.2	45.7967			35.84	-1.45757			35.84	0
	119.333	45.8224			35.88	-1.45757			35.88	0
	119.466	45.8653			35.92	-1.45757			35.92	0
	119.6	45.9468			35.96	-1.94359			35.96	0
	119.733	45.8954			36	-1.94359			36	0
	119.866	45.904			36.04	-1.94359			36.04	0
	120	45.9168			36.08	-1.94359			36.08	0
	120.133	45.9897			36.12	-1.94359			36.12	0
	120.266	46.0326			36.16	-1.45757			36.16	-0.0339
	120.4	45.9811			36.2	-1.45757			36.2	-0.0339
	120.533	46.1097			36.24	-1.45757			36.24	-0.0339
	120.666	45.9983			36.28	-1.45757			36.28	-0.0339
	120.8	46.0454			36.32	-1.45757			36.32	-0.0339
	120.933	46.0497			36.36	-1.45757			36.36	-0.0339
	121.066	45.9983			36.4	-1.45757			36.4	-0.0339
	121.2	46.0497			36.44	-1.45757			36.44	-0.0339
	121.333	46.0111			36.48	-1.45757			36.48	-0.0339
	121.466	45.9983			36.52	-1.45757			36.52	-0.0339
	121.599	46.0026			36.56	-1.45757			36.56	-0.0339
	121.733	46.1054			36.6	-1.45757			36.6	-0.0339
	121.866	46.1354			36.64	-1.45757			36.64	-0.0339
	122	46.084			36.68	-1.45757			36.68	-0.0339
	122.133	46.084			36.72	-1.45757			36.72	-0.0339
	122.266	46.1225			36.76	-1.45757			36.76	-0.0339
	122.4	46.1354			36.8	-1.45757			36.8	-0.0339
	122.533	46.1225			36.84	-1.45757			36.84	-0.0339
	122.666	46.0626			36.88	-1.94359			36.88	0
	122.8	46.2039			36.92	-1.94359			36.92	0
	122.933	46.1225			36.96	-1.94359			36.96	0
	123.066	46.1011			37	-1.94359			37	0
	123.2	46.1482			37.04	-1.94359			37.04	0
	123.333	46.1182			37.08	-1.94359			37.08	0
	123.466	46.1439			37.12	-1.94359			37.12	0
	123.6	46.2039			37.16	-1.94359			37.16	0
	123.733	46.2081			37.2	-1.94359			37.2	0
	123.866	46.2766			37.24	-1.94359			37.24	0
	124	46.1696			37.28	-1.94359			37.28	0
	124.133	46.1696			37.32	-1.94359			37.32	0
	124.266	46.2381			37.36	-1.94359			37.36	0
	124.4	46.1696			37.4	-1.94359			37.4	0
	124.533	46.1782			37.44	-1.94359			37.44	0
	124.666	46.221			37.48	-1.94359			37.48	0
	124.8	46.2295			37.52	-1.94359			37.52	0
	124.933	46.2124			37.56	-1.94359			37.56	0
	125.066	46.221			37.6	-1.45757			37.6	-0.0339
	125.2	46.1953			37.64	-1.45757			37.64	-0.0339
	125.333	46.1782			37.68	-1.45757			37.68	-0.0339
	125.466	46.1439			37.72	-1.45757			37.72	-0.0339
	125.6	46.2167			37.76	-1.45757			37.76	-0.0339
	125.733	46.2039			37.8	-1.45757			37.8	-0.0339
	125.866	46.2466			37.84	-1.45757			37.84	-0.0339
	126	46.2809			37.88	-1.45757			37.88	-0.0339
	126.133	46.1782			37.92	-1.45757			37.92	-0.0339
	126.266	46.2039			37.96	-1.45757			37.96	-0.0339
	126.4	46.1739			38	-1.45757			38	-0.0339
	126.533	46.1739			38.04	-1.45757			38.04	-0.0339
	126.666	46.1568			38.08	-1.45757			38.08	-0.0339
	126.8	46.1182			38.12	-1.45757			38.12	-0.0339
	126.933	46.2338			38.16	-1.94359			38.16	0
	127.066	46.0754			38.2	-1.94359			38.2	0
	127.2	46.1439			38.24	-1.94359			38.24	0
	127.333	46.1225			38.28	-1.94359			38.28	0
	127.466	46.0883			38.32	-1.94359			38.32	0
	127.6	46.0583			38.36	-1.45757			38.36	-0.0339
	127.733	46.0968			38.4	-1.45757			38.4	-0.0339
	127.866	46.1225			38.44	-1.94359			38.44	0
	128	46.1097			38.48	-1.94359			38.48	0
	128.133	46.0926			38.52	-1.94359			38.52	0
	128.266	46.1354			38.56	-1.94359			38.56	0
	128.4	46.054			38.6	-1.94359			38.6	0
	128.533	46.0283			38.64	-1.94359			38.64	0
	128.666	46.0411			38.68	-1.94359			38.68	0
	128.8	46.1311			38.72	-1.94359			38.72	0
	128.933	46.0411			38.76	-1.94359			38.76	0
	129.066	46.0326			38.8	-1.45757			38.8	0
	129.2	45.9768			38.84	-1.94359			38.84	0
	129.333	45.9683			38.88	-1.45757			38.88	0
	129.466	45.994			38.92	-1.45757			38.92	0
	129.6	45.9511			38.96	-1.45757			38.96	0
	129.733	45.9511			39	-1.45757			39	0
	129.866	45.8739			39.04	-1.45757			39.04	0
	130	45.9425			39.08	-1.45757			39.08	0
	130.133	45.964			39.12	-1.45757			39.12	0
	130.266	45.9597			39.16	-1.45757			39.16	0
	130.4	45.8868			39.2	-1.45757			39.2	0
	130.533	45.9082			39.24	-1.45757			39.24	0
	130.666	45.8353			39.28	-1.45757			39.28	0
	130.8	45.831			39.32	-1.45757			39.32	0
	130.933	45.8482			39.36	-1.45757			39.36	0
	131.066	45.8353			39.4	-1.45757			39.4	0
	131.2	45.801			39.44	-1.45757			39.44	0
	131.333	45.7752			39.48	-1.45757			39.48	0
	131.466	45.831			39.52	-1.45757			39.52	0
	131.6	45.7838			39.56	-1.94359			39.56	0.0339
	131.733	45.7795			39.6	-1.94359			39.6	0.0339
	131.866	45.7752			39.64	-1.94359			39.64	0.0339
	132	45.7623			39.68	-1.94359			39.68	0.0339
	132.133	45.7108			39.72	-1.94359			39.72	0.0339
	132.266	45.6334			39.76	-1.94359			39.76	0.0339
	132.4	45.6506			39.8	-1.94359			39.8	0.0339
	132.533	45.7408			39.84	-1.94359			39.84	0.0339
	132.666	45.6119			39.88	-1.94359			39.88	0.0339
	132.8	45.6893			39.92	-1.94359			39.92	0.0339
	132.933	45.6635			39.96	-1.94359			39.96	0.0339
	133.066	45.8181			40	-1.94359			40	0.0339
	133.2	45.5775			40.04	-1.94359			40.04	0.0339
	133.333	45.6205			40.08	-1.94359			40.08	0.0339
	133.466	45.5646			40.12	-1.94359			40.12	0.0339
	133.6	45.5947			40.16	-1.94359			40.16	0.0339
	133.733	45.4915			40.2	-1.94359			40.2	0.0339
	133.866	45.5861			40.24	-1.94359			40.24	0.0339
	134	45.5302			40.28	-1.94359			40.28	0.0339
	134.133	45.5001			40.32	-1.94359			40.32	0.0339
	134.266	45.4484			40.36	-1.94359			40.36	0.0339
	134.4	45.513			40.4	-1.94359			40.4	0.0339
	134.533	45.4958			40.44	-1.94359			40.44	0.0339
	134.666	45.4441			40.48	-1.94359			40.48	0.0339
	134.8	45.4484			40.52	-1.94359			40.52	0.0339
	134.933	45.4183			40.56	-1.94359			40.56	0.0339
	135.066	45.3752			40.6	-1.94359			40.6	0.0339
	135.2	45.457			40.64	-1.94359			40.64	0.0339
	135.333	45.358			40.68	-1.94359			40.68	0.0339
	135.466	45.4053			40.72	-1.94359			40.72	0.0339
	135.6	45.3062			40.76	-1.94359			40.76	0.0339
	135.733	45.2976			40.8	-1.94359			40.8	0.0339
	135.866	45.2933			40.84	-1.94359			40.84	0.0339
	136	45.2631			40.88	-1.94359			40.88	0.0339
	136.133	45.289			40.92	-1.45757			40.92	0.0339
	136.266	45.3019			40.96	-1.45757			40.96	0.0339
	136.4	45.2674			41	-1.45757			41	0.0339
	136.533	45.2761			41.04	-1.45757			41.04	0.0339
	136.666	45.2804			41.08	-1.45757			41.08	0.0339
	136.8	45.1251			41.12	-1.45757			41.12	0.0339
	136.933	45.1596			41.16	-1.45757			41.16	0.0339
	137.066	45.1164			41.2	-1.45757			41.2	0.0339
	137.2	45.1726			41.24	-1.45757			41.24	0.0339
	137.333	45.0819			41.28	-1.45757			41.28	0.0339
	137.466	45.0776			41.32	-1.45757			41.32	0.0339
	137.6	45.0474			41.36	-1.45757			41.36	0.0339
	137.733	45.0474			41.4	-1.45757			41.4	0.0339
	137.866	45.1294			41.44	-1.45757			41.44	0.0339
	138	45.0776			41.48	-1.45757			41.48	0.0339
	138.133	45.0733			41.52	-1.94359			41.52	0.0339
	138.266	45.0603			41.56	-1.94359			41.56	0.0339
	138.4	45.0042			41.6	-1.94359			41.6	0.0339
	138.533	45.0042			41.64	-1.94359			41.64	0.0339
	138.666	44.9609			41.68	-1.94359			41.68	0.0339
	138.8	44.9869			41.72	-1.94359			41.72	0.0339
	138.933	44.9091			41.76	-1.94359			41.76	0.0339
	139.066	44.948			41.8	-1.94359			41.8	0.0339
	139.2	44.8961			41.84	-1.94359			41.84	0.0339
	139.333	45.0042			41.88	-1.94359			41.88	0.0339
	139.466	44.9091			41.92	-1.94359			41.92	0.0339
	139.6	44.935			41.96	-1.94359			41.96	0.0339
	139.733	44.9134			42	-1.94359			42	0.0339
	139.866	44.9091			42.04	-1.94359			42.04	0.0339
	140	44.8571			42.08	-1.94359			42.08	0.0339
	140.133	44.8571			42.12	-1.94359			42.12	0.0339
	140.266	44.8096			42.16	-1.94359			42.16	0.0339
	140.4	44.8658			42.2	-1.45757			42.2	0
	140.533	44.8615			42.24	-1.45757			42.24	0
	140.666	44.736			42.28	-1.94359			42.28	0.0339
	140.8	44.736			42.32	-1.94359			42.32	0.0339
	140.933	44.7446			42.36	-1.94359			42.36	0.0339
	141.066	44.6883			42.4	-1.94359			42.4	0.0339
	141.2	44.6796			42.44	-1.94359			42.44	0.0339
	141.333	44.723			42.48	-1.94359			42.48	0.0339
	141.466	44.7143			42.52	-1.94359			42.52	0.0339
	141.6	44.7056			42.56	-1.94359			42.56	0.0339
	141.733	44.6103			42.6	-1.94359			42.6	0.0339
	141.866	44.6146			42.64	-1.94359			42.64	0.0339
	142	44.658			42.68	-1.94359			42.68	0.0339
	142.133	44.5236			42.72	-1.94359			42.72	0.0339
	142.266	44.5843			42.76	-1.94359			42.76	0.0339
	142.4	44.7186			42.8	-1.94359			42.8	0.0339
	142.533	44.71			42.84	-1.94359			42.84	0.0339
	142.666	44.5669			42.88	-1.94359			42.88	0.0339
	142.8	44.6233			42.92	-1.94359			42.92	0.0339
	142.933	44.606			42.96	-1.94359			42.96	0.0339
	143.066	44.5583			43	-1.94359			43	0.0339
	143.2	44.606			43.04	-1.94359			43.04	0.0339
	143.333	44.6146			43.08	-1.94359			43.08	0.0339
	143.466	44.606			43.12	-1.94359			43.12	0.0339
	143.6	44.4845			43.16	-1.94359			43.16	0.0339
	143.733	44.6103			43.2	-1.94359			43.2	0.0339
	143.866	44.4975			43.24	-1.94359			43.24	0
	144	44.4238			43.28	-1.94359			43.28	0
	144.133	44.4845			43.32	-1.94359			43.32	0
	144.266	44.4672			43.36	-1.94359			43.36	0
	144.4	44.4021			43.4	-1.94359			43.4	0
	144.533	44.4194			43.44	-1.94359			43.44	0
	144.666	44.4107			43.48	-1.94359			43.48	0
	144.8	44.4107			43.52	-1.94359			43.52	0
	144.933	44.2717			43.56	-1.94359			43.56	0
	145.066	44.2543			43.6	-1.94359			43.6	0
	145.2	44.3369			43.64	-1.94359			43.64	0
	145.333	44.376			43.68	-1.94359			43.68	0
	145.466	44.3108			43.72	-1.94359			43.72	0
	145.6	44.3456			43.76	-1.94359			43.76	0
	145.733	44.2978			43.8	-1.94359			43.8	0
	145.866	44.2891			43.84	-2.42975			43.84	0
	146	44.3239			43.88	-2.42975			43.88	0
	146.133	44.25			43.92	-2.42975			43.92	0
	146.266	44.3412			43.96	-1.94359			43.96	-0.0339
	146.4	44.2891			44	-1.94359			44	-0.0339
	146.533	44.2804			44.04	-1.94359			44.04	-0.0339
	146.666	44.2674			44.08	-1.94359			44.08	-0.0339
	146.8	44.2152			44.12	-1.94359			44.12	-0.0339
	146.933	44.2934			44.16	-1.94359			44.16	-0.0339
	147.066	44.25			44.2	-1.94359			44.2	-0.0339
	147.2	44.1673			44.24	-1.94359			44.24	-0.0339
	147.333	44.3325			44.28	-1.94359			44.28	-0.0339
	147.466	44.2674			44.32	-2.42975			44.32	0
	147.6	44.2717			44.36	-2.42975			44.36	0
	147.733	44.2021			44.4	-2.42975			44.4	0
	147.866	44.2369			44.44	-2.42975			44.44	0
	148	44.2717			44.48	-2.42975			44.48	0
	148.133	44.1804			44.52	-2.42975			44.52	0
	148.266	44.263			44.56	-2.42975			44.56	0
	148.4	44.2543			44.6	-2.42975			44.6	0
	148.533	44.1586			44.64	-2.42975			44.64	0
	148.666	44.2978			44.68	-2.42975			44.68	0
	148.8	44.25			44.72	-2.42975			44.72	0
	148.933	44.2543			44.76	-1.94359			44.76	0
	149.066	44.163			44.8	-1.94359			44.8	0
	149.2	44.2065			44.84	-1.94359			44.84	0
	149.333	44.1238			44.88	-1.94359			44.88	0
	149.466	44.2108			44.92	-1.94359			44.92	0
	149.6	44.1934			44.96	-1.94359			44.96	0
	149.733	44.2021			45	-1.94359			45	0
	149.866	44.1586			45.04	-1.94359			45.04	0
	150	44.1282			45.08	-1.94359			45.08	0
	150.133	44.1412			45.12	-1.94359			45.12	0
	150.266	44.1108			45.16	-1.94359			45.16	0
	150.4	44.1847			45.2	-1.94359			45.2	0
	150.533	44.1847			45.24	-1.94359			45.24	0
	150.666	44.1238			45.28	-1.94359			45.28	0
	150.8	44.0977			45.32	-1.94359			45.32	0
	150.933	44.1456			45.36	-1.94359			45.36	0
	151.066	44.1543			45.4	-1.94359			45.4	0
	151.2	44.1934			45.44	-1.94359			45.44	0
	151.333	44.2065			45.48	-1.94359			45.48	0
	151.466	44.1325			45.52	-1.94359			45.52	0
	151.6	44.2195			45.56	-1.94359			45.56	0
	151.733	44.1978			45.6	-1.94359			45.6	0
	151.866	44.1195			45.64	-1.94359			45.64	0
	152	44.163			45.68	-1.94359			45.68	0
	152.133	44.2021			45.72	-1.94359			45.72	0
	152.266	44.2152			45.76	-1.94359			45.76	0
	152.4	44.2326			45.8	-1.94359			45.8	0
	152.533	44.176			45.84	-1.94359			45.84	0
	152.666	44.1412			45.88	-1.94359			45.88	0
	152.8	44.2239			45.92	-1.94359			45.92	0
	152.933	44.2065			45.96	-1.94359			45.96	0
	153.066	44.163			46	-1.94359			46	0
	153.2	44.1804			46.04	-1.94359			46.04	0
	153.333	44.2326			46.08	-1.94359			46.08	0
	153.466	44.2326			46.12	-1.94359			46.12	0
	153.6	44.2065			46.16	-1.94359			46.16	0
	153.733	44.2239			46.2	-1.94359			46.2	0
	153.866	44.2065			46.24	-1.94359			46.24	0
	154	44.2543			46.28	-1.94359			46.28	0
	154.133	44.1891			46.32	-1.94359			46.32	0
	154.266	44.1151			46.36	-1.94359			46.36	0
	154.4	44.0716			46.4	-1.94359			46.4	0
	154.533	44.1282			46.44	-1.94359			46.44	0
	154.666	44.2021			46.48	-1.94359			46.48	0
	154.8	44.1673			46.52	-1.94359			46.52	0
	154.933	44.2065			46.56	-1.94359			46.56	0
	155.066	44.2021			46.6	-1.94359			46.6	0
	155.2	44.1195			46.64	-1.94359			46.64	0
	155.333	44.1543			46.68	-1.94359			46.68	0
	155.466	44.1412			46.72	-1.45757			46.72	-0.0339
	155.6	44.2108			46.76	-1.94359			46.76	0
	155.733	44.1456			46.8	-1.94359			46.8	0
	155.866	44.163			46.84	-1.94359			46.84	0
	156	44.2108			46.88	-1.94359			46.88	0
	156.133	44.1586			46.92	-1.94359			46.92	0
	156.266	44.2065			46.96	-1.94359			46.96	0
	156.4	44.176			47	-1.45757			47	0
	156.533	44.1282			47.04	-1.45757			47.04	0
	156.666	44.1847			47.08	-1.45757			47.08	0
	156.8	44.2108			47.12	-1.45757			47.12	0
	156.933	44.1673			47.16	-1.45757			47.16	0
	157.066	44.1978			47.2	-1.45757			47.2	0
	157.2	44.2413			47.24	-1.45757			47.24	0
	157.333	44.1978			47.28	-1.45757			47.28	0
	157.466	44.1325			47.32	-1.45757			47.32	0
	157.6	44.1412			47.36	-1.45757			47.36	0
	157.733	44.163			47.4	-1.45757			47.4	0
	157.866	44.176			47.44	-1.45757			47.44	0
	158	44.2152			47.48	-1.45757			47.48	0
	158.133	44.2369			47.52	-1.45757			47.52	0
	158.266	44.1804			47.56	-1.45757			47.56	0
	158.4	44.1369			47.6	-1.45757			47.6	0
	158.533	44.176			47.64	-1.45757			47.64	0
	158.666	44.1847			47.68	-1.45757			47.68	0
	158.8	44.2369			47.72	-1.45757			47.72	0
	158.933	44.1891			47.76	-1.45757			47.76	0
	159.066	44.1195			47.8	-1.45757			47.8	0
	159.2	44.2152			47.84	-1.45757			47.84	0
	159.333	44.2021			47.88	-1.45757			47.88	0
	159.466	44.2021			47.92	-1.45757			47.92	0
	159.6	44.2195			47.96	-1.45757			47.96	0
	159.733	44.163			48	-1.45757			48	0
	159.866	44.2848			48.04	-1.45757			48.04	0
	160	44.1891			48.08	-1.45757			48.08	0
	160.133	44.2152			48.12	-1.45757			48.12	0
	160.266	44.2369			48.16	-1.94359			48.16	0
	160.4	44.1499			48.2	-1.94359			48.2	0
	160.533	44.2021			48.24	-1.94359			48.24	0
	160.666	44.1804			48.28	-1.94359			48.28	0
	160.8	44.2065			48.32	-1.94359			48.32	0
	160.933	44.2282			48.36	-1.94359			48.36	0
	161.066	44.163			48.4	-1.94359			48.4	0
	161.2	44.3282			48.44	-1.45757			48.44	-0.0339
	161.333	44.25			48.48	-1.45757			48.48	-0.0339
	161.466	44.3195			48.52	-1.45757			48.52	-0.0339
	161.6	44.2848			48.56	-1.45757			48.56	-0.0339
	161.733	44.3456			48.6	-1.45757			48.6	-0.0339
	161.866	44.25			48.64	-1.45757			48.64	-0.0339
	162	44.2282			48.68	-1.45757			48.68	-0.0339
	162.133	44.2195			48.72	-1.45757			48.72	-0.0339
	162.266	44.1543			48.76	-1.45757			48.76	-0.0339
	162.4	44.3499			48.8	-1.45757			48.8	-0.0339
	162.533	44.2369			48.84	-1.45757			48.84	-0.0339
	162.666	44.3239			48.88	-1.45757			48.88	-0.0339
	162.8	44.2978			48.92	-1.45757			48.92	-0.0339
	162.933	44.2587			48.96	-1.45757			48.96	-0.0339
	163.066	44.2934			49	-1.45757			49	-0.0339
	163.2	44.3195			49.04	-1.45757			49.04	-0.0339
	163.333	44.2369			49.08	-1.45757			49.08	-0.0339
	163.466	44.1934			49.12	-1.45757			49.12	-0.0339
	163.6	44.263			49.16	-1.45757			49.16	-0.0339
	163.733	44.2282			49.2	-1.45757			49.2	-0.0339
	163.866	44.1847			49.24	-1.45757			49.24	-0.0339
	164	44.25			49.28	-1.45757			49.28	-0.0339
	164.133	44.25			49.32	-1.45757			49.32	-0.0339
	164.266	44.2021			49.36	-1.45757			49.36	-0.0339
	164.4	44.2804			49.4	-1.45757			49.4	-0.0339
	164.533	44.2282			49.44	-1.45757			49.44	-0.0339
	164.666	44.1369			49.48	-1.94359			49.48	-0.0339
	164.8	44.2674			49.52	-1.94359			49.52	-0.0339
	164.933	44.2152			49.56	-1.45757			49.56	-0.0339
	165.066	44.2326			49.6	-1.45757			49.6	-0.0339
	165.2	44.1847			49.64	-1.45757			49.64	-0.0339
	165.333	44.3195			49.68	-1.45757			49.68	-0.0339
	165.466	44.263			49.72	-1.45757			49.72	-0.0339
	165.6	44.2674			49.76	-1.45757			49.76	-0.0339
	165.733	44.3282			49.8	-1.45757			49.8	-0.0339
	165.866	44.2934			49.84	-1.45757			49.84	-0.0339
	166	44.3195			49.88	-1.45757			49.88	-0.0339
	166.133	44.3152			49.92	-1.94359			49.92	0
	166.266	44.2543			49.96	-1.94359			49.96	0
	166.4	44.3021			50	-1.94359			50	0
	166.533	44.3369			50.04	-1.94359			50.04	0
	166.666	44.263			50.08	-1.45757			50.08	0
	166.8	44.3369			50.12	-1.45757			50.12	0
	166.933	44.2934			50.16	-1.45757			50.16	0
	167.066	44.2934			50.2	-1.45757			50.2	0
	167.2	44.3325			50.24	-1.45757			50.24	0
	167.333	44.3108			50.28	-1.45757			50.28	0
	167.466	44.3456			50.32	-1.45757			50.32	0
	167.6	44.376			50.36	-1.45757			50.36	0
	167.733	44.3934			50.4	-1.94359			50.4	0
	167.866	44.3586			50.44	-1.94359			50.44	0
	168	44.376			50.48	-1.94359			50.48	0
	168.133	44.3499			50.52	-1.45757			50.52	0
	168.266	44.389			50.56	-1.45757			50.56	0
	168.4	44.4672			50.6	-1.45757			50.6	0
	168.533	44.4281			50.64	-1.94359			50.64	0
	168.666	44.4455			50.68	-1.45757			50.68	0
	168.8	44.4759			50.72	-1.45757			50.72	0
	168.933	44.4368			50.76	-1.45757			50.76	0
	169.066	44.4281			50.8	-1.45757			50.8	0
	169.2	44.4498			50.84	-1.45757			50.84	0
	169.333	44.4281			50.88	-1.45757			50.88	0
	169.466	44.5106			50.92	-1.45757			50.92	0
	169.6	44.4411			50.96	-1.45757			50.96	0
	169.733	44.4281			51	-1.45757			51	0
	169.866	44.4672			51.04	-1.45757			51.04	0
	170	44.4107			51.08	-1.94359			51.08	0
	170.133	44.4672			51.12	-1.94359			51.12	0
	170.266	44.4802			51.16	-1.94359			51.16	0
	170.4	44.4845			51.2	-1.94359			51.2	0
	170.533	44.4715			51.24	-1.94359			51.24	0
	170.666	44.5713			51.28	-1.94359			51.28	0
	170.8	44.5409			51.32	-1.94359			51.32	0
	170.933	44.5756			51.36	-1.45757			51.36	-0.0339
	171.066	44.4498			51.4	-1.45757			51.4	-0.0339
	171.2	44.619			51.44	-1.45757			51.44	-0.0339
	171.333	44.5886			51.48	-1.45757			51.48	-0.0339
	171.466	44.5973			51.52	-1.45757			51.52	-0.0339
	171.6	44.5322			51.56	-1.45757			51.56	-0.0339
	171.733	44.5756			51.6	-1.45757			51.6	-0.0339
	171.866	44.5236			51.64	-1.45757			51.64	-0.0339
	172	44.5669			51.68	-1.45757			51.68	-0.0339
	172.133	44.5583			51.72	-1.45757			51.72	-0.0339
	172.266	44.5626			51.76	-1.94359			51.76	-0.0339
	172.4	44.5756			51.8	-1.94359			51.8	-0.0339
	172.533	44.5192			51.84	-1.94359			51.84	-0.0339
	172.666	44.658			51.88	-1.94359			51.88	-0.0339
	172.8	44.658			51.92	-1.94359			51.92	-0.0339
	172.933	44.5669			51.96	-1.94359			51.96	-0.0339
	173.066	44.5886			52	-1.45757			52	-0.0339
	173.2	44.619			52.04	-1.45757			52.04	-0.0339
	173.333	44.5669			52.08	-1.45757			52.08	-0.0339
	173.466	44.6406			52.12	-1.45757			52.12	-0.0339
	173.6	44.5843			52.16	-1.45757			52.16	-0.0678
	173.733	44.6406			52.2	-1.45757			52.2	-0.0678
	173.866	44.7013			52.24	-1.45757			52.24	-0.0678
	174	44.6146			52.28	-1.45757			52.28	-0.0678
	174.133	44.6493			52.32	-1.45757			52.32	-0.0678
	174.266	44.606			52.36	-1.45757			52.36	-0.0678
	174.4	44.6276			52.4	-1.45757			52.4	-0.0678
	174.533	44.6666			52.44	-1.45757			52.44	-0.0678
	174.666	44.723			52.48	-1.45757			52.48	-0.0678
	174.8	44.7273			52.52	-1.45757			52.52	-0.0678
	174.933	44.6623			52.56	-1.45757			52.56	-0.0678
	175.066	44.6406			52.6	-1.45757			52.6	-0.0678
	175.2	44.6883			52.64	-1.45757			52.64	-0.0678
	175.333	44.6363			52.68	-1.45757			52.68	-0.0678
	175.466	44.723			52.72	-1.94359			52.72	-0.0339
	175.6	44.671			52.76	-1.94359			52.76	-0.0339
	175.733	44.71			52.8	-1.94359			52.8	-0.0339
	175.866	44.684			52.84	-1.94359			52.84	-0.0339
	176	44.6536			52.88	-1.94359			52.88	-0.0339
	176.133	44.7706			52.92	-1.45757			52.92	-0.0339
	176.266	44.7663			52.96	-1.45757			52.96	-0.0339
	176.4	44.8009			53	-1.45757			53	-0.0339
	176.533	44.8571			53.04	-1.45757			53.04	-0.0339
	176.666	44.7706			53.08	-1.45757			53.08	-0.0339
	176.8	44.8269			53.12	-1.45757			53.12	-0.0339
	176.933	44.7533			53.16	-1.45757			53.16	-0.0339
	177.066	44.7186			53.2	-1.45757			53.2	-0.0339
	177.2	44.6883			53.24	-1.94359			53.24	0
	177.333	44.7143			53.28	-1.94359			53.28	0
	177.466	44.697			53.32	-1.94359			53.32	0
	177.6	44.7619			53.36	-1.94359			53.36	0
	177.733	44.7446			53.4	-1.94359			53.4	0
	177.866	44.8355			53.44	-1.45757			53.44	-0.0339
	178	44.7619			53.48	-1.45757			53.48	-0.0339
	178.133	44.7619			53.52	-1.45757			53.52	-0.0339
	178.266	44.7143			53.56	-1.45757			53.56	-0.0339
	178.4	44.8355			53.6	-1.45757			53.6	-0.0339
	178.533	44.7576			53.64	-1.45757			53.64	-0.0339
	178.666	44.8225			53.68	-1.94359			53.68	0
	178.8	44.7749			53.72	-1.94359			53.72	0
	178.933	44.8225			53.76	-1.94359			53.76	0
	179.066	44.8225			53.8	-1.94359			53.8	0
	179.2	44.7792			53.84	-1.45757			53.84	0
	179.333	44.7922			53.88	-1.94359			53.88	0
	179.466	44.8874			53.92	-1.94359			53.92	0
	179.6	44.7966			53.96	-1.45757			53.96	0
	179.733	44.7706			54	-1.45757			54	0
	179.866	44.8485			54.04	-1.45757			54.04	0
	180	44.8009			54.08	-1.45757			54.08	0
	180.133	44.8269			54.12	-1.45757			54.12	0
	180.266	44.7446			54.16	-1.45757			54.16	0
	180.4	44.7186			54.2	-1.45757			54.2	0
	180.533	44.8485			54.24	-1.45757			54.24	0
	180.666	44.8269			54.28	-1.45757			54.28	0
	180.8	44.8788			54.32	-1.45757			54.32	0
	180.933	44.8615			54.36	-1.45757			54.36	0
	181.066	44.8658			54.4	-1.45757			54.4	0
	181.2	44.736			54.44	-1.45757			54.44	0
	181.333	44.8355			54.48	-1.45757			54.48	0
	181.466	44.8009			54.52	-1.45757			54.52	0
	181.6	44.8528			54.56	-1.45757			54.56	0
	181.733	44.8182			54.6	-1.45757			54.6	0
	181.866	44.8269			54.64	-1.45757			54.64	0
	182	44.8528			54.68	-1.45757			54.68	0
	182.133	44.8139			54.72	-1.45757			54.72	0
	182.266	44.8874			54.76	-1.45757			54.76	0
	182.4	44.8139			54.8	-1.45757			54.8	0
	182.533	44.8701			54.84	-1.45757			54.84	0
	182.666	44.8831			54.88	-1.45757			54.88	0
	182.8	44.8831			54.92	-1.45757			54.92	0
	182.933	44.8398			54.96	-1.45757			54.96	0
	183.066	44.8571			55	-1.45757			55	0
	183.2	44.922			55.04	-1.45757			55.04	0
	183.333	44.8225			55.08	-1.45757			55.08	0
	183.466	44.9739			55.12	-1.45757			55.12	0
	183.6	44.8398			55.16	-1.45757			55.16	0
	183.733	44.8571			55.2	-1.45757			55.2	0
	183.866	44.8874			55.24	-1.45757			55.24	0
	184	44.8398			55.28	-1.45757			55.28	0
	184.133	44.8745			55.32	-1.45757			55.32	0
	184.266	44.9047			55.36	-1.45757			55.36	0
	184.4	44.8528			55.4	-1.45757			55.4	0
	184.533	44.8571			55.44	-1.45757			55.44	0
	184.666	44.8485			55.48	-1.45757			55.48	0
	184.8	44.9004			55.52	-1.45757			55.52	0
	184.933	44.9047			55.56	-1.45757			55.56	0
	185.066	44.8745			55.6	-1.45757			55.6	0
	185.2	44.8658			55.64	-1.45757			55.64	0
	185.333	44.8788			55.68	-1.45757			55.68	0
	185.466	44.9955			55.72	-1.45757			55.72	0
	185.6	44.9307			55.76	-1.45757			55.76	0
	185.733	44.8615			55.8	-1.45757			55.8	0
	185.866	44.8701			55.84	-1.45757			55.84	0
	186	44.8658			55.88	-1.45757			55.88	0
	186.133	44.8485			55.92	-1.94359			55.92	0.0339
	186.266	44.8701			55.96	-1.94359			55.96	0.0339
	186.4	44.8485			56	-1.94359			56	0.0339
	186.533	44.8398			56.04	-1.94359			56.04	0.0339
	186.666	44.9263			56.08	-1.45757			56.08	0
	186.8	44.8139			56.12	-1.45757			56.12	0
	186.933	44.922			56.16	-1.45757			56.16	0
	187.066	44.8745			56.2	-1.45757			56.2	0
	187.2	44.9047			56.24	-1.45757			56.24	0
	187.333	44.935			56.28	-1.45757			56.28	0
	187.466	44.9004			56.32	-1.45757			56.32	0
	187.6	44.9263			56.36	-1.45757			56.36	0
	187.733	44.9047			56.4	-1.45757			56.4	0
	187.866	44.9307			56.44	-1.45757			56.44	0
	188	44.9869			56.48	-1.45757			56.48	0
	188.133	44.9739			56.52	-1.45757			56.52	0
	188.266	44.9782			56.56	-1.94359			56.56	0
	188.4	44.9134			56.6	-1.94359			56.6	0
	188.533	44.9523			56.64	-1.94359			56.64	0
	188.666	44.9696			56.68	-1.94359			56.68	0
	188.8	44.9436			56.72	-1.94359			56.72	0
	188.933	44.9869			56.76	-1.94359			56.76	0
	189.066	45.0344			56.8	-1.94359			56.8	0
	189.2	44.9739			56.84	-1.94359			56.84	0
	189.333	44.9566			56.88	-1.94359			56.88	0
	189.466	44.9955			56.92	-1.94359			56.92	0
	189.6	44.9263			56.96	-1.45757			56.96	0
	189.733	45.0128			57	-1.45757			57	0
	189.866	44.9652			57.04	-1.45757			57.04	0
	190	44.9869			57.08	-1.45757			57.08	0
	190.133	44.9696			57.12	-1.45757			57.12	0
	190.266	44.9739			57.16	-1.45757			57.16	0
	190.4	44.9912			57.2	-1.45757			57.2	0
	190.533	45.0171			57.24	-1.45757			57.24	0
	190.666	45.0258			57.28	-1.45757			57.28	0
	190.8	44.9825			57.32	-1.45757			57.32	0
	190.933	44.9652			57.36	-1.45757			57.36	0
	191.066	44.9782			57.4	-1.45757			57.4	0
	191.2	44.9523			57.44	-1.94359			57.44	0.0339
	191.333	44.9825			57.48	-1.94359			57.48	0.0339
	191.466	45.0258			57.52	-1.94359			57.52	0.0339
	191.6	44.9825			57.56	-1.94359			57.56	0.0339
	191.733	44.9782			57.6	-1.94359			57.6	0.0339
	191.866	44.9696			57.64	-1.94359			57.64	0.0339
	192	44.9739			57.68	-1.45757			57.68	0.0339
	192.133	45.0171			57.72	-1.45757			57.72	0.0339
	192.266	44.9825			57.76	-1.45757			57.76	0.0339
	192.4	44.9523			57.8	-1.45757			57.8	0.0339
	192.533	45.0344			57.84	-1.45757			57.84	0.0339
	192.666	45.0042			57.88	-1.45757			57.88	0.0339
	192.8	45.0171			57.92	-1.94359			57.92	0.0339
	192.933	45.0301			57.96	-1.94359			57.96	0.0339
	193.066	44.9696			58	-1.94359			58	0.0339
	193.2	45.0344			58.04	-1.94359			58.04	0.0339
	193.333	45.0474			58.08	-1.94359			58.08	0.0339
	193.466	45.0387			58.12	-1.94359			58.12	0.0339
	193.6	45.0474			58.16	-1.94359			58.16	0.0339
	193.733	45.1164			58.2	-1.94359			58.2	0.0339
	193.866	45.043			58.24	-1.94359			58.24	0.0339
	194	45.0301			58.28	-1.94359			58.28	0.0339
	194.133	45.0085			58.32	-1.94359			58.32	0.0339
	194.266	45.0258			58.36	-1.94359			58.36	0.0339
	194.4	45.0474			58.4	-1.94359			58.4	0.0339
	194.533	44.9523			58.44	-1.94359			58.44	0.0339
	194.666	45.0474			58.48	-1.94359			58.48	0.0339
	194.8	45.0214			58.52	-1.94359			58.52	0.0339
	194.933	45.0819			58.56	-1.94359			58.56	0.0339
	195.066	45.0733			58.6	-1.94359			58.6	0.0339
	195.2	45.043			58.64	-1.94359			58.64	0.0339
	195.333	44.9869			58.68	-1.94359			58.68	0.0339
	195.466	45.0517			58.72	-1.45757			58.72	0
	195.6	45.0085			58.76	-1.45757			58.76	0
	195.733	44.9912			58.8	-1.45757			58.8	0
	195.866	45.0819			58.84	-1.94359			58.84	0
	196	45.056			58.88	-1.94359			58.88	0
	196.133	45.0733			58.92	-1.94359			58.92	0
	196.266	45.1337			58.96	-1.94359			58.96	0
	196.4	45.0949			59	-1.94359			59	0
	196.533	45.0128			59.04	-1.94359			59.04	0
	196.666	44.9955			59.08	-1.94359			59.08	0
	196.8	45.0258			59.12	-1.94359			59.12	0
	196.933	44.9998			59.16	-1.94359			59.16	0
	197.066	45.0344			59.2	-1.94359			59.2	0
	197.2	44.9739			59.24	-1.94359			59.24	0
	197.333	45.0171			59.28	-1.94359			59.28	0
	197.466	45.0301			59.32	-1.94359			59.32	0
	197.6	45.0474			59.36	-1.94359			59.36	0
	197.733	45.0128			59.4	-1.94359			59.4	0
	197.866	44.9825			59.44	-1.94359			59.44	0
	198	45.0603			59.48	-1.94359			59.48	0
	198.133	45.069			59.52	-1.94359			59.52	0
	198.266	45.0905			59.56	-1.94359			59.56	0
	198.4	44.9825			59.6	-1.94359			59.6	0
	198.533	44.9739			59.64	-1.94359			59.64	0
	198.666	44.9004			59.68	-1.94359			59.68	0
	198.8	44.9696			59.72	-1.94359			59.72	0
	198.933	44.9912			59.76	-1.94359			59.76	0
	199.066	44.9955			59.8	-1.94359			59.8	0
	199.199	44.948			59.84	-1.94359			59.84	0
	199.333	45.0819			59.88	-1.94359			59.88	0
	199.466	44.9609			59.92	-1.94359			59.92	0
	199.6	44.9955			59.96	-1.94359			59.96	0
	199.733	44.9004			60	-1.94359			60	0
	199.866	44.9263			60.04	-1.94359			60.04	0
	200	44.9263			60.08	-1.94359			60.08	0
	200.133	44.9869			60.12	-1.94359			60.12	0
	200.266	44.9436			60.16	-1.94359			60.16	0
	200.4	44.8961			60.2	-1.94359			60.2	0
	200.533	44.9652			60.24	-1.94359			60.24	0
	200.666	44.9091			60.28	-1.94359			60.28	0
	200.8	44.9523			60.32	-1.94359			60.32	0
	200.933	44.9566			60.36	-1.94359			60.36	0
	201.066	45.043			60.4	-1.94359			60.4	0
	201.199	44.9652			60.44	-1.94359			60.44	0
	201.333	44.9869			60.48	-1.45757			60.48	0
	201.466	45.069			60.52	-1.45757			60.52	0
	201.6	44.9652			60.56	-1.45757			60.56	0
	201.733	44.9523			60.6	-1.45757			60.6	0
	201.866	44.948			60.64	-1.45757			60.64	0
	202	44.9566			60.68	-1.45757			60.68	0
	202.133	44.9091			60.72	-1.45757			60.72	0
	202.266	44.9393			60.76	-1.45757			60.76	0
	202.4	44.9696			60.8	-1.45757			60.8	0
	202.533	44.9609			60.84	-1.94359			60.84	0
	202.666	45.0603			60.88	-1.94359			60.88	0
	202.8	44.9912			60.92	-1.94359			60.92	0
	202.933	44.9393			60.96	-1.94359			60.96	0
	203.066	44.922			61	-1.45757			61	0
	203.199	44.9609			61.04	-1.45757			61.04	0
	203.333	44.9825			61.08	-1.45757			61.08	0
	203.466	44.9436			61.12	-1.45757			61.12	0
	203.6	44.9393			61.16	-1.45757			61.16	0
	203.733	44.9825			61.2	-1.45757			61.2	0
	203.866	44.9652			61.24	-1.94359			61.24	0.0339
	204	44.922			61.28	-1.94359			61.28	0.0339
	204.133	44.9263			61.32	-1.94359			61.32	0.0339
	204.266	44.9393			61.36	-1.45757			61.36	0.0339
	204.4	45.0258			61.4	-1.45757			61.4	0.0339
	204.533	44.935			61.44	-1.45757			61.44	0.0339
	204.666	44.9436			61.48	-1.45757			61.48	0.0339
	204.8	44.9912			61.52	-1.45757			61.52	0.0339
	204.933	44.9523			61.56	-1.94359			61.56	0.0678
	205.066	44.9609			61.6	-1.94359			61.6	0.0678
	205.199	44.8398			61.64	-1.94359			61.64	0.0678
	205.333	44.9134			61.68	-1.94359			61.68	0.0678
	205.466	44.8831			61.72	-1.94359			61.72	0.0678
	205.6	44.8745			61.76	-1.94359			61.76	0.0678
	205.733	44.935			61.8	-1.94359			61.8	0.0678
	205.866	44.8918			61.84	-1.94359			61.84	0.0678
	206	44.8701			61.88	-1.45757			61.88	0.0339
	206.133	44.8831			61.92	-1.94359			61.92	0.0678
	206.266	44.9047			61.96	-1.45757			61.96	0.0339
	206.4	44.9696			62	-1.45757			62	0.0339
	206.533	44.9134			62.04	-1.45757			62.04	0.0339
	206.666	44.9263			62.08	-1.45757			62.08	0.0339
	206.8	44.8831			62.12	-1.45757			62.12	0.0339
	206.933	45.0128			62.16	-1.45757			62.16	0.0339
	207.066	44.9091			62.2	-1.45757			62.2	0.0339
	207.199	44.8788			62.24	-1.45757			62.24	0.0339
	207.333	44.8615			62.28	-1.45757			62.28	0.0339
	207.466	44.8918			62.32	-1.45757			62.32	0.0339
	207.6	44.8874			62.36	-1.45757			62.36	0.0339
	207.733	44.8874			62.4	-1.45757			62.4	0.0339
	207.866	44.8182			62.44	-1.94359			62.44	0.0339
	208	44.8745			62.48	-1.45757			62.48	0
	208.133	44.8701			62.52	-1.45757			62.52	0
	208.266	44.8615			62.56	-1.45757			62.56	0
	208.4	44.8918			62.6	-1.45757			62.6	0
	208.533	44.8442			62.64	-1.45757			62.64	0
	208.666	44.8182			62.68	-1.45757			62.68	0
	208.8	44.7576			62.72	-1.45757			62.72	0
	208.933	44.7836			62.76	-1.45757			62.76	0
	209.066	44.736			62.8	-1.45757			62.8	0
	209.199	44.7792			62.84	-1.45757			62.84	0
	209.333	44.8312			62.88	-1.45757			62.88	0
	209.466	44.8139			62.92	-1.45757			62.92	0
	209.6	44.7836			62.96	-1.45757			62.96	0
	209.733	44.8139			63	-1.45757			63	0
	209.866	44.7316			63.04	-1.45757			63.04	0
	210	44.7533			63.08	-1.45757			63.08	0
	210.133	44.7316			63.12	-1.94359			63.12	0.0339
	210.266	44.723			63.16	-1.94359			63.16	0.0339
	210.4	44.7273			63.2	-1.94359			63.2	0.0339
	210.533	44.7576			63.24	-1.94359			63.24	0.0339
	210.666	44.7619			63.28	-1.94359			63.28	0.0339
	212	44.8009			63.32	-1.94359			63.32	0.0339
	212.133	44.7706			63.36	-1.94359			63.36	0.0339
	212.266	44.7922			63.4	-1.94359			63.4	0.0339
	212.4	44.7533			63.44	-1.94359			63.44	0.0339
	212.533	44.7619			63.48	-1.94359			63.48	0.0339
	212.666	44.7186			63.52	-1.94359			63.52	0.0339
	212.8	44.8052			63.56	-1.94359			63.56	0.0339
	212.933	44.697			63.6	-1.45757			63.6	0
	213.066	44.723			63.64	-1.45757			63.64	0
	213.199	44.7273			63.68	-1.45757			63.68	0
	213.333	44.8139			63.72	-1.45757			63.72	0
	213.466	44.7273			63.76	-1.45757			63.76	0
	213.6	44.7403			63.8	-1.45757			63.8	0
	213.733	44.7273			63.84	-1.45757			63.84	0
	213.866	44.7143			63.88	-1.45757			63.88	0
	214	44.7792			63.92	-1.45757			63.92	0
	214.133	44.7273			63.96	-1.45757			63.96	0
	214.266	44.6536			64	-1.45757			64	0
	214.4	44.7143			64.04	-1.45757			64.04	0
	214.533	44.684			64.08	-1.94359			64.08	0
	214.666	44.8528			64.12	-1.94359			64.12	0
	214.8	44.7576			64.16	-1.45757			64.16	0
	214.933	44.7143			64.2	-1.45757			64.2	0
	215.066	44.6016			64.24	-1.45757			64.24	0
	215.199	44.5756			64.28	-1.45757			64.28	0
	215.333	44.5843			64.32	-1.45757			64.32	0
	215.466	44.5453			64.36	-1.94359			64.36	0
	215.6	44.4932			64.4	-1.45757			64.4	0
	215.733	44.593			64.44	-1.94359			64.44	0
	215.866	44.5886			64.48	-1.45757			64.48	0
	216	44.6146			64.52	-1.94359			64.52	0
	216.133	44.6926			64.56	-1.94359			64.56	0
	216.266	44.5409			64.6	-1.45757			64.6	0
	216.4	44.5973			64.64	-1.45757			64.64	0
	216.533	44.5583			64.68	-1.45757			64.68	0
	216.666	44.5539			64.72	-1.45757			64.72	0
	216.8	44.58			64.76	-1.45757			64.76	0
	216.933	44.5626			64.8	-1.45757			64.8	0
	217.066	44.5192			64.84	-1.94359			64.84	0
	217.199	44.5626			64.88	-1.45757			64.88	0
	217.333	44.606			64.92	-1.45757			64.92	0
	217.466	44.5106			64.96	-1.45757			64.96	0
	217.6	44.5713			65	-1.45757			65	0
	217.733	44.58			65.04	-1.45757			65.04	0
	217.866	44.5583			65.08	-1.45757			65.08	0
	218	44.4455			65.12	-1.45757			65.12	0
	218.133	44.4455			65.16	-1.45757			65.16	0
	218.266	44.376			65.2	-1.45757			65.2	0
	218.4	44.4194			65.24	-1.45757			65.24	0
	218.533	44.4107			65.28	-1.45757			65.28	0
	218.666	44.376			65.32	-1.45757			65.32	0
	218.8	44.4455			65.36	-1.45757			65.36	0
	218.933	44.4411			65.4	-1.45757			65.4	0
	219.066	44.4107			65.44	-1.45757			65.44	0
	219.199	44.376			65.48	-1.45757			65.48	0
	219.333	44.4281			65.52	-1.45757			65.52	0
	219.466	44.4368			65.56	-1.45757			65.56	0
	219.6	44.389			65.6	-1.45757			65.6	0
	219.733	44.3499			65.64	-1.45757			65.64	0
	219.866	44.4281			65.68	-1.45757			65.68	0
	220	44.4281			65.72	-1.45757			65.72	0
	220.133	44.376			65.76	-1.45757			65.76	0
	220.266	44.3673			65.8	-1.45757			65.8	0
	220.4	44.363			65.84	-1.45757			65.84	0
	220.533	44.4194			65.88	-1.45757			65.88	0
	220.666	44.3673			65.92	-1.45757			65.92	0
	220.8	44.3456			65.96	-1.45757			65.96	0
	220.933	44.3282			66	-1.45757			66	0
	221.066	44.3456			66.04	-1.45757			66.04	0
	221.199	44.3152			66.08	-1.45757			66.08	0
	221.333	44.3673			66.12	-1.45757			66.12	0
	221.466	44.389			66.16	-1.45757			66.16	0
	221.6	44.3586			66.2	-1.45757			66.2	0
	221.733	44.2717			66.24	-1.45757			66.24	0
	221.866	44.3499			66.28	-1.45757			66.28	0
	222	44.4107			66.32	-1.45757			66.32	0
	222.133	44.3977			66.36	-1.45757			66.36	0
	222.266	44.376			66.4	-1.94359			66.4	0
	222.4	44.3195			66.44	-1.94359			66.44	0
	222.533	44.3543			66.48	-1.94359			66.48	0
	222.666	44.4411			66.52	-1.94359			66.52	0
	222.8	44.3239			66.56	-1.94359			66.56	0
	222.933	44.4064			66.6	-1.94359			66.6	0
	223.066	44.4064			66.64	-1.45757			66.64	-0.0339
	223.199	44.4585			66.68	-1.45757			66.68	-0.0339
	223.333	44.263			66.72	-1.45757			66.72	-0.0339
	223.466	44.3673			66.76	-1.94359			66.76	0
	223.6	44.2891			66.8	-1.45757			66.8	-0.0339
	223.733	44.3412			66.84	-1.45757			66.84	-0.0339
	223.866	44.363			66.88	-1.45757			66.88	-0.0339
	224	44.4064			66.92	-1.45757			66.92	-0.0339
	224.133	44.3195			66.96	-1.45757			66.96	-0.0339
	224.266	44.2674			67	-1.45757			67	-0.0339
	224.4	44.3282			67.04	-1.45757			67.04	-0.0339
	224.533	44.3195			67.08	-1.45757			67.08	-0.0339
	224.666	44.2674			67.12	-1.45757			67.12	-0.0339
	224.8	44.2761			67.16	-1.45757			67.16	-0.0339
	224.933	44.3412			67.2	-1.45757			67.2	-0.0339
	225.066	44.2717			67.24	-1.45757			67.24	-0.0339
	225.199	44.2674			67.28	-1.45757			67.28	-0.0339
	225.333	44.3152			67.32	-1.45757			67.32	-0.0339
	225.466	44.25			67.36	-1.45757			67.36	-0.0339
	225.6	44.3152			67.4	-1.45757			67.4	-0.0339
	225.733	44.3586			67.44	-1.45757			67.44	-0.0339
	225.866	44.3803			67.48	-1.45757			67.48	-0.0339
	226	44.363			67.52	-1.45757			67.52	-0.0339
	226.133	44.3325			67.56	-1.94359			67.56	-0.0339
	226.266	44.3282			67.6	-1.45757			67.6	-0.0339
	226.4	44.3543			67.64	-1.45757			67.64	-0.0339
	226.533	44.4107			67.68	-1.45757			67.68	-0.0339
	226.666	44.3673			67.72	-1.45757			67.72	-0.0339
	226.8	44.3065			67.76	-1.45757			67.76	-0.0339
	226.933	44.2934			67.8	-1.45757			67.8	-0.0339
	227.066	44.3456			67.84	-1.45757			67.84	-0.0339
	227.199	44.3021			67.88	-1.45757			67.88	-0.0339
	227.333	44.2848			67.92	-1.45757			67.92	-0.0339
	227.466	44.3195			67.96	-1.45757			67.96	-0.0339
	227.6	44.363			68	-1.45757			68	-0.0339
	227.733	44.3412			68.04	-1.45757			68.04	-0.0339
	227.866	44.25			68.08	-1.45757			68.08	-0.0339
	228	44.3108			68.12	-1.45757			68.12	-0.0339
	228.133	44.3934			68.16	-1.45757			68.16	-0.0339
	228.266	44.4498			68.2	-1.45757			68.2	-0.0339
	228.4	44.3934			68.24	-1.45757			68.24	-0.0339
	228.533	44.3803			68.28	-1.45757			68.28	-0.0339
	228.666	44.3934			68.32	-1.45757			68.32	-0.0339
	228.8	44.376			68.36	-1.94359			68.36	0
	228.933	44.3717			68.4	-1.94359			68.4	0
	229.066	44.4194			68.44	-1.94359			68.44	0
	229.199	44.3717			68.48	-1.94359			68.48	0
	229.333	44.3803			68.52	-1.94359			68.52	0
	229.466	44.363			68.56	-1.94359			68.56	0
	229.6	44.3108			68.6	-1.94359			68.6	0
	229.733	44.3934			68.64	-1.94359			68.64	0
	229.866	44.4368			68.68	-1.94359			68.68	0
	230	44.4064			68.72	-1.94359			68.72	0
	230.133	44.3195			68.76	-1.94359			68.76	0
	230.266	44.3282			68.8	-1.45757			68.8	0
	230.4	44.3369			68.84	-1.45757			68.84	0
	230.533	44.3456			68.88	-1.45757			68.88	0
	230.666	44.363			68.92	-1.45757			68.92	0
	230.8	44.4281			68.96	-1.45757			68.96	0
	230.933	44.3282			69	-1.45757			69	0
	231.066	44.363			69.04	-1.45757			69.04	0
	231.199	44.4845			69.08	-1.45757			69.08	0
	231.333	44.3673			69.12	-1.45757			69.12	0
	231.466	44.3065			69.16	-1.45757			69.16	0
	231.6	44.3803			69.2	-1.45757			69.2	0
	231.733	44.3499			69.24	-1.45757			69.24	0
	231.866	44.3369			69.28	-1.45757			69.28	0
	232	44.3412			69.32	-1.45757			69.32	0
	232.133	44.3499			69.36	-1.45757			69.36	0
	232.266	44.4455			69.4	-1.45757			69.4	0
	232.4	44.363			69.44	-1.45757			69.44	0
	232.533	44.4238			69.48	-1.45757			69.48	0
	232.666	44.4238			69.52	-1.45757			69.52	0
	232.8	44.4064			69.56	-1.45757			69.56	0
	232.933	44.3282			69.6	-1.45757			69.6	0
	233.066	44.4368			69.64	-1.45757			69.64	0
	233.199	44.4238			69.68	-1.45757			69.68	0
	233.333	44.4368			69.72	-1.45757			69.72	0
	233.466	44.4151			69.76	-1.45757			69.76	0
	233.6	44.4889			69.8	-1.45757			69.8	0
	233.733	44.4324			69.84	-1.45757			69.84	0
	233.866	44.4975			69.88	-1.45757			69.88	0
	234	44.4715			69.92	-1.94359			69.92	0
	234.133	44.5192			69.96	-1.94359			69.96	0
	234.266	44.5192			70	-1.94359			70	0
	234.4	44.5626			70.04	-1.94359			70.04	0
	234.533	44.5366			70.08	-1.94359			70.08	0
	234.666	44.5539			70.12	-1.94359			70.12	0
	234.8	44.5539			70.16	-1.94359			70.16	0
	234.933	44.6016			70.2	-1.94359			70.2	0
	235.066	44.5236			70.24	-1.94359			70.24	0
	235.199	44.5192			70.28	-1.94359			70.28	0
	235.333	44.5669			70.32	-1.94359			70.32	0
	235.466	44.5192			70.36	-1.94359			70.36	0
	235.6	44.5496			70.4	-1.94359			70.4	0
	235.733	44.6103			70.44	-1.94359			70.44	0
	235.866	44.6276			70.48	-1.94359			70.48	0
	236	44.7056			70.52	-1.94359			70.52	0
	236.133	44.5843			70.56	-1.94359			70.56	0
	236.266	44.5669			70.6	-1.94359			70.6	0
	236.4	44.736			70.64	-1.45757			70.64	-0.0339
	236.533	44.6623			70.68	-1.45757			70.68	-0.0339
	236.666	44.684			70.72	-1.45757			70.72	-0.0339
	236.8	44.5539			70.76	-1.45757			70.76	-0.0339
	236.933	44.6796			70.8	-1.45757			70.8	-0.0339
	237.066	44.7056			70.84	-1.94359			70.84	-0.0339
	237.199	44.6146			70.88	-1.45757			70.88	-0.0339
	237.333	44.6406			70.92	-1.45757			70.92	-0.0339
	237.466	44.6406			70.96	-1.94359			70.96	-0.0339
	237.6	44.7056			71	-1.94359			71	-0.0339
	237.733	44.684			71.04	-1.94359			71.04	-0.0339
	237.866	44.671			71.08	-1.94359			71.08	-0.0339
	238	44.7922			71.12	-1.45757			71.12	0
	238.133	44.8355			71.16	-1.45757			71.16	0
	238.266	44.8009			71.2	-1.94359			71.2	0.0678
	238.4	44.7749			71.24	-1.94359			71.24	0.16949
	238.533	44.8658			71.28	-0.97165			71.28	0.30508
	238.666	44.7879			71.32	-0.48581			71.32	0.40678
	238.8	44.7836			71.36	0			71.36	0.47458
	238.933	44.8528			71.4	0			71.4	0.64407
	239.066	44.8615			71.44	0.97165			71.44	0.91525
	239.199	44.8312			71.48	2.91608			71.48	1.22034
	239.333	44.8874			71.52	4.86387			71.52	1.52542
	239.466	44.9263			71.56	6.81731			71.56	1.52542
	239.6	44.9307			71.6	6.81731			71.6	1.52542
	239.733	44.9091			71.64	6.81731			71.64	1.52542
	239.866	44.8442			71.68	6.81731			71.68	1.52542
	240	44.9177			71.72	6.81731			71.72	1.52542
	240.133	44.9047			71.76	6.81731			71.76	1.52542
	240.266	45.069			71.8	6.81731			71.8	1.52542
	240.4	44.9004			71.84	6.81731			71.84	1.52542
	240.533	44.9955			71.88	6.81731			71.88	1.52542
	240.666	45.043			71.92	6.81731			71.92	1.52542
	240.8	44.9566			71.96	7.30683			71.96	1.42373
	240.933	45.0171			72	6.32829			72	1.15254
	241.066	45.0776			72.04	4.37648			72.04	0.67797
	241.199	44.9566			72.08	0.97165			72.08	0.0339
	241.333	45.0344			72.12	-1.45757			72.12	0
	241.466	45.056			72.16	-1.94359			72.16	0.0339
	241.6	45.0992			72.2	-1.45757			72.2	0.0339
	241.733	45.0301			72.24	-1.45757			72.24	0.0339
	241.866	45.0733			72.28	-1.45757			72.28	0.0339
	242	45.0646			72.32	-0.97165			72.32	0.0339
	242.133	45.0258			72.36	-0.97165			72.36	0.0339
	242.266	45.0862			72.4	-0.48581			72.4	0.0339
	242.4	45.0776			72.44	-0.48581			72.44	0.0339
	242.533	45.0214			72.48	-0.48581			72.48	0.0339
	242.666	45.0474			72.52	0			72.52	0.0339
	242.8	45.0949			72.56	0			72.56	0.0339
	242.933	45.0949			72.6	0			72.6	0.0339
	243.066	45.1164			72.64	0.48581			72.64	0
	243.199	45.2071			72.68	0.48581			72.68	0
	243.333	45.1337			72.72	0.97165			72.72	0
	243.466	45.138			72.76	0.97165			72.76	0
	243.6	45.138			72.8	0.48581			72.8	0.0339
	243.733	45.1682			72.84	0.97165			72.84	0.0339
	243.866	45.0905			72.88	0.97165			72.88	0.0339
	244	45.0819			72.92	0.97165			72.92	0.0339
	244.133	45.1121			72.96	0.97165			72.96	0.0339
	244.266	45.1423			73	0.97165			73	0.0339
	244.4	45.22			73.04	1.45757			73.04	0.0339
	244.533	45.1984			73.08	1.45757			73.08	0.0339
	244.666	45.1596			73.12	1.45757			73.12	0.0339
	244.8	45.1121			73.16	1.45757			73.16	0.0339
	244.933	45.1337			73.2	1.94359			73.2	0.0339
	245.066	45.138			73.24	1.94359			73.24	0.0339
	245.199	45.138			73.28	1.94359			73.28	0.0339
	245.333	45.1855			73.32	1.45757			73.32	0.0678
	245.466	45.1639			73.36	1.45757			73.36	0.0678
	245.6	45.1423			73.4	1.45757			73.4	0.0678
	245.733	45.1553			73.44	1.45757			73.44	0.0678
	245.866	45.1553			73.48	1.45757			73.48	0.0678
	246	45.233			73.52	1.45757			73.52	0.0678
	246.133	45.2114			73.56	1.45757			73.56	0.0678
	246.266	45.2761			73.6	1.45757			73.6	0.0678
	246.4	45.2416			73.64	1.94359			73.64	0.0678
	246.533	45.2459			73.68	1.94359			73.68	0.0678
	246.666	45.2933			73.72	1.94359			73.72	0.0678
	246.8	45.2459			73.76	1.94359			73.76	0.0678
	246.933	45.2588			73.8	1.94359			73.8	0.0678
	247.066	45.2028			73.84	1.94359			73.84	0.0678
	247.199	45.3062			73.88	1.94359			73.88	0.0678
	247.333	45.2718			73.92	1.94359			73.92	0.0678
	247.466	45.3019			73.96	1.45757			73.96	0.10169
	247.6	45.2502			74	1.45757			74	0.10169
	247.733	45.2933			74.04	1.45757			74.04	0.10169
	247.866	45.2157			74.08	1.45757			74.08	0.10169
	248	45.2933			74.12	1.45757			74.12	0.10169
	248.133	45.2847			74.16	1.45757			74.16	0.10169
	248.266	45.3752			74.2	1.45757			74.2	0.10169
	248.4	45.289			74.24	1.45757			74.24	0.10169
	248.533	45.2588			74.28	1.45757			74.28	0.10169
	248.666	45.3019			74.32	0.97165			74.32	0.10169
	248.799	45.414			74.36	0.97165			74.36	0.10169
	248.933	45.2761			74.4	1.45757			74.4	0.0678
	249.066	45.3623			74.44	0.97165			74.44	0.10169
	249.2	45.3321			74.48	0.97165			74.48	0.10169
	249.333	45.3494			74.52	0.97165			74.52	0.10169
	249.466	45.4441			74.56	0.97165			74.56	0.10169
	249.6	45.3795			74.6	0.97165			74.6	0.10169
	249.733	45.3321			74.64	0.97165			74.64	0.10169
	249.866	45.4183			74.68	0.97165			74.68	0.10169
	250	45.4269			74.72	0.97165			74.72	0.10169
	250.133	45.358			74.76	0.97165			74.76	0.10169
	250.266	45.401			74.8	0.97165			74.8	0.10169
	250.4	45.4097			74.84	0.97165			74.84	0.10169
	250.533	45.4269			74.88	0.97165			74.88	0.10169
	250.666	45.3752			74.92	0.97165			74.92	0.10169
	250.799	45.4355			74.96	0.97165			74.96	0.10169
	250.933	45.4269			75	0.48581			75	0.10169
	251.066	45.401			75.04	0.48581			75.04	0.10169
	251.2	45.414			75.08	0.48581			75.08	0.10169
	251.333	45.4269			75.12	0.48581			75.12	0.10169
	251.466	45.5087			75.16	0.97165			75.16	0.0678
	251.6	45.4828			75.2	0.97165			75.2	0.0678
	251.733	45.5345			75.24	0.48581			75.24	0.0678
	251.866	45.414			75.28	0.48581			75.28	0.0678
	252	45.5044			75.32	0.48581			75.32	0.0678
	252.133	45.801			75.36	0.48581			75.36	0.0678
	252.266	45.5517			75.4	0.48581			75.4	0.0678
	252.4	45.22			75.44	0.48581			75.44	0.0678
	252.533	45.0474			75.48	0.48581			75.48	0.0678
	252.666	45.5044			75.52	0.48581			75.52	0.0678
	252.799	46.55			75.56	0.48581			75.56	0.0678
	252.933	48.2496			75.6	0.48581			75.6	0.0678
	253.066	48.3422			75.64	0.48581			75.64	0.0678
	253.2	48.3085			75.68	0			75.68	0.0678
	253.333	47.5615			75.72	0			75.72	0.0678
	253.466	47.3624			75.76	0			75.76	0.0678
	253.6	47.3115			75.8	0			75.8	0.0678
	253.733	47.2436			75.84	0			75.84	0.0678
	253.866	47.0993			75.88	0			75.88	0.0678
	254	46.9292			75.92	0			75.92	0.0678
	254.133	46.8313			75.96	0			75.96	0.0678
	254.266	46.6524			76	-0.48581			76	0.0678
	254.4	46.4219			76.04	-0.48581			76.04	0.0678
	254.533	46.4433			76.08	-0.48581			76.08	0.0678
	254.666	46.392			76.12	-0.48581			76.12	0.0678
	254.8	46.3877			76.16	-0.48581			76.16	0.0678
	254.933	46.298			76.2	-0.48581			76.2	0.0678
	255.066	46.3279			76.24	-0.48581			76.24	0.0678
	255.2	46.3322			76.28	-0.48581			76.28	0.0678
	255.333	46.2295			76.32	-0.48581			76.32	0.0678
	255.466	46.1825			76.36	-0.48581			76.36	0.0678
	255.6	46.1653			76.4	-0.48581			76.4	0.0678
	255.733	46.1097			76.44	-0.48581			76.44	0.0678
	255.866	46.1439			76.48	-0.48581			76.48	0.0678
	256	46.1011			76.52	-0.48581			76.52	0.0678
	256.133	46.1311			76.56	-0.48581			76.56	0.0678
	256.266	46.084			76.6	-0.48581			76.6	0.0678
	256.4	46.0711			76.64	-0.48581			76.64	0.0678
	256.533	46.0926			76.68	-0.48581			76.68	0.0678
	256.666	46.0283			76.72	-0.48581			76.72	0.0678
	256.8	45.9511			76.76	-0.48581			76.76	0.0678
	256.933	46.0369			76.8	-0.48581			76.8	0.0678
	257.066	46.0197			76.84	-0.97165			76.84	0.10169
	257.2	45.9768			76.88	-0.97165			76.88	0.10169
	257.333	45.9425			76.92	-0.97165			76.92	0.10169
	257.466	45.8696			76.96	-1.45757			76.96	0.10169
	257.6	45.8095			77	-1.45757			77	0.10169
	257.733	45.7451			77.04	-1.45757			77.04	0.10169
	257.866	45.6549			77.08	-1.45757			77.08	0.10169
	258	45.6635			77.12	-1.45757			77.12	0.10169
	258.133	45.5216			77.16	-1.45757			77.16	0.10169
	258.266	45.513			77.2	-1.45757			77.2	0.10169
	258.4	45.4355			77.24	-1.45757			77.24	0.10169
	258.533	45.3364			77.28	-1.45757			77.28	0.10169
	258.666	45.1553			77.32	-1.45757			77.32	0.10169
	258.8	45.1035			77.36	-1.45757			77.36	0.10169
	258.933	45.0387			77.4	-1.45757			77.4	0.10169
	259.066	44.9609			77.44	-1.45757			77.44	0.10169
	259.2	44.9566			77.48	-1.94359			77.48	0.10169
	259.333	44.8788			77.52	-1.45757			77.52	0.0678
	259.466	44.71			77.56	-1.45757			77.56	0.0678
	259.6	44.6146			77.6	-1.45757			77.6	0.0678
	259.733	44.4932			77.64	-1.45757			77.64	0.0678
	259.866	44.5106			77.68	-1.94359			77.68	0.0678
	260	44.3282			77.72	-1.94359			77.72	0.0678
	260.133	44.2065			77.76	-1.94359			77.76	0.0678
	260.266	44.1195			77.8	-1.94359			77.8	0.0678
	260.4	44.1021			77.84	-1.94359			77.84	0.0678
	260.533	43.9322			77.88	-1.94359			77.88	0.0678
	260.666	43.9496			77.92	-1.94359			77.92	0.0678
	260.8	43.7533			77.96	-1.94359			77.96	0.0339
	260.933	43.631			78	-1.94359			78	0.0339
	261.066	43.631			78.04	-1.94359			78.04	0.0339
	261.2	43.513			78.08	-1.94359			78.08	0.0339
	261.333	43.408			78.12	-1.94359			78.12	0.0339
	261.466	43.4124			78.16	-1.94359			78.16	0.0339
	261.6	43.2634			78.2	-1.94359			78.2	0.0339
	261.733	43.1933			78.24	-1.94359			78.24	0.0339
	261.866	43.1231			78.28	-1.94359			78.28	0.0339
	262	43.066			78.32	-2.42975			78.32	0.0339
	262.133	43.0221			78.36	-2.42975			78.36	0.0339
	262.266	42.9035			78.4	-2.42975			78.4	0.0339
	262.4	42.7979			78.44	-2.42975			78.44	0.0339
	262.533	42.8067			78.48	-2.42975			78.48	0.0339
	262.666	42.7099			78.52	-2.42975			78.52	0.0339
	262.8	42.679			78.56	-2.42975			78.56	0.0339
	262.933	42.6174			78.6	-2.91608			78.6	0.0339
	263.066	42.5072			78.64	-2.91608			78.64	0.0339
	263.2	42.5513			78.68	-2.91608			78.68	0.0339
	263.333	42.4013			78.72	-2.91608			78.72	0.0339
	263.466	42.4233			78.76	-2.91608			78.76	0.0339
	263.6	42.3704			78.8	-2.91608			78.8	0.0339
	263.733	42.229			78.84	-2.91608			78.84	0.0339
	263.866	42.2643			78.88	-2.91608			78.88	0.0339
	264	42.1892			78.92	-2.91608			78.92	0.0339
	264.133	42.1582			78.96	-2.91608			78.96	0.0339
	264.266	42.1317			79	-2.91608			79	0.0339
	264.4	42.0874			79.04	-2.91608			79.04	0.0339
	264.533	42.083			79.08	-2.91608			79.08	0.0339
	264.666	42.052			79.12	-2.91608			79.12	0.0339
	264.8	41.9811			79.16	-2.91608			79.16	0.0339
	264.933	41.928			79.2	-2.91608			79.2	0.0339
	265.066	41.9856			79.24	-2.91608			79.24	0.0339
	265.2	41.9102			79.28	-2.91608			79.28	0.0339
	265.333	41.8437			79.32	-2.91608			79.32	0.0339
	265.466	41.8659			79.36	-2.91608			79.36	0.0339
	265.6	41.8969			79.4	-2.91608			79.4	0.0339
	265.733	41.8881			79.44	-2.91608			79.44	0.0339
	265.866	41.7905			79.48	-3.40262			79.48	0.0678
	266	41.6928			79.52	-3.40262			79.52	0.0678
	266.133	41.7461			79.56	-2.91608			79.56	0.0339
	266.266	41.6573			79.6	-3.40262			79.6	0.0678
	266.4	41.6662			79.64	-3.40262			79.64	0.0678
	266.533	41.6795			79.68	-3.40262			79.68	0.0678
	266.666	41.6529			79.72	-3.40262			79.72	0.0678
	266.8	41.7106			79.76	-3.40262			79.76	0.0678
	266.933	41.5951			79.8	-3.40262			79.8	0.0678
	267.066	41.5818			79.84	-3.40262			79.84	0.0678
	267.2	41.5862			79.88	-3.40262			79.88	0.0678
[truncated: 9,603 more rows]

## Sheet: Fig. 5j
	Low frequency					High frequency
Name	time	T_heat			Name	time	T_heat
Units	s	DegC			Units	s	DegC
	0	44.697				0	41.7816
	0.033	44.6363				0.033	41.7816
	0.067	44.619				0.066	41.7728
	0.1	44.6623				0.1	41.8526
	0.133	44.6493				0.133	41.8526
	0.167	44.671				0.166	41.9811
	0.2	44.736				0.2	41.7772
	0.233	44.7316				0.233	41.7284
	0.267	44.7013				0.266	42.0166
	0.3	44.671				0.3	41.9191
	0.333	44.671				0.333	41.8349
	0.367	44.723				0.366	41.7816
	0.4	44.7706				0.4	41.8083
	0.433	44.7706				0.433	41.8925
	0.467	44.7013				0.466	41.9058
	0.5	44.736				0.5	41.7949
	0.533	44.7316				0.533	41.8837
	0.567	44.7316				0.566	41.8393
	0.6	44.6623				0.6	41.8038
	0.633	44.6926				0.633	41.7373
	0.667	44.6623				0.666	41.7949
	0.7	44.697				0.7	41.7949
	0.733	44.7316				0.733	41.7373
	0.767	44.7403				0.766	41.6751
	0.8	44.723				0.8	41.684
	0.833	44.684				0.833	41.715
	0.867	44.736				0.866	41.8038
	0.9	44.7316				0.9	41.8304
	0.933	44.7186				0.933	41.7905
	0.967	44.7316				0.966	41.7417
	1	44.7186				1	41.7905
	1.033	44.6883				1.033	41.8083
	1.067	44.6623				1.066	41.8349
	1.1	44.7489				1.1	41.684
	1.133	44.6796				1.133	41.6618
	1.167	44.7966				1.166	41.8216
	1.2	44.671				1.2	41.7816
	1.233	44.697				1.233	41.857
	1.267	44.6666				1.266	41.7816
	1.3	44.736				1.3	41.7461
	1.333	44.7533				1.333	41.7461
	1.367	44.7403				1.366	41.8837
	1.4	44.7013				1.4	41.8526
	1.433	44.7749				1.433	41.8171
	1.467	44.7966				1.466	41.8216
	1.5	44.7706				1.5	41.8038
	1.533	44.71				1.533	41.826
	1.567	44.7576				1.566	41.7816
	1.6	44.5973				1.6	41.7284
	1.633	44.6363				1.633	41.755
	1.667	44.7403				1.666	41.7195
	1.7	44.71				1.7	41.7595
	1.733	44.736				1.733	41.8304
	1.767	44.7836				1.766	41.8083
	1.8	44.684				1.8	41.7373
	1.833	44.7273				1.833	41.7772
	1.867	44.6753				1.866	41.8437
	1.9	44.671				1.9	41.8615
	1.933	44.71				1.933	41.8482
	1.967	44.632				1.966	41.8393
	2	44.6926				2	41.8393
	2.033	44.7273				2.033	41.7861
	2.067	44.684				2.066	41.8748
	2.1	44.7013				2.1	41.8171
	2.133	44.7186				2.133	41.8304
	2.167	44.7186				2.166	41.8349
	2.2	44.7273				2.2	41.7861
	2.233	44.7966				2.233	41.8304
	2.267	44.8182				2.266	41.7639
	2.3	44.8052				2.3	41.7994
	2.333	44.7446				2.333	41.8171
	2.367	44.8485				2.366	41.7905
	2.4	44.8571				2.4	41.8083
	2.433	44.8312				2.433	41.8792
	2.467	44.6666				2.466	41.8704
	2.5	44.8615				2.5	41.826
	2.533	44.8269				2.533	41.8083
	2.567	44.7576				2.566	41.8704
	2.6	44.7749				2.6	41.8792
	2.633	44.7619				2.633	41.8881
	2.667	44.7576				2.666	41.7905
	2.7	44.7792				2.7	41.857
	2.733	44.7576				2.733	41.8704
	2.767	44.7663				2.766	41.9014
	2.8	44.7143				2.8	41.8925
	2.833	44.7922				2.833	41.8659
	2.867	44.8355				2.866	41.9058
	2.9	44.71				2.9	41.8837
	2.933	44.7749				2.933	41.9058
	2.967	44.7533				2.966	41.9235
	3	44.7966				3	41.8526
	3.033	44.7836				3.033	41.9191
	3.067	44.7403				3.066	41.9413
	3.1	44.7749				3.1	41.9856
	3.133	44.7316				3.133	41.9546
	3.167	44.7706				3.166	42.0299
	3.2	44.7489				3.2	41.8748
	3.233	44.658				3.233	41.9413
	3.267	44.6666				3.266	41.9191
	3.3	44.7143				3.3	41.9147
	3.333	44.7749				3.333	41.9102
	3.367	44.7749				3.366	41.9102
	3.4	44.736				3.4	41.9235
	3.433	44.7056				3.433	41.9368
	3.467	44.7576				3.466	41.9368
	3.5	44.7619				3.5	41.9147
	3.533	44.8225				3.533	41.9147
	3.567	44.8225				3.566	41.9147
	3.6	44.8009				3.6	41.9324
	3.633	44.7576				3.633	41.9501
	3.667	44.8009				3.666	41.9324
	3.7	44.8442				3.7	41.8659
	3.733	44.671				3.733	41.9191
	3.767	44.7619				3.766	41.9058
	3.8	44.697				3.8	41.9767
	3.833	44.7576				3.833	42.0254
	3.867	44.7446				3.866	41.9944
	3.9	44.8052				3.9	41.9856
	3.933	44.8139				3.933	41.959
	3.967	44.7879				3.966	41.9546
	4	44.8312				4	41.9679
	4.033	44.7922				4.033	41.9413
	4.067	44.8009				4.066	41.9413
	4.1	44.8398				4.1	41.9546
	4.133	44.7922				4.133	41.9634
	4.167	44.8182				4.166	41.9767
	4.2	44.8528				4.2	41.9856
	4.233	44.9393				4.233	42.0166
	4.267	44.8658				4.266	42.0299
	4.3	44.8571				4.3	42.0121
	4.333	44.8052				4.333	42.0121
	4.367	44.8355				4.366	41.9767
	4.4	44.8225				4.4	41.9679
	4.433	44.8312				4.433	42.0077
	4.467	44.8701				4.466	42.0299
	4.5	44.8615				4.5	41.9767
	4.533	44.8139				4.533	41.9324
	4.567	44.8485				4.566	42.0476
	4.6	44.9263				4.6	42.0564
	4.633	44.8961				4.633	41.9634
	4.667	44.8788				4.666	42.0299
	4.7	44.948				4.7	41.9634
	4.733	44.948				4.733	41.9546
	4.767	44.8874				4.766	41.9501
	4.8	44.9263				4.8	41.9767
	4.833	44.9307				4.833	42.0121
	4.867	44.9436				4.866	42.0254
	4.9	44.9091				4.9	42.0121
	4.933	44.9696				4.933	41.8171
	4.967	45.0214				4.966	41.857
	5	45.0733				5	41.9989
	5.033	45.0949				5.033	42.0653
	5.067	45.0214				5.066	41.99
	5.1	45.0258				5.1	42.0121
	5.133	44.9782				5.133	41.9944
	5.167	44.9652				5.166	42.021
	5.2	44.9782				5.2	42.0609
	5.233	44.9869				5.233	42.0431
	5.267	44.9825				5.266	41.9989
	5.3	44.948				5.3	42.021
	5.333	44.9696				5.333	42.0609
	5.367	45.0085				5.366	42.083
	5.4	44.9869				5.4	42.0431
	5.433	44.935				5.433	42.0387
	5.467	44.8831				5.466	42.052
	5.5	44.9739				5.5	42.052
	5.533	44.9782				5.533	42.0387
	5.567	44.9696				5.566	41.99
	5.6	44.9825				5.6	41.9811
	5.633	45.0171				5.633	42.0254
	5.667	44.9566				5.666	42.0299
	5.7	44.9263				5.7	42.0963
	5.733	45.0517				5.733	42.1538
	5.767	44.948				5.766	42.1449
	5.8	44.9436				5.8	42.1405
	5.833	44.9177				5.833	42.0786
	5.867	44.9652				5.866	42.0919
	5.9	44.922				5.9	42.0476
	5.933	44.935				5.933	41.99
	5.967	44.9263				5.966	42.1228
	6	44.9047				6	42.1051
	6.033	45.0214				6.033	42.1803
	6.067	44.948				6.066	42.0919
	6.1	44.9955				6.1	42.1007
	6.133	44.9912				6.133	42.0431
	6.167	44.9955				6.166	42.1317
	6.2	44.9652				6.2	42.0476
	6.233	44.9739				6.233	42.0121
	6.267	44.9609				6.266	41.9989
	6.3	44.9091				6.3	42.0476
	6.333	45.0171				6.333	42.0431
	6.367	44.9566				6.366	42.0343
	6.4	45.1035				6.4	42.0476
	6.433	44.9869				6.433	41.9944
	6.467	44.9739				6.466	42.0741
	6.5	44.922				6.5	42.0387
	6.533	44.9782				6.533	42.0786
	6.567	45.0733				6.566	42.0033
	6.6	45.0603				6.6	41.9457
	6.633	44.9696				6.633	42.0874
	6.667	44.9955				6.666	41.9811
	6.7	44.935				6.7	42.0077
	6.733	44.9696				6.733	42.1361
	6.767	44.9912				6.766	42.0653
	6.8	44.9091				6.8	42.0387
	6.833	44.922				6.833	41.9989
	6.867	45.0387				6.866	42.083
	6.9	44.9912				6.9	42.052
	6.933	45.0258				6.933	42.0299
	6.967	44.9263				6.966	42.0121
	7	44.9869				7	42.083
	7.033	44.9566				7.033	41.9235
	7.067	44.9912				7.066	42.0387
	7.1	44.9696				7.1	42.1405
	7.133	44.948				7.133	42.0387
	7.167	44.9263				7.166	41.9324
	7.2	44.9782				7.2	41.9235
	7.233	45.0733				7.233	41.9546
	7.267	45.0085				7.266	41.9944
	7.3	44.9782				7.3	41.9856
	7.333	44.9955				7.333	42.021
	7.367	45.0258				7.366	41.9058
	7.4	45.0042				7.4	41.9767
	7.433	45.0085				7.433	41.959
	7.467	45.0474				7.466	41.9856
	7.5	45.043				7.5	41.9856
	7.533	44.9609				7.533	41.9191
	7.567	44.948				7.566	41.9811
	7.6	45.0085				7.6	42.0254
	7.633	44.9825				7.633	41.99
	7.667	44.9825				7.666	42.021
	7.7	44.9782				7.7	41.9989
	7.733	45.0042				7.733	41.99
	7.767	45.0474				7.766	42.0387
	7.8	44.9739				7.8	42.0431
	7.833	45.1078				7.833	42.0077
	7.867	45.0344				7.866	42.0609
	7.9	45.069				7.9	42.083
	7.933	45.1812				7.933	42.0741
	7.967	45.0992				7.966	42.0786
	8	45.0949				8	42.1538
	8.033	45.0992				8.033	42.1803
	8.067	45.1035				8.066	42.1494
	8.1	45.1078				8.1	42.083
	8.133	45.0085				8.133	42.1095
	8.167	45.0344				8.166	42.083
	8.2	45.0042				8.2	42.1095
	8.233	45.0862				8.233	42.2024
	8.267	45.0474				8.266	42.0564
	8.3	45.0905				8.3	42.021
	8.333	45.0646				8.333	42.1007
	8.367	45.0733				8.366	42.0874
	8.4	45.0258				8.4	42.1626
	8.433	44.9955				8.433	42.1449
	8.467	45.069				8.466	42.083
	8.5	45.0819				8.5	42.114
	8.533	45.1337				8.533	42.1715
	8.567	45.1251				8.566	42.083
	8.6	45.0387				8.6	42.1449
	8.633	45.1855				8.633	42.052
	8.667	45.0862				8.666	42.1759
	8.7	45.138				8.7	42.1272
	8.733	45.1208				8.733	42.114
	8.767	45.0819				8.766	42.1272
	8.8	45.043				8.8	42.1671
	8.833	45.056				8.833	42.1228
	8.867	45.1164				8.866	42.1803
	8.9	45.1208				8.9	42.0919
	8.933	45.1682				8.933	42.1007
	8.967	45.1726				8.966	42.1494
	9	45.1682				9	42.1184
	9.033	45.1812				9.033	42.0919
	9.067	45.1078				9.066	42.0786
	9.1	45.0776				9.1	42.1494
	9.133	45.1682				9.133	42.1051
	9.167	45.2502				9.166	42.1095
	9.2	45.0862				9.2	42.0786
	9.233	45.1682				9.233	42.1051
	9.267	45.0819				9.266	42.1449
	9.3	45.1898				9.3	42.1184
	9.333	45.0992				9.333	42.1051
	9.367	45.1467				9.366	42.1715
	9.4	45.1984				9.4	42.1582
	9.433	45.1121				9.433	42.2024
	9.467	45.1121				9.466	42.1848
	9.5	45.1726				9.5	42.2113
	9.533	45.1078				9.533	42.1936
	9.567	45.138				9.566	42.1848
	9.6	45.1337				9.6	42.229
	9.633	45.138				9.633	42.1892
	9.667	45.1208				9.666	42.198
	9.7	45.1639				9.7	42.1715
	9.733	45.138				9.733	42.1228
	9.767	45.1424				9.766	42.0919
	9.8	45.1941				9.8	42.1936
	9.833	45.1812				9.833	42.3041
	9.867	45.1294				9.866	42.2378
	9.9	45.0603				9.9	42.2246
	9.933	45.0387				9.933	42.2201
	9.967	45.0344				9.966	42.1936
	10	45.0819				10	42.2157
	10.033	45.069				10.033	42.3306
	10.067	45.0603				10.066	42.2776
	10.1	45.1251				10.1	42.3439
	10.133	45.1424				10.133	42.3085
	10.167	45.1812				10.166	42.2776
	10.2	45.1424				10.2	42.229
	10.233	45.0474				10.233	42.388
	10.267	45.043				10.266	42.3041
	10.3	45.0949				10.3	42.3527
	10.333	45.0862				10.333	42.3748
	10.367	45.0905				10.366	42.3836
	10.4	45.1467				10.4	42.4189
	10.433	45.1078				10.433	42.3262
	10.467	45.1121				10.466	42.3306
	10.5	45.0517				10.5	42.4101
	10.533	45.151				10.533	42.3792
	10.567	45.0819				10.566	42.335
	10.6	45.0819				10.6	42.3527
	10.633	45.0776				10.633	42.3615
	10.667	45.0949				10.666	42.4101
	10.7	45.1035				10.7	42.4498
	10.733	45.0085				10.733	42.3571
	10.767	45.0517				10.766	42.3704
	10.8	45.056				10.8	42.4807
	10.833	45.056				10.833	42.3748
	10.867	45.069				10.866	42.3571
	10.9	45.0042				10.9	42.3527
	10.933	45.056				10.933	42.3439
	10.967	45.0474				10.966	42.335
	11	45.0387				11	42.388
	11.033	45.0042				11.033	42.3792
	11.067	45.0042				11.066	42.2997
	11.1	44.9307				11.1	42.3968
	11.133	44.9912				11.133	42.3306
	11.167	44.9739				11.166	42.2953
	11.2	45.0776				11.2	42.4145
	11.233	45.0517				11.233	42.3571
	11.267	45.069				11.266	42.3924
	11.3	45.0603				11.3	42.4939
	11.333	45.056				11.333	42.4542
	11.367	45.0603				11.366	42.4498
	11.4	45.0344				11.4	42.4542
	11.433	44.9782				11.433	42.4807
	11.467	45.1251				11.466	42.4322
	11.5	45.0733				11.5	42.4233
	11.533	45.0992				11.533	42.4233
	11.567	45.0905				11.566	42.3704
	11.6	45.0258				11.6	42.3748
	11.633	45.0387				11.633	42.4366
	11.667	45.056				11.666	42.4542
	11.7	45.0344				11.7	42.3968
	11.733	45.0603				11.733	42.3924
	11.767	45.1424				11.766	42.4454
	11.8	45.0949				11.8	42.441
	11.833	45.043				11.833	42.3129
	11.867	45.0474				11.866	42.3659
	11.9	44.9652				11.9	42.3571
	11.933	44.8225				11.933	42.5248
	11.967	44.736				11.966	42.4498
	12	44.8831				12	42.4851
	12.033	44.9696				12.033	42.4189
	12.067	45.0128				12.066	42.4366
	12.1	45.0042				12.1	42.4101
	12.133	44.948				12.133	42.4277
	12.167	44.9609				12.166	42.4145
	12.2	44.9998				12.2	42.3968
	12.233	45.1251				12.233	42.4586
	12.267	45.5861				12.266	42.4939
	12.3	45.4699				12.3	42.5336
	12.333	45.6162				12.333	42.4631
	12.367	45.7108				12.366	42.4542
	12.4	45.9168				12.4	42.3571
	12.433	46.0326				12.433	42.3615
	12.467	46.2723				12.466	42.5027
	12.5	46.3792				12.5	42.388
	12.533	46.4134				12.533	42.4233
	12.567	46.5585				12.566	42.441
	12.6	46.6524				12.6	42.4101
	12.633	46.6737				12.633	42.4675
	12.667	46.7248				12.666	42.4322
	12.7	46.7461				12.7	42.4586
	12.733	46.8186				12.733	42.4542
	12.767	46.8526				12.766	42.4763
	12.8	46.8313				12.8	42.4851
	12.833	46.8654				12.833	42.4807
	12.867	46.9462				12.866	42.3748
	12.9	47.01				12.9	42.3836
	12.933	47.0823				12.933	42.4763
	12.967	47.0185				12.966	42.5027
	13	47.01				13	42.4675
	13.033	47.01				13.033	42.4807
	13.067	47.0398				13.066	42.4851
	13.1	47.129				13.1	42.4939
	13.133	47.095				13.133	42.5821
	13.167	47.1333				13.166	42.5116
	13.2	47.027				13.2	42.5601
	13.233	47.0568				13.233	42.5865
	13.267	47.0525				13.266	42.4939
	13.3	47.027				13.3	42.4145
	13.333	47.0568				13.333	42.3571
	13.367	47.0568				13.366	42.3483
	13.4	47.1672				13.4	42.3527
	13.433	47.0015				13.433	42.3968
	13.467	47.0398				13.466	42.5072
	13.5	47.0143				13.5	42.5336
	13.533	46.993				13.533	43.2108
	13.567	47.0058				13.566	43.4036
	13.6	47.0398				13.6	43.6398
	13.633	47.027				13.633	43.8755
	13.667	47.0015				13.666	43.5786
	13.7	46.9845				13.7	43.4692
	13.733	46.9505				13.733	43.7315
	13.767	46.925				13.766	43.7882
	13.8	46.9207				13.8	43.9845
	13.833	46.8569				13.833	44.3325
	13.867	46.8781				13.866	44.9869
	13.9	46.9462				13.9	45.6205
	13.933	46.9462				13.933	45.7236
	13.967	46.8994				13.966	45.9297
	14	46.8909				14	46.0197
	14.033	46.9079				14.033	46.0497
	14.067	46.6907				14.066	45.8997
	14.1	46.5415				14.1	45.2761
	14.133	46.2552				14.133	45.5259
	14.167	46.1996				14.166	45.5861
	14.2	46.2081				14.2	45.8482
	14.233	46.7291				14.233	45.8782
	14.267	46.7717				14.266	47.1163
	14.3	46.8867				14.3	47.2224
	14.333	47.027				14.333	47.4514
	14.367	47.1163				14.366	47.5573
	14.4	47.2818				14.4	46.8781
	14.433	47.3539				14.433	46.8611
	14.467	47.4472				14.466	47.0738
	14.5	47.5149				14.5	47.1375
	14.533	47.4853				14.533	47.3073
	14.567	47.68				14.566	47.7265
	14.6	47.7688				14.6	48.7077
	14.633	47.9166				14.633	48.8083
	14.667	47.8997				14.666	48.9884
	14.7	47.8912				14.7	49.0637
	14.733	48.0263				14.733	49.047
	14.767	48.178				14.766	48.7664
	14.8	48.2201				14.8	47.8912
	14.833	48.3085				14.833	48.3085
	14.867	48.3001				14.866	48.3632
	14.9	48.3169				14.9	48.4347
	14.933	48.3843				14.933	48.4935
	14.967	48.4431				14.966	49.6063
	15	48.3927				15	49.7894
	15.033	48.4557				15.033	49.9474
	15.067	48.5523				15.066	49.9972
	15.1	48.6867				15.1	49.9931
	15.133	48.6405				15.133	49.3311
	15.167	48.6363				15.166	49.0428
	15.2	48.7286				15.2	49.2142
	15.233	48.7873				15.233	49.2476
	15.267	48.7789				15.266	49.4146
	15.3	48.7664				15.3	49.523
	15.333	48.7789				15.333	50.5772
	15.367	48.846				15.366	50.9364
	15.4	48.8711				15.4	51.06
	15.433	48.8921				15.433	51.0311
	15.467	48.9256				15.466	50.072
	15.5	49.0051				15.5	50.1259
	15.533	48.9088				15.533	50.3414
	15.567	48.9758				15.566	50.387
	15.6	49.0804				15.6	50.4987
	15.633	49.164				15.633	51.5573
	15.667	49.1473				15.666	51.8073
	15.7	49.1808				15.7	51.9015
	15.733	49.1766				15.733	51.9219
	15.767	49.1139				15.766	51.9383
	15.8	49.164				15.8	51.0476
	15.833	49.1682				15.833	50.8044
	15.867	49.2351				15.866	51.0435
	15.9	49.2351				15.9	51.1053
	15.933	49.2309				15.933	50.9941
	15.967	49.2977				15.966	52.1345
	16	49.3269				16	52.3915
	16.033	49.3436				16.033	52.416
	16.067	49.3353				16.066	52.4934
	16.1	49.3728				16.1	52.4608
	16.133	48.9758				16.133	51.4835
	16.167	48.3212				16.166	51.5901
	16.2	48.2159				16.2	51.6844
	16.233	48.338				16.233	51.709
	16.267	48.6741				16.266	51.5163
	16.3	48.6867				16.3	52.7375
	16.333	49.0762				16.333	52.9366
	16.367	49.2184				16.366	52.9894
	16.4	49.3103				16.4	53.0705
	16.433	49.2685				16.433	52.8635
	16.467	49.2685				16.466	51.7787
	16.5	49.4479				16.5	52.1426
	16.533	49.4062				16.533	52.2773
	16.567	49.5772				16.566	52.1549
	16.6	49.5896				16.6	53.0624
	16.633	49.6604				16.633	53.4309
	16.667	49.648				16.666	53.4875
	16.7	49.6729				16.7	53.4551
	16.733	49.6854				16.733	53.443
	16.767	49.7395				16.766	53.0948
	16.8	49.7229				16.8	52.4282
	16.833	49.7603				16.833	52.526
	16.867	49.7728				16.866	52.5952
	16.9	49.7936				16.9	52.6318
	16.933	49.8102				16.933	53.4673
	16.967	49.8227				16.966	53.6208
	17	49.7978				17	53.6572
	17.033	49.8019				17.033	53.7217
	17.067	49.8269				17.066	53.5158
	17.1	49.8061				17.1	52.8188
	17.133	49.7978				17.133	52.9163
	17.167	49.8186				17.166	52.9975
	17.2	49.8435				17.2	53.1313
	17.233	49.8601				17.233	53.6773
	17.267	49.8102				17.266	54.1327
	17.3	49.8352				17.3	54.1327
	17.333	49.8061				17.333	54.193
	17.367	49.7354				17.366	54.189
	17.4	49.7146				17.4	53.8185
	17.433	49.7687				17.433	53.1516
	17.467	49.6854				17.466	53.3864
	17.5	49.6854				17.5	53.3864
	17.533	49.6729				17.533	53.4107
	17.567	49.7104				17.566	54.2533
	17.6	49.727				17.6	54.3738
	17.633	49.7478				17.633	54.4059
	17.667	49.7021				17.666	54.3537
	17.7	49.6563				17.7	53.3823
	17.733	49.5688				17.733	53.6612
	17.767	49.6313				17.766	53.75
	17.8	49.5938				17.8	53.7742
	17.833	49.5813				17.833	54.0482
	17.867	49.5855				17.866	54.5984
	17.9	49.6438				17.9	54.7827
	17.933	49.5688				17.933	54.8547
	17.967	49.5313				17.966	54.8067
	18	49.5938				18	53.6491
	18.033	49.5355				18.033	54.1769
	18.067	49.5855				18.066	54.2653
	18.1	49.4813				18.1	54.1688
	18.133	49.4855				18.133	54.8267
	18.167	49.3979				18.166	55.0506
	18.2	49.3436				18.2	55.0866
	18.233	49.3269				18.233	55.1704
	18.267	48.8376				18.266	54.5784
	18.3	48.4179				18.3	54.6465
	18.333	48.38				18.333	54.6185
	18.367	48.359				18.366	54.3095
	18.4	48.7412				18.4	55.0307
	18.433	49.2351				18.433	55.3818
	18.467	49.3895				18.466	55.4296
	18.5	49.3812				18.5	55.4455
	18.533	49.3854				18.533	55.3738
	18.567	49.4771				18.566	55.3379
	18.6	49.5605				18.6	54.2935
	18.633	49.548				18.633	54.7507
	18.667	49.6355				18.666	54.7547
	18.7	49.727				18.7	54.422
	18.733	49.7021				18.733	55.3738
	18.767	49.7312				18.766	55.4336
	18.8	49.752				18.8	55.4654
	18.833	49.8019				18.833	55.557
	18.867	49.8684				18.866	55.3539
	18.9	49.8809				18.9	54.5744
	18.933	49.9142				18.933	54.9307
	18.967	49.9059				18.966	54.9467
	19	49.9557				19	54.7066
	19.033	49.9765				19.033	55.6246
	19.067	49.9682				19.066	55.6883
	19.1	49.964				19.1	55.7519
	19.133	50.0305				19.133	55.7677
	19.167	49.9931				19.166	55.4097
	19.2	49.9349				19.2	54.8187
	19.233	49.8934				19.233	55.0866
	19.267	49.9308				19.266	55.2941
	19.3	49.91				19.3	54.8787
	19.333	49.9183				19.333	55.7717
	19.367	49.9391				19.366	55.879
	19.4	49.9183				19.4	56.0059
	19.433	49.8934				19.433	55.9226
	19.467	49.9017				19.466	55.0307
	19.5	49.9225				19.5	55.3977
	19.533	49.9017				19.533	55.4495
	19.567	49.8851				19.566	55.4136
	19.6	49.8227				19.6	55.875
	19.633	49.9266				19.633	56.2516
	19.667	49.9349				19.666	56.2833
	19.7	49.8975				19.7	56.212
	19.733	49.8435				19.733	56.0654
	19.767	49.7978				19.766	55.0147
	19.8	49.777				19.8	55.6883
	19.833	49.7811				19.833	55.7797
	19.867	49.777				19.866	55.8115
	19.9	49.7811				19.9	55.5888
	19.933	49.7978				19.933	56.4336
	19.967	49.7603				19.966	56.5522
	20	49.7062				20	56.6351
	20.033	49.8144				20.033	56.5008
	20.067	49.4688				20.066	55.334
	20.1	48.9507				20.1	56.0615
	20.133	48.6951				20.133	56.0416
	20.167	48.7538				20.166	55.8035
	20.2	48.6615				20.2	56.6351
	20.233	48.825				20.233	56.8442
	20.267	49.3603				20.266	56.8442
	20.3	49.5397				20.3	56.8127
	20.333	49.548				20.4	56.2477
	20.367	49.623				20.433	56.2358
	20.4	49.6896				20.466	56.2793
	20.433	49.8144				20.5	55.8631
	20.467	49.9391				20.533	56.8363
	20.5	49.8934				20.566	56.9821
	20.533	50.0263				20.6	57.1474
	20.567	50.0346				20.633	57.0333
	20.6	50.072				20.666	55.9107
	20.633	50.0885				20.7	56.7022
	20.667	50.1549				20.733	56.6588
	20.7	50.2171				20.766	56.6864
	20.733	50.2171				20.8	56.6825
	20.767	50.242				20.833	57.2535
	20.8	50.3				20.866	57.2614
	20.833	50.2337				20.9	57.3478
	20.867	50.3207				20.933	57.2653
	20.9	50.3248				20.966	56.2398
	20.933	50.3704				21	56.7456
	20.967	50.2876				21.033	56.8402
	21	50.3				21.066	56.7772
	21.033	50.3083				21.1	57.2064
	21.067	50.3331				21.133	57.285
	21.1	50.3207				21.166	57.3282
	21.133	50.3083				21.2	57.2614
	21.167	50.3538				21.233	56.6549
	21.2	50.3745				21.266	56.8087
	21.233	50.4077				21.3	56.8639
	21.267	50.2834				21.333	56.9506
	21.3	50.2337				21.366	56.2437
	21.333	50.2793				21.4	57.3007
	21.367	50.2544				21.433	57.4185
	21.4	50.1881				21.466	57.4734
	21.433	50.213				21.5	57.5048
	21.467	50.1715				21.533	57.3478
	21.5	50.2461				21.566	57.0018
	21.533	50.2876				21.6	57.1867
	21.567	50.2876				21.633	57.2339
	21.6	50.2544				21.666	56.789
	21.633	50.3083				21.7	57.5519
	21.667	50.2254				21.733	57.7086
	21.7	50.1881				21.766	57.7243
	21.733	50.0885				21.8	57.6185
	21.767	50.0802				21.833	57.0529
	21.8	50.2171				21.866	57.2024
	21.833	50.0927				21.9	57.2064
	21.867	50.0802				21.933	57.2535
	21.9	50.1052				21.966	57.0687
	21.933	50.0512				22	57.6616
	21.967	50.1135				22.033	57.8535
	22	49.8975				22.066	57.8847
	22.033	49.3603				22.1	57.8417
	22.067	48.9716				22.133	57.7869
	22.1	49.0093				22.166	56.7535
	22.133	49.0679				22.2	57.4459
	22.167	49.0888				22.233	57.5362
	22.2	49.4605				22.266	57.1828
	22.233	49.7062				22.3	57.7791
	22.267	49.831				22.333	57.8222
	22.3	50.0014				22.366	57.9317
	22.333	50.101				22.4	57.9043
	22.367	50.0927				22.433	57.6851
	22.4	50.2461				22.466	57.2732
	22.433	50.2088				22.5	57.4773
	22.467	50.2959				22.533	57.5322
	22.5	50.2876				22.566	56.9191
	22.533	50.3911				22.6	57.873
	22.567	50.3952				22.633	58.006
	22.6	50.3414				22.666	58.0177
	22.633	50.4159				22.7	57.9708
	22.667	50.4615				22.733	57.4695
	22.7	50.602				22.766	57.5754
	22.733	50.5359				22.8	57.7321
	22.767	50.6227				22.833	57.8065
	22.8	50.6558				22.866	57.0687
	22.833	50.6682				22.9	58.0919
	22.867	50.6434				22.933	58.0685
	22.9	50.6144				22.966	58.1583
	22.933	50.6268				23	58.0568
	22.967	50.664				23.033	57.4263
	23	50.6764				23.066	57.6969
	23.033	50.5648				23.1	57.7243
	23.067	50.569				23.133	57.1474
	23.1	50.569				23.166	58.0763
	23.133	50.5772				23.2	58.0841
	23.167	50.5938				23.233	58.0841
	23.2	50.5442				23.266	58.0138
	23.233	50.5111				23.3	57.1513
	23.267	50.5028				23.333	57.6969
	23.3	50.4821				23.366	57.8417
	23.333	50.4449				23.4	57.7674
	23.367	50.4242				23.433	57.693
	23.4	50.478				23.466	58.1934
	23.433	50.4532				23.5	58.209
	23.467	50.507				23.533	58.1895
	23.5	50.4449				23.566	58.1505
	23.533	50.3828				23.6	56.9624
	23.567	50.3621				23.633	57.959
	23.6	50.4325				23.666	57.959
	23.633	50.3497				23.7	57.0844
	23.667	50.3952				23.733	58.0177
	23.7	50.2834				23.766	58.209
	23.733	50.2337				23.8	58.1856
	23.767	50.2503				23.833	58.1817
	23.8	50.2088				23.866	58.1427
	23.833	50.2544				23.9	57.5362
	23.867	50.2378				23.933	58.0724
	23.9	50.2378				23.966	57.9473
	23.933	50.2296				24	58.0216
	23.967	50.2254				24.033	57.5793
	24	50.1715				24.066	58.2168
	24.033	50.2503				24.1	58.2949
	24.067	50.0761				24.133	58.365
	24.1	49.8934				24.166	58.0255
	24.133	49.4146				24.2	57.9434
	24.167	49.377				24.233	58.1739
	24.2	49.2685				24.266	58.1505
	24.233	49.1808				24.3	58.0724
	24.267	49.2142				24.333	58.365
	24.3	49.498				24.366	58.4508
	24.333	49.8892				24.4	58.478
	24.367	49.9515				24.433	58.4508
	24.4	50.1176				24.466	57.544
	24.433	50.1923				24.5	58.0333
	24.467	50.213				24.533	58.2051
	24.5	50.2627				24.566	58.2285
	24.533	50.3456				24.6	57.8026
	24.567	50.3704				24.633	58.3338
	24.6	50.4863				24.666	58.4235
	24.633	50.4449				24.7	58.443
	24.667	50.5855				24.733	58.3066
	24.7	50.5235				24.766	57.4969
	24.733	50.5896				24.8	58.1583
	24.767	50.6971				24.833	58.2129
	24.8	50.664				24.866	57.5401
	24.833	50.6805				24.9	58.4313
	24.867	50.6558				24.933	58.5014
	24.9	50.7012				24.966	58.4624
	24.933	50.7507				25	58.2637
	24.967	50.7631				25.033	57.4852
	25	50.7053				25.066	58.131
	25.033	50.7053				25.1	58.3105
	25.067	50.726				25.133	58.0607
	25.1	50.7053				25.166	57.9512
	25.133	50.7012				25.2	58.4079
	25.167	50.7425				25.233	58.4819
	25.2	50.6268				25.266	58.5364
	25.233	50.664				25.3	58.3923
	25.267	50.6392				25.333	57.8339
	25.3	50.6558				25.366	58.2676
	25.333	50.6062				25.4	58.3572
	25.367	50.6599				25.433	57.5989
	25.4	50.5814				25.466	58.4079
	25.433	50.6392				25.5	58.4741
	25.467	50.5483				25.533	58.4741
	25.5	50.5648				25.566	58.5909
	25.533	50.4697				25.6	57.7634
	25.567	50.4697				25.633	58.1778
	25.6	50.4739				25.666	58.3261
	25.633	50.5028				25.7	58.1778
	25.667	50.3124				25.733	58.2754
	25.7	50.4615				25.766	58.4858
	25.733	50.3704				25.8	58.5326
	25.767	50.3083				25.833	58.5326
	25.8	50.3331				25.866	58.0489
	25.833	50.358				25.9	58.2988
	25.867	50.2917				25.933	58.3338
	25.9	50.242				25.966	58.2949
	25.933	50.2378				26	57.9043
	25.967	50.2668				26.033	58.291
	26	50.2586				26.066	58.4079
	26.033	50.1757				26.1	58.4897
	26.067	50.1632				26.133	58.4586
	26.1	50.0346				26.166	58.1036
	26.133	49.6396				26.2	57.92
	26.167	49.1682				26.233	58.3338
	26.2	49.1557				26.266	57.8417
	26.233	49.21				26.3	58.006
	26.267	49.2267				26.333	58.4196
	26.3	49.377				26.366	58.4274
	26.333	49.9225				26.4	58.4079
	26.367	50.0802				26.433	58.3105
	26.4	50.0221				26.466	57.4773
	26.433	50.0927				26.5	58.0607
	26.467	50.1217				26.533	58.1778
	26.5	50.1923				26.566	57.8808
	26.533	50.3041				26.6	57.9708
	26.567	50.3911				26.633	58.2871
	26.6	50.358				26.666	58.2715
	26.633	50.449				26.7	58.2051
	26.667	50.507				26.733	58.1934
	26.7	50.5566				26.766	57.8182
	26.733	50.5152				26.8	58.045
	26.767	50.5855				26.833	58.2441
	26.8	50.5111				26.866	57.8887
	26.833	50.5979				26.9	57.8378
	26.867	50.5152				26.933	58.1036
	26.9	50.5814				26.966	58.0919
	26.933	50.5483				27	58.1544
	26.967	50.5896				27.033	57.3949
	27	50.5111				27.066	58.0685
	27.033	50.6062				27.1	58.0685
	27.067	50.6351				27.133	58.0763
	27.1	50.5607				27.166	57.391
	27.133	50.5566				27.2	58.1622
	27.167	50.478				27.233	58.1934
	27.2	50.4118				27.266	58.2051
	27.233	50.4615				27.3	58.1856
	27.267	50.5276				27.333	57.6459
	27.3	50.449				27.366	58.0099
	27.333	50.4408				27.4	58.0802
	27.367	50.4118				27.433	58.045
	27.4	50.4077				27.466	57.3753
	27.433	50.3621				27.5	58.0685
	27.467	50.3331				27.533	58.1817
	27.5	50.3248				27.566	58.1544
	27.533	50.358				27.6	58.1232
	27.567	50.3				27.633	57.5989
	27.6	50.2627				27.666	58.002
	27.633	50.2503				27.7	58.0646
	27.667	50.2503				27.733	57.7752
	27.7	50.1176				27.766	57.7908
	27.733	50.1881				27.8	57.9473
	27.767	50.1342				27.833	58.0724
	27.8	50.1383				27.866	58.0724
	27.833	50.1259				27.9	57.7869
	27.867	50.0969				27.933	57.7948
	27.9	50.0346				27.966	57.9082
	27.933	50.0138				28	57.595
	27.967	49.8768				28.033	57.7243
	28	49.9474				28.066	58.0958
	28.033	49.9017				28.1	58.0958
	28.067	49.856				28.133	57.9825
	28.1	49.6813				28.166	57.4616
	28.133	49.523				28.2	57.7908
	28.167	49.1849				28.233	57.9981
	28.2	49.0804				28.266	57.4773
	28.233	49.0219				28.3	57.7008
	28.267	48.98				28.333	58.0138
	28.3	49.4062				28.366	58.1036
	28.333	49.7437				28.4	58.0138
	28.367	49.727				28.433	57.3596
	28.4	49.7936				28.466	57.6303
	28.433	49.8144				28.5	57.7243
	28.467	49.9266				28.533	57.7125
	28.5	49.9972				28.566	57.3007
	28.533	50.0305				28.6	57.9239
	28.567	50.1383				28.633	57.9473
	28.6	50.184				28.666	57.9434
	28.633	50.2254				28.7	57.7204
	28.667	50.1757				28.733	57.5597
	28.7	50.1923				28.766	57.7125
	28.733	50.1923				28.8	57.6734
	28.767	50.2751				28.833	57.3242
	28.8	50.2378				28.866	57.8808
	28.833	50.242				28.9	57.92
	28.867	50.2171				28.933	57.916
	28.9	50.1923				28.966	57.7713
	28.933	50.3				29	57.112
	28.967	50.213				29.033	57.5597
	29	50.1549				29.066	57.5675
	29.033	50.2751				29.1	57.049
	29.067	50.2751				29.133	57.5479
	29.1	50.2544				29.166	57.7987
	29.133	50.2337				29.2	57.8417
	29.167	50.1632				29.233	57.8847
	29.2	50.1798				29.266	57.336
	29.233	50.1674				29.3	57.2378
	29.267	50.1176				29.333	57.4145
	29.3	50.101				29.366	57.3792
	29.333	50.1466				29.4	56.9978
	29.367	50.1259				29.433	57.5754
	29.4	50.018				29.466	57.7125
	29.433	50.0014				29.5	57.8456
	29.467	49.9515				29.533	57.4891
	29.5	49.9889				29.566	56.789
	29.533	49.9972				29.6	57.1985
	29.567	49.9599				29.633	57.2889
	29.6	49.8851				29.666	57.167
	29.633	49.9432				29.7	56.8718
	29.667	49.9059				29.733	57.4538
	29.7	49.8726				29.766	57.595
	29.733	49.8186				29.8	57.7047
	29.767	49.831				29.833	57.4538
	29.8	49.7562				29.866	56.7614
	29.833	49.7229				29.9	57.1906
	29.867	49.7229				29.933	57.2221
	29.9	49.7021				29.966	56.7772
	29.933	49.6063				30	57.6067
	29.967	49.5021				30.033	57.5832
	30	49.5605				30.066	57.595
	30.033	49.5397				30.1	57.5519
	30.067	49.5397				30.133	56.5048
	30.1	49.5355				30.166	57.2064
	30.133	49.4688				30.2	57.0608
	30.167	49.4104				30.233	56.8639
	30.2	49.4479				30.266	57.0805
	30.233	49.3645				30.3	57.4145
	30.267	49.2727				30.333	57.4734
	30.3	49.3353				30.366	57.5126
	30.333	49.3186				30.4	56.8205
	30.367	49.2476				30.433	56.6667
	30.4	49.2643				30.466	56.9112
	30.433	49.1849				30.5	56.8718
	30.467	48.7622				30.533	56.3743
	30.5	48.4977				30.566	57.2653
	30.533	48.4557				30.6	57.2771
	30.567	48.4389				30.633	57.3596
	30.6	48.38				30.666	56.8836
	30.633	48.3969				30.7	56.6233
	30.667	48.5187				30.733	56.7456
	30.7	49.0595				30.766	56.7772
	30.733	49.1097				30.8	56.7496
	30.767	49.2058				30.833	56.643
	30.8	49.281				30.866	57.3124
	30.833	49.3019				30.9	57.3242
	30.867	49.3603				30.933	57.3399
	30.9	49.4271				30.966	56.7022
	30.933	49.3895				31	56.6312
	30.967	49.5188				31.033	56.6667
	31	49.5146				31.066	56.6588
	31.033	49.5313				31.1	56.6707
	31.067	49.5313				31.133	56.6272
	31.1	49.573				31.166	57.2732
	31.133	49.648				31.2	57.1945
	31.167	49.648				31.233	57.1985
	31.2	49.623				31.266	57.226
	31.233	49.6438				31.3	56.6825
	31.267	49.5688				31.333	56.3545
	31.3	49.5355				31.366	56.5522
	31.333	49.5313				31.4	56.5206
	31.367	49.5313				31.433	56.4969
	31.4	49.523				31.466	56.3585
	31.433	49.5355				31.5	56.7732
	31.467	49.5313				31.533	57.0766
	31.5	49.523				31.566	57.108
	31.533	49.5063				31.6	57.0687
	31.567	49.4021				31.633	56.5443
	31.6	49.4438				31.666	56.1922
	31.633	49.4187				31.7	56.3624
	31.667	49.4229				31.733	56.3268
	31.7	49.3687				31.766	56.2041
	31.733	49.3269				31.8	56.7417
	31.767	49.3061				31.833	56.9072
	31.8	49.2601				31.866	56.9584
	31.833	49.2058				31.9	56.8087
	31.867	49.2058				31.933	55.9464
	31.9	49.281				31.966	56.1447
	31.933	49.1431				32	56.3347
	31.967	49.1431				32.033	56.22
	32	49.2017				32.066	56.2081
	32.033	49.1766				32.1	56.117
	32.067	49.1682				32.133	56.5522
	32.1	49.1473				32.166	56.8875
	32.133	49.0721				32.2	56.9309
	32.167	49.1013				32.233	56.9269
	32.2	49.0302				32.266	56.4297
	32.233	48.9591				32.3	56.2793
	32.267	48.9549				32.333	56.0892
	32.3	48.913				32.366	56.1803
	32.333	48.9088				32.4	56.1526
	32.367	48.9507				32.433	55.9861
	32.4	48.7454				32.466	56.6391
	32.433	48.544				32.5	56.86
	32.467	48.2117				32.533	56.86
	32.5	48.0727				32.566	56.8481
	32.533	48.0895				32.6	56.1249
	32.567	48.1612				32.633	56.0615
	32.6	48.1822				32.666	55.998
	32.633	48.5692				32.7	55.998
	32.667	48.7412				32.733	56.0971
	32.7	48.7538				32.766	56.0773
	32.733	48.8837				32.8	56.0059
	32.767	48.8544				32.833	56.2754
	32.8	48.825				32.866	56.7811
	32.833	48.9214				32.9	56.8994
	32.867	48.98				32.933	56.7732
	32.9	48.9758				32.966	55.9623
	32.933	49.0051				33	55.9028
	32.967	49.0762				33.033	56.0892
	33	49.0595				33.066	56.0615
	33.033	49.1055				33.1	56.0615
	33.067	49.0553				33.133	55.8869
	33.1	49.0637				33.166	56.6943
	33.133	49.1306				33.2	56.7259
	33.167	49.164				33.233	56.789
	33.2	49.164				33.266	55.8631
	33.233	49.1181				33.3	56.0892
	33.267	49.0971				33.333	56.0773
	33.3	49.1181				33.366	56.0178
	33.333	49.1181				33.4	55.8154
	33.367	49.0888				33.433	56.1526
	33.4	49.1181				33.466	56.7298
	33.433	48.9926				33.5	56.6707
	33.467	49.0428				33.533	56.315
	33.5	48.9507				33.566	55.732
	33.533	49.0177				33.6	55.8472
	33.567	49.0177				33.633	55.8472
	33.6	48.8292				33.666	55.8313
	33.633	48.825				33.7	56.3308
	33.667	48.8627				33.733	56.6154
	33.7	48.8544				33.766	56.6154
	33.733	48.7957				33.8	56.3189
	33.767	48.7118				33.833	55.7201
	33.8	48.7286				33.866	55.8631
	33.833	48.7747				33.9	55.7677
	33.867	48.7244				33.933	55.7081
	33.9	48.6279				33.966	55.6485
	33.933	48.6447				34	56.2952
	33.967	48.5733				34.033	56.3743
	34	48.4389				34.066	56.3862
	34.033	48.4725				34.1	56.4099
	34.067	48.4725				34.133	55.3698
	34.1	48.4305				34.166	55.4933
	34.133	48.4221				34.2	55.561
	34.167	48.3212				34.233	55.5769
	34.2	48.0389				34.266	55.4774
	34.233	47.7561				34.3	55.9266
	34.267	47.6123				34.333	56.1566
	34.3	47.6165				34.366	56.2398
	34.333	47.6884				34.4	55.549
	34.367	48.1064				34.433	55.4495
	34.4	48.157				34.466	55.3897
	34.433	48.2159				34.5	55.4216
	34.467	48.2791				34.533	55.3021
	34.5	48.3085				34.566	55.5052
	34.533	48.3212				34.6	55.9226
	34.567	48.3043				34.633	55.9464
	34.6	48.3169				34.666	55.557
	34.633	48.359				34.7	55.2422
	34.667	48.3254				34.733	55.31
	34.7	48.4179				34.766	55.2303
	34.733	48.3758				34.8	55.2343
	34.767	48.3758				34.833	54.9987
	34.8	48.4095				34.866	55.7876
	34.833	48.3674				34.9	55.8115
	34.867	48.3043				34.933	55.8075
	34.9	48.3422				34.966	55.5928
	34.933	48.4347				35	54.8787
	34.967	48.3716				35.033	54.9787
	35	48.3169				35.066	54.9947
	35.033	48.2538				35.1	54.7947
	35.067	48.3464				35.133	55.4495
	35.1	48.3043				35.166	55.4814
	35.133	48.2075				35.2	55.3897
	35.167	48.2117				35.233	54.6826
	35.2	48.1738				35.266	54.7347
	35.233	48.1654				35.3	54.6666
	35.267	48.1864				35.333	54.6546
	35.3	48.1738				35.366	54.6946
	35.333	48.1064				35.4	54.5503
	35.367	48.0853				35.433	55.1465
	35.4	48.0389				35.466	55.0986
	35.433	48.0389				35.5	55.2063
	35.467	48.0431				35.533	54.438
	35.5	47.9883				35.566	54.6065
	35.533	47.9968				35.6	54.5343
	35.567	47.8701				35.633	54.5343
	35.6	47.8026				35.666	54.189
	35.633	47.7772				35.7	54.8267
	35.667	47.7307				35.733	55.0027
	35.7	47.7561				35.766	54.8507
	35.733	47.773				35.8	54.1166
	35.767	47.6927				35.833	54.3617
	35.8	47.6208				35.866	54.2613
	35.833	47.6123				35.9	54.2573
	35.867	47.4726				35.933	54.1327
	35.9	47.112				35.966	54.7066
	35.933	47.1248				36	54.8027
	35.967	46.9377				36.033	54.8267
	36	46.9079				36.066	54.7627
	36.033	46.9505				36.1	53.8387
	36.067	47.3539				36.133	54.0482
	36.1	47.5022				36.166	54.0884
	36.133	47.5488				36.2	54.02
	36.167	47.5742				36.233	53.7177
	36.2	47.6377				36.266	54.3939
	36.233	47.7349				36.3	54.5423
	36.267	47.7138				36.333	54.4621
	36.3	47.7814				36.366	54.1528
	36.333	47.7265				36.4	53.7701
	36.367	47.7561				36.433	53.8145
	36.4	47.7857				36.466	53.8064
	36.433	47.7476				36.5	53.641
	36.467	47.8659				36.533	53.879
	36.5	47.887				36.566	54.205
	36.533	47.8828				36.6	54.0723
	36.567	47.7857				36.633	53.9999
	36.6	47.8279				36.666	53.2366
	36.633	47.773				36.7	53.4632
	36.667	47.7899				36.733	53.4875
	36.7	47.7476				36.766	53.3257
	36.733	47.7054				36.8	53.4551
	36.767	47.7265				36.833	53.7742
	36.8	47.7265				36.866	53.7298
	36.833	47.6546				36.9	53.7056
	36.867	47.6758				36.933	52.9609
	36.9	47.6292				36.966	53.2569
	36.933	47.6208				37	53.1799
	36.967	47.6038				37.033	53.1435
	37	47.5192				37.066	53.0015
	37.033	47.5277				37.1	53.3378
	37.067	47.5022				37.133	53.3176
	37.1	47.3963				37.166	53.2771
	37.133	47.3963				37.2	52.9244
	37.167	47.4429				37.233	52.644
	37.2	47.3582				37.266	52.896
	37.233	47.3539				37.3	52.7579
	37.267	47.3751				37.333	52.766
	37.3	47.2734				37.366	52.4649
	37.333	47.1842				37.4	52.896
	37.367	47.0865				37.433	52.9122
	37.4	47.0993				37.466	52.8757
	37.433	47.0738				37.5	52.3956
	37.467	47.027				37.533	52.4282
	37.5	47.0058				37.566	52.4689
	37.533	47.0228				37.6	52.4486
	37.567	46.9462				37.633	52.1059
	37.6	46.8356				37.666	52.5138
	37.633	46.8994				37.7	52.6399
	37.667	46.8569				37.733	52.6481
	37.7	46.7845				37.766	52.53
	37.733	46.8058				37.8	52.1181
	37.767	46.81				37.833	52.2896
	37.8	46.7419				37.866	52.1549
	37.833	46.6609				37.9	52.1304
	37.867	46.6396				37.933	52.261
	37.9	46.5585				37.966	52.3426
	37.933	46.5244				38	52.3915
	37.967	46.0111				38.033	52.3222
	38	46.054				38.066	51.7746
	38.033	46.0626				38.1	51.8687
	38.067	46.1311				38.133	51.8892
	38.1	46.1011				38.166	51.8769
	38.133	46.1439				38.2	51.5081
	38.167	46.4518				38.233	52.1059
	38.2	46.5671				38.266	52.0732
	38.233	46.6609				38.3	52.0037
	38.267	46.6396				38.333	51.8401
	38.3	46.712				38.366	51.6885
	38.333	46.7547				38.4	51.6024
	38.367	46.81				38.433	51.586
	38.4	46.7973				38.466	51.4547
	38.433	46.776				38.5	51.4506
	38.467	46.7206				38.533	51.6926
	38.5	46.7845				38.566	51.6475
	38.533	46.8356				38.6	51.6639
	38.567	46.9164				38.633	50.9982
	38.6	46.8952				38.666	51.2287
	38.633	46.9633				38.7	51.2123
	38.667	46.8569				38.733	51.2369
	38.7	46.8696				38.766	51.1423
	38.733	46.8867				38.8	51.204
	38.767	46.9335				38.833	51.3274
	38.8	46.9037				38.866	51.3644
	38.833	46.8441				38.9	51.1341
	38.867	46.8143				38.933	50.9446
	38.9	46.8484				38.966	50.9941
	38.933	46.7632				39	50.99
	38.967	46.6694				39.033	50.8168
	39	46.7674				39.066	50.8704
	39.033	46.6396				39.1	50.8869
	39.067	46.6993				39.133	50.9776
	39.1	46.6012				39.166	50.8333
	39.133	46.5799				39.2	50.7879
	39.167	46.4817				39.233	50.7053
	39.2	46.4774				39.266	50.6682
	39.233	46.4475				39.3	50.5483
	39.267	46.4433				39.333	50.5028
	39.3	46.4219				39.366	50.6682
	39.333	46.392				39.4	50.6516
	39.367	46.2766				39.433	50.1176
	39.4	46.2723				39.466	50.3166
	39.433	46.2851				39.5	50.3373
	39.467	46.1996				39.533	50.2834
	39.5	46.2039				39.566	50.0014
	39.533	46.1482				39.6	50.2213
	39.567	46.0711				39.633	50.2917
	39.6	46.0754				39.666	50.2834
	39.633	46.0154				39.7	50.0885
	39.667	45.9683				39.733	50.0927
	39.7	46.0883				39.766	50.0885
	39.733	45.9811				39.8	50.0512
	39.767	45.9211				39.833	50.0138
	39.8	45.9211				39.866	50.0305
	39.833	45.8525				39.9	50.0014
	39.867	45.7065				39.933	49.727
	39.9	45.6936				39.966	49.8643
	39.933	45.685				40	49.8227
	39.967	45.7108				40.033	49.7936
	40	45.6592				40.066	49.3728
	40.033	45.6162				40.1	49.7312
	40.067	45.6463				40.133	49.6813
	40.1	45.6033				40.166	49.6938
	40.133	45.6033				40.2	49.4605
	40.167	45.5216				40.233	49.5688
	40.2	45.3795				40.266	49.5063
	40.233	45.4312				40.3	49.5355
	40.267	45.414				40.333	49.2894
	40.3	45.3623				40.366	49.4021
	40.333	45.3278				40.4	49.4479
	40.367	45.3192				40.433	49.3061
	40.4	45.2804				40.466	49.21
	40.433	45.3106				40.5	49.1766
	40.467	45.2459				40.533	49.2058
	40.5	45.1769				40.566	49.1515
	40.533	45.233				40.6	49.0009
	40.567	45.1726				40.633	49.2058
	40.6	45.0949				40.666	49.2434
	40.633	45.0517				40.7	49.2351
	40.667	45.0214				40.733	48.9465
	40.7	45.0214				40.766	48.9423
	40.733	44.9782				40.8	48.9674
	40.767	44.9436				40.833	48.9088
	40.8	44.8701				40.866	48.6531
	40.833	44.8355				40.9	48.8879
	40.867	44.8355				40.933	48.9046
	40.9	44.7879				40.966	48.9298
	40.933	44.7186				41	48.3632
	40.967	44.7403				41.033	48.6111
	41	44.6666				41.066	48.6489
	41.033	44.7663				41.1	48.5817
	41.067	44.6926				41.133	48.2412
	41.1	44.6146				41.166	48.5733
	41.133	44.7013				41.2	48.7077
	41.167	44.5366				41.233	48.6069
	41.2	44.5279				41.266	48.4809
	41.233	44.5062				41.3	48.2201
	41.267	44.3282				41.333	48.3464
	41.3	44.389				41.366	48.2833
	41.333	44.376				41.4	48.2707
	41.367	44.3673				41.433	48.2622
	41.4	44.3847				41.466	48.2412
	41.433	44.2674				41.5	48.157
	41.467	44.2369				41.533	48.2117
	41.5	44.2543				41.566	48.1064
	41.533	44.2413				41.6	47.8912
	41.567	44.2761				41.633	47.9757
	41.6	44.2282				41.666	47.8152
	41.633	44.1717				41.7	47.8152
	41.667	44.1151				41.733	47.6969
	41.7	44.0411				41.766	47.7518
	41.733	44.0411				41.8	47.8406
	41.767	43.9888				41.833	47.773
	41.8	44.0193				41.866	47.7096
	41.833	43.9104				41.9	47.7054
	41.867	44.015				41.933	47.6504
	41.9	43.9104				41.966	47.5869
	41.933	43.906				42	47.3285
	41.967	43.8275				42.033	47.3963
	42	43.8144				42.066	47.5996
	42.033	43.7402				42.1	47.5742
	42.067	43.6966				42.133	47.5573
	42.1	43.7009				42.166	47.112
	42.133	43.6791				42.2	47.2734
	42.167	43.6616				42.233	47.2351
	42.2	43.6223				42.266	47.1927
	42.233	43.6267				42.3	47.0865
	42.267	43.6179				42.333	47.3285
	42.3	43.6572				42.366	47.2946
	42.333	43.6048				42.4	47.2182
	42.367	43.5392				42.433	47.0058
	42.4	43.408				42.466	46.8994
	42.433	43.4474				42.5	46.942
	42.467	43.4211				42.533	46.976
	42.5	43.4167				42.566	46.8015
	42.533	43.4211				42.6	46.8909
	42.567	43.3817				42.633	46.8824
	42.6	43.3554				42.666	46.9207
	42.633	43.2897				42.7	46.8058
	42.667	43.3072				42.733	46.7419
	42.7	43.3072				42.766	46.6822
	42.733	43.3291				42.8	46.6566
	42.767	43.3379				42.833	46.6822
	42.8	43.2766				42.866	46.5543
	42.833	43.1713				42.9	46.5543
	42.867	43.1669				42.933	46.5372
	42.9	43.2196				42.966	46.5287
	42.933	43.0441				43	46.4732
	42.967	43.0836				43.033	46.221
	43	42.9826				43.066	46.3108
	43.033	42.9166				43.1	46.2766
	43.067	42.9474				43.133	46.2595
	43.1	42.9386				43.166	46.2167
	43.133	42.9211				43.2	46.1696
	43.167	42.8507				43.233	46.0926
	43.2	42.8991				43.266	45.9254
	43.233	42.9386				43.3	45.8739
	43.267	42.8903				43.333	45.8138
	43.3	42.8463				43.366	45.7666
	43.333	42.8199				43.4	45.5947
	43.367	42.7891				43.433	45.5861
	43.4	42.7891				43.466	45.5173
	43.433	42.7275				43.5	45.3019
	43.467	42.6746				43.533	45.3666
	43.5	42.635				43.566	45.3062
	43.533	42.6482				43.6	45.2373
	43.567	42.6394				43.633	45.1984
	43.6	42.6482				43.666	45.1208
	43.633	42.6042				43.7	45.043
	43.667	42.5424				43.733	45.0214
	43.7	42.5072				43.766	44.922
	43.733	42.5513				43.8	44.8442
	43.767	42.5733				43.833	44.8139
	43.8	42.5248				43.866	44.7273
	43.833	42.5336				43.9	44.5149
	43.867	42.5027				43.933	44.5626
	43.9	42.4631				43.966	44.6276
	43.933	42.5027				44	44.4411
	43.967	42.4763				44.033	44.4498
	44	42.3704				44.066	44.376
	44.033	42.3836				44.1	44.3152
	44.067	42.3527				44.133	44.2848
	44.1	42.3439				44.166	44.2848
	44.133	42.3041				44.2	44.1543
	44.167	42.3174				44.233	44.0847
	44.2	42.2643				44.266	43.9496
	44.233	42.1936				44.3	43.9801
	44.267	42.1936				44.333	43.845
	44.3	42.2157				44.366	43.906
	44.333	42.198				44.4	43.8101
	44.367	42.1538				44.433	43.7446
	44.4	42.1582				44.466	43.6136
	44.433	42.2069				44.5	43.548
	44.467	42.0786				44.533	43.4955
	44.5	41.9634				44.566	43.5217
	44.533	42.0121				44.6	43.443
	44.567	41.9679				44.633	43.3686
	44.6	41.959				44.666	43.3598
	44.633	42.0077				44.7	43.3248
	44.667	41.9324				44.733	43.2722
	44.7	42.0077				44.766	43.2283
	44.733	41.9944				44.8	43.1801
	44.767	41.9546				44.833	43.1143
	44.8	41.9147				44.866	43.088
	44.833	41.8659				44.9	43.0353
	44.867	41.8393				44.933	42.9738
	44.9	41.7949				44.966	42.8771
	44.933	41.8393				45	42.8727
	44.967	41.7861				45.033	42.7979
	45	41.7506				45.066	42.7363
	45.033	41.7239				45.1	42.7055
	45.067	41.7195				45.133	42.6174
	45.1	41.6973				45.166	42.5777
	45.133	41.6795				45.2	42.516
	45.167	41.715				45.233	42.516
	45.2	41.6529				45.266	42.4366
	45.233	41.6084				45.3	42.4233
	45.267	41.6529				45.333	42.3527
	45.3	41.6218				45.366	42.3085
	45.333	41.5907				45.4	42.2422
	45.367	41.5996				45.433	42.1626
	45.4	41.5996				45.466	42.1892
	45.433	41.5773				45.5	42.2246
	45.467	41.5195				45.533	42.1449
	45.5	41.484				45.566	42.0963
	45.533	41.4528				45.6	42.1051
	45.567	41.4929				45.633	42.0476
	45.6	41.4306				45.666	42.0254
	45.633	41.4217				45.7	41.928
	45.667	41.395				45.733	41.928
	45.7	41.4083				45.766	41.7017
	45.733	41.3415				45.8	41.7595
	45.767	41.297				45.833	41.755
	45.8	41.4217				45.866	41.7017
	45.833	41.297				45.9	41.715
	45.867	41.3014				45.933	41.6884
	45.9	41.2881				45.966	41.6795
	45.933	41.2435				46	41.6395
	45.967	41.2702				46.033	41.5996
	46	41.2435				46.066	41.5418
	46.033	41.2702				46.1	41.4617
	46.067	41.1632				46.133	41.4172
	46.1	41.1722				46.166	41.395
	46.133	41.1186				46.2	41.3193
	46.167	41.2212				46.233	41.346
	46.2	41.1499				46.266	41.2168
	46.233	41.0829				46.3	41.1276
	46.267	41.1186				46.333	41.0562
	46.3	41.0562				46.366	41.0874
	46.333	40.9847				46.4	41.1766
	46.367	41.0919				46.433	41.0785
	46.4	41.0963				46.466	41.1276
	46.433	41.0472				46.5	41.007
	46.467	41.0026				46.533	40.9311
	46.5	40.9713				46.566	40.9355
	46.533	40.9087				46.6	40.949
	46.567	41.0026				46.633	40.873
	46.6	40.8819				46.666	40.8148
	46.633	40.8998				46.7	40.7925
	46.667	40.8551				46.733	40.7477
	46.7	40.8819				46.766	40.6985
	46.733	40.8506				46.8	40.6985
	46.767	40.8417				46.833	40.6402
	46.8	40.8193				46.866	40.4923
	46.833	40.7835				46.9	40.5775
	46.867	40.7969				46.933	40.5909
	46.9	40.7701				46.966	40.5461
	46.933	40.6805				47	40.5371
	46.967	40.7656				47.033	40.434
	47	40.7925				47.066	40.5013
	47.033	40.7208				47.1	40.4878
	47.067	40.7611				47.133	40.3936
	47.1	40.694				47.166	40.3756
	47.133	40.6716				47.2	40.2858
	47.167	40.6537				47.233	40.2498
	47.2	40.6223				47.266	40.2273
	47.233	40.6761				47.3	40.2498
	47.267	40.6402				47.333	40.2229
	47.3	40.6089				47.366	40.2273
	47.333	40.5865				47.4	40.2094
	47.367	40.6447				47.433	40.0789
	47.4	40.564				47.466	40.0879
	47.433	40.5057				47.5	40.0384
	47.467	40.5327				47.533	40.0114
	47.5	40.4878				47.566	39.8807
	47.533	40.4833				47.6	39.9122
	47.567	40.4788				47.633	39.8852
	47.6	40.4788				47.666	39.8852
	47.633	40.4744				47.7	39.9348
	47.667	40.4833				47.733	39.7859
	47.7	40.4878				47.766	39.8085
	47.733	40.4564				47.8	39.822
	47.767	40.3891				47.833	39.8175
	47.8	40.3487				47.866	39.822
	47.833	40.2543				47.9	39.6686
	47.867	40.3532				47.933	39.6911
	47.9	40.3487				47.966	39.6008
	47.933	40.3307				48	39.5239
	47.967	40.3352				48.033	39.4968
	48	40.2993				48.066	39.6324
	48.033	40.2004				48.1	39.6008
	48.067	40.2723				48.133	39.551
	48.1	40.2588				48.166	39.5104
	48.133	40.3217				48.2	39.4425
	48.167	40.2408				48.233	39.4561
	48.2	40.1824				48.266	39.3746
	48.233	40.1734				48.3	39.4742
	48.267	40.1554				48.333	39.4742
	48.3	40.1014				48.366	39.2704
	48.333	40.1104				48.4	39.2251
	48.367	40.0654				48.433	39.2522
	48.4	40.0879				48.466	39.2659
	48.433	40.0789				48.5	39.2976
	48.467	40.0294				48.533	39.2386
	48.5	40.1644				48.566	39.2522
	48.533	40.0834				48.6	39.2386
	48.567	40.0069				48.633	39.216
	48.6	39.9843				48.666	39.0753
	48.633	40.0249				48.7	39.0481
	48.667	39.9303				48.733	39.0208
	48.7	39.8987				48.766	38.9981
	48.733	39.9303				48.8	38.9663
	48.767	39.9258				48.833	38.8708
	48.8	39.8762				48.866	38.9299
	48.833	39.9393				48.9	38.8981
	48.867	39.9888				48.933	38.7753
	48.9	39.8942				48.966	38.8845
	48.933	39.8762				49	38.8708
	48.967	39.8356				49.033	38.8936
	49	39.795				49.066	38.8254
	49.033	39.8356				49.1	38.7525
	49.067	39.8401				49.133	38.7844
	49.1	39.8401				49.166	38.7799
	49.133	39.7904				49.2	38.7799
	49.167	39.7498				49.233	38.7389
	49.2	39.6866				49.266	38.6888
	49.233	39.7092				49.3	38.7116
	49.267	39.6821				49.333	38.6933
	49.3	39.7408				49.366	38.6341
	49.333	39.7227				49.4	38.6022
	49.367	39.7995				49.433	38.3741
	49.4	39.6505				49.466	38.3786
	49.433	39.7408				49.5	38.2918
	49.467	39.7182				49.533	38.333
	49.5	39.7363				49.566	38.333
	49.533	39.7047				49.6	38.2781
	49.567	39.5963				49.633	38.3467
	49.6	39.6324				49.666	38.2415
	49.633	39.6279				49.7	38.2873
	49.667	39.5149				49.733	38.2964
	49.7	39.5737				49.766	38.3604
	49.733	39.5104				49.8	38.2507
	49.767	39.533				49.833	38.2141
	49.8	39.447				49.866	38.205
	49.833	39.4515				49.9	38.1729
	49.867	39.5194				49.933	38.1317
	49.9	39.4515				49.966	38.1546
	49.933	39.438				50	38.2324
	49.967	39.3972				50.033	38.1409
	50	39.4108				50.066	38.1363
	50.033	39.447				50.1	38.086
	50.067	39.438				50.133	38.0951
	50.1	39.4063				50.166	38.0768
	50.133	39.3972				50.2	38.0951
	50.167	39.3882				50.233	38.0493
	50.2	39.3791				50.266	38.0173
	50.233	39.3474				50.3	37.9531
	50.267	39.3519				50.333	37.8798
	50.3	39.3338				50.366	37.8981
	50.333	39.361				50.4	37.9027
	50.367	39.4108				50.433	37.9164
	50.4	39.2749				50.466	37.8476
	50.433	39.2477				50.5	37.8522
	50.467	39.2976				50.533	37.8568
	50.5	39.2794				50.566	37.8889
	50.533	39.2885				50.6	37.8889
	50.567	39.2251				50.633	37.7788
	50.6	39.2568				50.666	37.6823
	50.633	39.2704				50.7	37.6548
	50.667	39.2613				50.733	37.7099
	50.7	39.1978				50.766	37.7558
	50.733	39.1842				50.8	37.641
	50.767	39.1525				50.833	37.6364
	50.8	39.157				50.866	37.5766
	50.833	39.1343				50.9	37.6272
	50.867	39.1888				50.933	37.618
	50.9	39.1525				50.966	37.6272
	50.933	39.157				51	37.6318
	50.967	39.1434				51.033	37.48
	51	39.0753				51.066	37.526
	51.033	39.1026				51.1	37.4846
	51.067	39.0208				51.133	37.4064
	51.1	39.0299				51.166	37.434
	51.133	39.0163				51.2	37.4938
	51.167	39.0935				51.233	37.4386
	51.2	38.989				51.266	37.3925
	51.233	39.0889				51.3	37.3741
	51.267	39.0117				51.333	37.3234
	51.3	39.0299				51.366	37.3234
	51.333	39.0481				51.4	37.3326
	51.367	38.9572				51.433	37.3142
	51.4	38.989				51.466	37.3096
	51.433	39.0526				51.5	37.3326
	51.467	39.0208				51.533	37.3234
	51.5	38.9663				51.566	37.328
	51.533	38.9754				51.6	37.328
	51.567	39.0117				51.633	37.2358
	51.6	38.989				51.666	37.245
	51.633	38.9118				51.7	37.1574
	51.667	38.9436				51.733	37.1389
	51.7	38.9663				51.766	37.2127
	51.733	38.9527				51.8	37.2543
	51.767	38.9254				51.833	37.1943
	51.8	38.9072				51.866	37.1805
	51.833	38.8936				51.9	37.1251
	51.867	38.9254				51.933	37.0927
	51.9	38.8981				51.966	37.0373
	51.933	38.8799				52	37.1897
	51.967	38.9254				52.033	37.065
	52	38.8708				52.066	37.0789
	52.033	38.8117				52.1	37.162
	52.067	38.839				52.133	37.1528
	52.1	38.7753				52.166	37.0188
	52.133	38.7298				52.2	37.0373
	52.167	38.7617				52.233	37.0558
	52.2	38.6797				52.266	36.968
	52.233	38.7753				52.3	36.9541
	52.267	38.7252				52.333	37.0558
	52.3	38.7389				52.366	37.0142
	52.333	38.7024				52.4	36.968
	52.367	38.7662				52.433	36.9726
	52.4	38.7844				52.466	36.9495
	52.433	38.7844				52.5	36.857
	52.467	38.789				52.533	36.8477
	52.5	38.7753				52.566	36.8986
	52.533	38.7981				52.6	36.8338
	52.566	38.7161				52.633	36.7412
	52.6	38.707				52.666	36.8616
	52.633	38.7024				52.7	36.8477
	52.667	38.7161				52.733	36.8385
	52.7	38.6797				52.766	36.8662
	52.733	38.7662				52.8	36.7181
	52.767	38.6888				52.833	36.8061
	52.8	38.7343				52.866	36.7227
	52.833	38.6933				52.9	36.7273
	52.867	38.7024				52.933	36.7273
	52.9	38.6159				52.966	36.7505
	52.933	38.6523				53	36.8061
	52.967	38.5977				53.033	36.7551
	53	38.6432				53.066	36.6624
	53.033	38.6068				53.1	36.6717
	53.066	38.6159				53.133	36.6346
	53.1	38.5885				53.166	36.7227
	53.133	38.5612				53.2	36.6485
	53.167	38.6797				53.233	36.6207
	53.2	38.6022				53.266	36.6856
	53.233	38.5338				53.3	36.6439
	53.267	38.5749				53.333	36.6439
	53.3	38.6068				53.366	36.6254
	53.333	38.5794				53.4	36.6624
	53.367	38.6204				53.433	36.5001
	53.4	38.5749				53.466	36.5558
	53.433	38.5657				53.5	36.5511
	53.467	38.5885				53.533	36.4954
	53.5	38.5612				53.566	36.5279
	53.533	38.5292				53.6	36.4026
	53.566	38.5475				53.633	36.4583
	53.6	38.5977				53.666	36.4862
	53.633	38.5749				53.7	36.3979
	53.667	38.6296				53.733	36.3375
	53.7	38.6159				53.766	36.3375
	53.733	38.5612				53.8	36.4258
	53.767	38.5885				53.833	36.4583
	53.8	38.511				53.866	36.4258
	53.833	38.5201				53.9	36.3329
	53.867	38.4562				53.933	36.4072
	53.9	38.4928				53.966	36.3236
	53.933	38.5065				54	36.3468
	53.967	38.5703				54.033	36.37
	54	38.5384				54.066	36.2957
	54.033	38.5247				54.1	36.3375
	54.066	38.5338				54.133	36.3747
	54.1	38.4882				54.166	36.3375
	54.133	38.5065				54.2	36.3468
	54.167	38.4517				54.233	36.3886
	54.2	38.438				54.266	36.4676
	54.233	38.5429				54.3	36.3933
	54.267	38.4745				54.333	36.3886
	54.3	38.4426				54.366	36.3329
	54.333	38.511				54.4	36.3236
	54.367	38.4699				54.433	36.37
	54.4	38.4836				54.466	36.3468
	54.433	38.4973				54.5	36.3189
	54.467	38.438				54.533	36.3003
	54.5	38.4152				54.566	36.2631
	54.533	38.4791				54.6	36.291
	54.566	38.438				54.633	36.3143
	54.6	38.4836				54.666	36.2817
	54.633	38.4471				54.7	36.2538
	54.667	38.4152				54.733	36.2538
	54.7	38.406				54.766	36.305
	54.733	38.3786				54.8	36.2305
	54.767	38.3695				54.833	36.2631
	54.8	38.4471				54.866	36.2398
	54.833	38.3467				54.9	36.291
	54.867	38.4243				54.933	36.1514
	54.9	38.406				54.966	36.198
	54.933	38.4471				55	36.1142
	54.967	38.4197				55.033	36.1374
	55	38.438				55.066	36.2631
	55.033	38.3558				55.1	36.2259
	55.066	38.4197				55.133	36.1235
	55.1	38.4699				55.166	36.1188
	55.133	38.4836				55.2	36.0256
	55.167	38.4699				55.233	36.0909
	55.2	38.3923				55.266	36.021
	55.233	38.4243				55.3	36.0489
	55.267	38.3878				55.333	35.993
	55.3	38.3512				55.366	36.1002
	55.333	38.4426				55.4	36.021
	55.367	38.3969				55.433	36.0023
	55.4	38.4562				55.466	35.9883
	55.433	38.4426				55.5	35.9697
	55.467	38.4289				55.533	35.923
	55.5	38.4608				55.566	35.8764
	55.533	38.4197				55.6	35.9743
	55.566	38.4699				55.633	35.9697
	55.6	38.4562				55.666	35.9977
	55.633	38.4562				55.7	35.867
	55.667	38.4745				55.733	35.979
	55.7	38.4973				55.766	35.965
	55.733	38.5475				55.8	35.9184
	55.767	38.4745				55.833	35.8997
	55.8	38.4197				55.866	35.8904
	55.833	38.3969				55.9	35.867
	55.867	38.406				55.933	35.965
	55.9	38.4654				55.966	35.951
	55.933	38.4882				56	35.8904
	55.967	38.4289				56.033	35.8997
	56	38.4562				56.066	35.825
	56.033	38.4745				56.1	35.8857
	56.066	38.4699				56.133	35.8017
	56.1	38.4426				56.166	35.811
	56.133	38.5156				56.2	35.8297
	56.167	38.5292				56.233	35.8297
	56.2	38.4699				56.266	35.811
	56.233	38.4791				56.3	35.7316
	56.267	38.5156				56.333	35.7596
	56.3	38.4608				56.366	35.7923
	56.333	38.4928				56.4	35.7643
	56.367	38.5156				56.433	35.7876
	56.4	38.4928				56.466	35.7456
	56.433	38.511				56.5	35.783
	56.467	38.4517				56.533	35.7269
	56.5	38.4334				56.566	35.755
	56.533	38.5794				56.6	35.7503
	56.566	38.5977				56.633	35.7363
	56.6	38.5247				56.666	35.7503
	56.633	38.511				56.7	35.7643
	56.667	38.5612				56.733	35.7316
	56.7	38.4745				56.766	35.7363
	56.733	38.5657				56.8	35.7316
	56.767	38.511				56.833	35.7596
	56.8	38.5566				56.866	35.7316
	56.833	38.5065				56.9	35.7456
	56.867	38.5566				56.933	35.755
	56.9	38.511				56.966	35.6802
	56.933	38.5338				57	35.6989
	56.967	38.5475				57.033	35.6848
	57	38.4745				57.066	35.7269
	57.033	38.5201				57.1	35.7082
	57.066	38.5019				57.133	35.6802
	57.1	38.5885				57.166	35.6661
	57.133	38.5794				57.2	35.6802
	57.167	38.6068				57.233	35.6942
	57.2	38.5703				57.266	35.7456
	57.233	38.6022				57.3	35.6194
	57.267	38.6523				57.333	35.6802
	57.3	38.625				57.366	35.6942
	57.333	38.5885				57.4	35.6334
	57.367	38.6159				57.433	35.7269
	57.4	38.6113				57.466	35.6755
	57.433	38.6842				57.5	35.6755
	57.467	38.6523				57.533	35.6661
	57.5	38.666				57.566	35.755
	57.533	38.7207				57.6	35.6334
	57.566	38.6432				57.633	35.4883
	57.6	38.6751				57.666	35.6147
	57.633	38.6615				57.7	35.5632
	57.667	38.707				57.733	35.6521
	57.7	38.6569				57.766	35.6474
	57.733	38.6022				57.8	35.61
	57.767	38.707				57.833	35.6895
	57.8	38.6842				57.866	35.6474
	57.833	38.7525				57.9	35.5913
	57.867	38.707				57.933	35.6194
	57.9	38.6387				57.966	35.5726
	57.933	38.6797				58	35.5539
	57.967	38.7207				58.033	35.6007
	58	38.6888				58.066	35.6053
	58.033	38.6797				58.1	35.5726
	58.066	38.6888				58.133	35.5258
	58.1	38.6341				58.166	35.5164
	58.133	38.7252				58.2	35.5773
	58.167	38.7207				58.233	35.5492
	58.2	38.7343				58.266	35.5398
	58.233	38.7161				58.3	35.5773
	58.267	38.7161				58.333	35.5632
	58.3	38.7617				58.366	35.7035
	58.333	38.7298				58.4	35.6147
	58.367	38.7571				58.433	35.5211
	58.4	38.7617				58.466	35.5211
	58.433	38.7707				58.5	35.5585
	58.467	38.7571				58.533	35.5351
	58.5	38.7617				58.566	35.5726
	58.533	38.666				58.6	35.5117
	58.566	38.7252				58.633	35.4977
	58.6	38.6979				58.666	35.5117
	58.633	38.707				58.7	35.5585
	58.667	38.8299				58.733	35.507
	58.7	38.8845				58.766	35.5117
	58.733	38.839				58.8	35.4274
	58.767	38.7935				58.833	35.4555
	58.8	38.8208				58.866	35.4415
	58.833	38.8163				58.9	35.4836
	58.867	38.8754				58.933	35.4274
	58.9	38.8754				58.966	35.3852
	58.933	38.839				59	35.3852
	58.967	38.9527				59.033	35.4227
	59	38.9436				59.066	35.4274
	59.033	38.7617				59.1	35.5398
	59.066	38.789				59.133	35.5866
	59.1	38.8254				59.166	35.493
	59.133	38.7662				59.2	35.4977
	59.167	38.8208				59.233	35.4836
	59.2	38.8163				59.266	35.5024
	59.233	38.8663				59.3	35.5445
	59.267	38.98				59.333	35.507
	59.3	38.8799				59.366	35.4883
	59.333	38.8754				59.4	35.4555
	59.367	38.8981				59.433	35.4555
	59.4	38.8936				59.466	35.4415
	59.433	38.8799				59.5	35.4368
	59.467	38.9754				59.533	35.5024
	59.5	38.9027				59.566	35.4696
	59.533	38.9209				59.6	35.3618
	59.566	38.9163				59.633	35.4134
	59.6	38.9299				59.666	35.6147
	59.633	38.9345				59.7	35.4883
	59.667	38.8799				59.733	35.5211
	59.7	38.889				59.766	35.4368
	59.733	38.9663				59.8	35.5398
	59.767	38.9663				59.833	35.5117
	59.8	38.9709				59.866	35.4883
	59.833	38.9618				59.9	35.5024
	59.867	39.0117				59.933	35.3852
	59.9	39.0208				59.966	35.4742
	59.933	39.039				60	35.4883
	59.967	39.0526				60.033	35.3665
	60	39.0526				60.066	35.4789
	60.033	39.0753				60.1	35.4742
	60.066	39.0526				60.133	35.4227
	60.1	39.0526				60.166	35.4555
	60.133	39.0708				60.2	35.3946
	60.167	39.0435				60.233	35.3899
	60.2	39.0753				60.266	35.3336
	60.233	39.0799				60.3	35.329
	60.267	39.039				60.333	35.4227
	60.3	39.0753				60.366	35.4415
	60.333	39.1116				60.4	35.4087
	60.367	39.0662				60.433	35.404
	60.4	39.0753				60.466	35.3477
	60.433	39.0572				60.5	35.3196
	60.467	39.098				60.533	35.3852
	60.5	39.0844				60.566	35.3993
	60.533	39.0662				60.6	35.3946
	60.566	39.098				60.633	35.3805
	60.6	39.0799				60.666	35.3571
	60.633	39.0662				60.7	35.329
	60.667	39.2251				60.733	35.3383
	60.7	39.2205				60.766	35.3899
	60.733	39.1343				60.8	35.3618
	60.767	39.157				60.833	35.2961
	60.8	39.1615				60.866	35.3055
	60.833	39.1343				60.9	35.2586
	60.867	39.0572				60.933	35.2539
	60.9	39.1253				60.966	35.3102
	60.933	39.157				61	35.3899
	60.967	39.1615				61.033	35.221
	61	39.2432				61.066	35.2351
	61.033	39.2432				61.1	35.3055
	61.066	39.2704				61.133	35.2774
	61.1	39.1888				61.166	35.1976
	61.133	39.2024				61.2	35.2774
	61.167	39.2477				61.233	35.2304
	61.2	39.2432				61.266	35.221
	61.233	39.1706				61.3	35.1741
	61.267	39.1615				61.333	35.3008
	61.3	39.216				61.366	35.4321
	61.333	39.4063				61.4	35.4087
	61.367	39.3202				61.433	35.2774
	61.4	39.361				61.466	35.282
	61.433	39.37				61.5	35.1835
	61.467	39.3791				61.533	35.2398
	61.5	39.3248				61.566	35.1506
	61.533	39.3066				61.6	35.1741
	61.566	39.2477				61.633	35.1882
	61.6	39.3474				61.666	35.2069
	61.633	39.4198				61.7	35.1365
	61.667	39.3565				61.733	35.1224
	61.7	39.3293				61.766	35.2586
	61.733	39.2704				61.8	35.221
	61.767	39.3972				61.833	35.1412
	61.8	39.3927				61.866	35.1506
	61.833	39.2885				61.9	35.1694
	61.867	39.4017				61.933	35.1412
	61.9	39.361				61.966	35.0942
	61.933	39.361				62	35.1177
	61.967	39.37				62.033	35.1412
	62	39.3474				62.066	35.1647
	62.033	39.4425				62.1	35.0942
	62.066	39.447				62.133	35.0989
	62.1	39.4832				62.166	35.0942
	62.133	39.3565				62.2	35.113
	62.167	39.37				62.233	35.2633
	62.2	39.4198				62.266	35.2116
	62.233	39.4696				62.3	35.1365
	62.267	39.4787				62.333	35.1412
	62.3	39.5013				62.366	35.0895
	62.333	39.5104				62.4	35.0331
	62.367	39.4063				62.433	35.0566
	62.4	39.4515				62.466	35.0989
	62.433	39.4787				62.5	35.0425
	62.467	39.5691				62.533	35.0801
	62.5	39.5827				62.566	35.113
	62.533	39.5917				62.6	35.1083
	62.566	39.5737				62.633	35.0848
	62.6	39.5963				62.666	35.0707
	62.633	39.6369				62.7	35.0425
	62.667	39.5556				62.733	35.0331
	62.7	39.5827				62.766	35.0566
	62.733	39.6324				62.8	35.0754
	62.767	39.6324				62.833	35.0848
	62.8	39.5782				62.866	35.019
	62.833	39.5465				62.9	35.0331
	62.867	39.5601				62.933	35.0566
	62.9	39.6821				62.966	35.0049
	62.933	39.7724				63	35.1459
	62.967	39.6595				63.033	35.0754
	63	39.646				63.066	35.0848
	63.033	39.7589				63.1	35.0989
	63.066	39.7544				63.133	35.0284
	63.1	39.646				63.166	35.0942
	63.133	39.6866				63.2	35.1459
	63.167	39.7318				63.233	35.1929
	63.2	39.7814				63.266	35.0989
	63.233	39.8401				63.3	35.1224
	63.267	39.8491				63.333	35.0566
	63.3	39.7859				63.366	35.1083
	63.333	39.7544				63.4	35.0472
	63.367	39.8536				63.433	35.0989
	63.4	39.822				63.466	35.0002
	63.433	39.8536				63.5	34.9814
	63.467	39.804				63.533	34.9673
	63.5	39.8852				63.566	34.9673
	63.533	39.8671				63.6	34.9531
	63.566	39.8491				63.633	34.9955
	63.6	39.8401				63.666	35.0143
	63.633	39.8897				63.7	35.0707
	63.667	39.8671				63.733	35.0707
	63.7	39.7904				63.766	35.019
	63.733	39.8491				63.8	35.0002
	63.767	39.9618				63.833	35.0002
	63.8	39.9122				63.866	35.0801
	63.833	39.9663				63.9	35.0331
	63.867	39.9978				63.933	35.0425
	63.9	39.9573				63.966	34.9814
	63.933	39.9798				64	34.9673
	63.967	39.9573				64.033	34.9673
	64	39.9122				64.066	34.9673
	64.033	40.0474				64.1	35.0942
	64.066	39.9888				64.133	35.0284
	64.1	40.0069				64.166	35.0472
	64.133	40.0969				64.2	35.1036
	64.167	40.0519				64.233	35.0754
	64.2	39.9663				64.266	34.9908
	64.233	39.9978				64.3	34.9767
	64.267	40.0159				64.333	34.9908
	64.3	40.0204				64.366	34.9673
	64.333	40.1374				64.4	35.0613
	64.367	40.1014				64.433	34.9767
	64.4	40.0834				64.466	35.0331
	64.433	40.0699				64.5	34.972
	64.467	40.1419				64.533	35.0049
	64.5	40.0429				64.566	34.9908
	64.533	40.3172				64.6	35.0143
	64.566	40.2363				64.633	35.019
	64.6	40.1554				64.666	34.9437
	64.633	40.1959				64.7	34.972
	64.667	40.1329				64.733	34.9626
	64.7	40.1824				64.766	34.9955
	64.733	40.1869				64.8	34.9484
	64.767	40.2408				64.833	34.9484
	64.8	40.2184				64.866	34.9861
	64.833	40.2903				64.9	35.019
	64.867	40.2678				64.933	35.0284
	64.9	40.2903				64.966	35.0049
	64.933	40.2948				65	34.9626
	64.967	40.3666				65.033	34.9343
	65	40.3352				65.066	34.9296
	65.033	40.3936				65.1	35.0378
	65.066	40.3576				65.133	35.0049
	65.1	40.4025				65.166	34.9767
	65.133	40.3846				65.2	34.9861
	65.167	40.4025				65.233	34.9908
	65.2	40.4115				65.266	34.9343
	65.233	40.4474				65.3	34.9249
	65.267	40.4519				65.333	35.0237
	65.3	40.4564				65.366	34.9579
	65.333	40.4609				65.4	34.9437
	65.367	40.4654				65.433	34.9061
	65.4	40.5057				65.466	34.9814
	65.433	40.564				65.5	35.0049
	65.467	40.5775				65.533	34.939
	65.5	40.5237				65.566	35.0331
	65.533	40.6178				65.6	34.9531
	65.566	40.5461				65.633	34.9579
	65.6	40.5999				65.666	34.9861
	65.633	40.6044				65.7	35.0002
	65.667	40.6895				65.733	34.9955
	65.7	40.5999				65.766	34.9673
	65.733	40.564				65.8	34.9673
	65.767	40.573				65.833	34.9108
	65.8	40.6626				65.866	34.8873
	65.833	40.6805				65.9	34.9155
	65.867	40.7119				65.933	34.9108
	65.9	40.6447				65.966	34.9014
	65.933	40.8148				66	34.9249
	65.967	40.7925				66.033	34.9296
	66	40.779				66.066	35.0801
	66.033	40.7611				66.1	34.9767
	66.066	40.6761				66.133	34.9814
	66.1	40.8417				66.166	34.9579
	66.133	40.7522				66.2	34.9626
	66.167	40.779				66.233	35.019
	66.2	40.8059				66.266	34.9861
	66.233	40.873				66.3	34.9673
	66.267	40.864				66.333	34.9673
	66.3	40.8103				66.366	34.939
	66.333	40.8282				66.4	34.9202
	66.367	40.8372				66.433	34.9155
	66.4	40.8953				66.466	34.9626
	66.433	40.9758				66.5	34.9108
	66.467	40.9668				66.533	34.9908
	66.5	40.9802				66.566	34.9814
	66.533	41.016				66.6	34.9202
[truncated: 1,000 more rows]
