# Supplementary material for: Feedback-controlled hydrogels with homeostatic oscillations and dissipative signal transduction
Source: Nat Nanotechnol. 2022 Nov 28;17(12):1303–10. doi: 10.1038/s41565-022-01241-x (PMC9747616; doi:10.1038/s41565-022-01241-x)
Supplement: Source Data Extended Data Fig. 1 — Source data of plots. [file 41565_2022_1241_MOESM14_ESM.xlsx]

## Sheet: Extended data Fig. 1c
Name	Time	T_heat	Time	Normalized intensity
Units	s	DegC	s	n.a.
	0	26.2755	0	0.000976
	1	26.2808	1	0.000974321
	2	26.2339	2	0.001
	3	26.8102	3	0.95
	4	33.1978	4	0.96071
	5	40.1159	5	0.97857
	6	45.7286	6	0.98214
	7	50.4043	7	0.99286
	8	54.4686	8	1
	9	57.8901	9	1
	10	60.9156	10	0.99643
	11	63.4032	11	1
	12	65.7309	12	0.99643
	13	67.5845	13	0.99286
	14	69.4035	14	0.98929
	15	70.8926	15	0.99286
	16	72.3345	16	0.98214
	17	73.4924	17	0.98214
	18	74.7156	18	0.975
	19	75.8133	19	0.97857
	20	76.6141	20	0.97143
	21	77.4212	21	0.97143
	22	78.1135	22	0.96071
	23	78.8785	23	0.95357
	24	79.5747	24	0.95357
	25	80.2032	25	0.94643
	26	80.768	26	0.93571
	27	81.0598	27	0.93214
	28	81.5439	28	0.92143
	29	81.7601	29	0.91071
	30	82.0535	30	0.9
	31	82.3362	31	0.87857
	32	82.3362	32	0.85
	33	82.3261	33	0.80714
	34	81.8242	34	0.75714
	35	80.9954	35	0.69643
	36	79.4618	36	0.61786
	37	77.3761	37	0.52857
	38	75.1387	38	0.43214
	39	72.7	39	0.33116
	40	70.3119	40	0.23056
	41	67.6512	41	0.15948
	42	64.7175	42	0.12248
	43	61.6751	43	0.09058
	44	58.9153	44	0.0648
	45	56.2749	45	0.04041
	46	53.6914	46	0.02646
	47	51.419	47	0.01719
	48	49.3856	48	0.01113
	49	47.3789	49	0.00839
	50	45.7767	50	0.00677
	51	44.2771	51	0.00583
	52	42.9644	52	0.00513
	53	41.9083	53	0.00481
	54	40.8106	54	0.00468
	55	39.9415	55	0.00468
	56	39.3015	56	0.00488
	57	38.6394	57	0.00512
	58	38.0435	58	0.00518
	59	37.4491	59	0.00562
	60	36.9695	60	0.00576
	61	36.5209	61	0.00602
	62	36.0895	62	0.00633
	63	35.7423	63	0.00701
	64	35.4178	64	0.00771
	65	35.193	65	0.00871
	66	34.8622	66	0.00961
	67	34.54	67	0.01004
	68	34.3037	68	0.01165
	69	34.0912	69	0.01368
	70	33.9412	70	0.01498
	71	33.7715	71	0.01739
	72	33.5822	72	0.01845
	73	33.5239	73	0.02126
	74	33.4753	74	0.02316
	75	33.3391	75	0.02397
	76	33.3634	76	0.02538
	77	33.6794	77	0.02741
	78	33.8976	78	0.02997
	79	34.2313	79	0.03405
	80	34.6026	80	0.03917
	81	35.0397	81	0.04682
	82	35.666	82	0.05361
	83	35.985	83	0.0571
	84	36.4025	84	0.05799
	85	36.7194	85	0.06159
	86	36.9742	86	0.06398
	87	37.2377	87	0.06314
	88	37.3599	88	0.06709
	89	37.3928	89	0.07056
	90	37.3364	90	0.07558
	91	37.1296	91	0.07213
	92	36.9883	92	0.06192
	93	36.8091	93	0.05919
	94	36.8186	94	0.05101
	95	36.6344	95	0.0475
	96	36.4688	96	0.04329
	97	36.6249	97	0.03726
	98	36.7052	98	0.03617
	99	36.9506	99	0.04528
	100	37.3646	100	0.06384
	101	37.8753	101	0.09126
	102	38.407	102	0.12804
	103	39.0381	103	0.17796
	104	39.6887	104	0.22529
	105	41.2972	105	0.29213
	106	43.2683	106	0.34552
	107	45.5054	107	0.39643
	108	47.6159	108	0.44643
	109	49.5001	109	0.48929
	110	51.2644	110	0.525
	111	52.9755	111	0.55714
	112	54.599	112	0.57857
	113	55.9406	113	0.59643
	114	57.4762	114	0.60714
	115	58.8325	115	0.61071
	116	59.9876	116	0.62143
	117	61.0554	117	0.61429
	118	61.9646	118	0.60357
	119	62.8219	119	0.58571
	120	63.3841	120	0.55714
	121	63.8034	121	0.51786
	122	64.0087	122	0.47143
	123	63.8414	123	0.41786
	124	63.8034	124	0.33392
	125	63.4109	125	0.21255
	126	62.1958	126	0.11759
	127	59.431	127	0.11283
	128	57.1009	128	0.08353
	129	55.022	129	0.05713
	130	52.7401	130	0.02734
	131	50.6608	131	0.01451
	132	48.5936	132	0.01105
	133	46.8688	133	0.00974
	134	45.1501	134	0.00897
	135	43.6292	135	0.00837
	136	42.4038	136	0.00802
	137	41.2745	137	0.0076
	138	40.3083	138	0.00765
	139	39.4999	139	0.0075
	140	38.723	140	0.00713
	141	38.1648	141	0.0071
	142	37.6226	142	0.00713
	143	37.0637	143	0.00705
	144	36.6344	144	0.00752
	145	36.2082	145	0.00748
	146	35.8661	146	0.0075
	147	35.499	147	0.00708
	148	35.217	148	0.00689
	149	34.891	149	0.00622
	150	34.6122	150	0.00596
	151	34.5111	151	0.00602
	152	34.2796	152	0.00624
	153	34.1105	153	0.00652
	154	33.9024	154	0.00716
	155	33.7036	155	0.00832
	156	33.5822	156	0.01026
	157	33.4607	157	0.01236
	158	33.3439	158	0.01411
	159	33.2124	159	0.01363
	160	33.0709	160	0.01484
	161	33.0709	161	0.01829
	162	33.2709	162	0.02368
	163	33.5774	163	0.0286
	164	33.9218	164	0.03413
	165	34.0912	165	0.03723
	166	34.2989	166	0.04108
	167	34.3423	167	0.04369
	168	34.5496	168	0.04586
	169	34.5977	169	0.04799
	170	34.7132	170	0.04953
	171	34.7373	171	0.0473
	172	34.7276	172	0.04468
	173	34.5737	173	0.04016
	174	34.5977	174	0.03721
	175	34.5592	175	0.03751
	176	34.4773	176	0.03489
	177	34.6459	177	0.03127
	178	34.6074	178	0.02851
	179	34.7276	179	0.0301
	180	34.9246	180	0.03466
	181	35.2935	181	0.04404
	182	35.6898	182	0.04681
	183	36.2888	183	0.04931
	184	37.0119	184	0.0626
	185	37.7865	186.267	0.07634
	186	38.6162	187.267	0.09914
	188.267	41.0155	188.267	0.12017
	189.267	42.1293	189.267	0.14655
	190.267	43.4422	190.3	0.17922
	191.267	44.732	191.3	0.21723
	192.3	46.0648	192.3	0.27123
	193.3	47.4565	193.3	0.31475
	194.3	48.8155	194.3	0.36429
	195.3	50.2315	195.3	0.40714
	196.3	51.4774	196.3	0.45357
	197.3	52.9507	197.3	0.48214
	198.3	54.1664	198.3	0.51071
	199.3	55.387	199.3	0.53214
	200.3	56.7126	200.3	0.55714
	201.3	57.8821	201.3	0.57857
	202.3	58.9824	202.3	0.58929
	203.3	60.0659	203.3	0.60357
	204.3	60.9972	204.3	0.61071
	205.3	61.9531	205.3	0.61429
	206.3	62.7644	206.3	0.60357
	207.3	63.5787	207.3	0.6
	208.3	63.868	208.3	0.57143
	209.3	64.0885	209.3	0.54286
	210.3	64.2631	210.3	0.50357
	211.3	64.1189	211.3	0.45714
	212.3	63.8985	212.3	0.38929
	213.3	62.8449	213.3	0.27771
	214.3	60.2886	214.3	0.14605
	215.3	57.512	215.3	0.10094
	216.3	55.3303	216.3	0.0814
	217.3	52.9714	217.3	0.05647
	218.3	50.9168	218.3	0.03437
	219.3	48.8027	219.3	0.01744
	220.3	46.9338	220.3	0.01092
	221.3	45.3257	221.3	0.00941
	222.3	44.0201	222.3	0.00801
	223.3	42.754	223.3	0.00716
	224.3	41.6914	224.3	0.00661
	225.3	40.8015	225.3	0.00593
	226.3	39.8313	226.3	0.00555
	227.3	39.1352	227.3	0.00511
	228.3	38.4163	228.3	0.00476
	229.3	37.8192	229.3	0.00464
	230.3	37.3223	230.3	0.00451
	231.3	37.0024	231.3	0.00455
	232.3	36.5398	232.3	0.00453
	233.3	36.1275	233.3	0.00449
	234.3	35.8042	234.3	0.00437
	235.3	35.4895	235.3	0.0043
	236.3	35.2026	236.3	0.00411
	237.3	34.9102	237.3	0.00407
	238.3	34.7469	238.3	0.00423
	239.3	34.434	239.3	0.00456
	240.3	34.2796	240.3	0.00492
	241.3	34.0234	241.3	0.0054
	242.3	33.8394	242.3	0.00605
	243.3	33.7279	243.3	0.00684
	244.3	33.6017	244.3	0.00771
	245.3	33.4558	245.3	0.00897
	246.3	33.305	246.3	0.01066
	247.3	33.2709	247.3	0.01297
	248.3	33.1783	248.3	0.0163
	249.3	33.0368	249.3	0.01919
	250.3	32.9928	250.3	0.02211
	251.3	32.9782	251.3	0.02581
	252.3	32.9537	252.3	0.03195
	253.3	33.0514	253.3	0.03817
	254.3	33.1149	254.3	0.04348
	255.3	33.2904	255.3	0.04786
	256.3	33.378	256.3	0.05078
	257.3	33.5531	257.3	0.05242
	258.3	33.7667	258.3	0.055
	259.3	33.82	259.3	0.05486
	260.3	33.9315	260.3	0.05099
	261.3	33.8976	261.3	0.04265
	262.3	33.8685	262.3	0.03726
	263.3	33.8539	263.3	0.03299
	264.3	33.8394	264.3	0.03039
	265.3	33.7764	265.3	0.02924
	266.3	33.7473	266.3	0.02902
	267.3	33.7376	267.3	0.02822
	268.3	33.8152	268.3	0.02521
	269.3	33.9169	269.3	0.02294
	270.3	34.0138	270.3	0.02556
	271.3	34.1733	271.3	0.03193
	272.3	34.4436	272.3	0.03886
	273.3	35.0014	273.3	0.04565
	274.3	35.7089	274.3	0.04921
	275.3	36.4073	275.3	0.06016
	276.3	37.5148	276.3	0.07102
	277.3	38.8065	277.3	0.08739
	278.3	40.148	278.3	0.10987
	279.3	41.6235	279.3	0.12825
	280.3	43.1388	280.3	0.15245
	281.3	44.3965	281.3	0.18041
	282.3	45.5011	282.3	0.21573
	283.3	46.5652	283.3	0.2536
	284.3	47.8009	284.3	0.29809
	285.3	48.7089	285.3	0.33689
	286.3	49.7796	286.3	0.38214
	287.3	50.9126	287.3	0.40714
	288.3	52.0023	288.3	0.45357
	289.3	52.9755	289.3	0.475
	290.3	53.9619	290.3	0.50357
	291.3	54.9855	291.3	0.525
	292.3	55.8801	292.3	0.54286
	293.3	56.7687	293.3	0.55357
	294.3	57.5359	294.3	0.56429
	295.3	58.4611	295.3	0.57143
	296.3	59.313	296.3	0.58214
	297.3	60.1011	297.3	0.57143
	298.3	60.8301	298.3	0.56071
	299.3	61.3114	299.3	0.55357
	300.3	61.6828	300.3	0.53214
	301.3	61.7948	301.3	0.49643
	302.3	61.791	302.3	0.45714
	303.3	61.6674	303.3	0.41071
	304.3	61.416	304.3	0.34128
	305.3	60.2417	305.3	0.23972
	306.3	57.8583	306.3	0.12633
	307.3	55.3586	307.3	0.081
	308.3	53.4203	308.3	0.07386
	309.3	51.256	309.3	0.05777
	310.3	49.4195	310.3	0.03788
	311.3	47.6288	311.3	0.01891
	312.3	45.9994	312.3	0.01288
	313.3	44.5865	313.3	0.01063
	314.3	43.2995	314.3	0.00871
	315.3	42.2374	315.3	0.00762
	316.3	41.2109	316.3	0.00679
	317.3	40.4181	317.3	0.00602
	318.3	39.5921	318.3	0.00548
	319.3	38.8204	319.3	0.00494
	320.3	38.2207	320.3	0.00469
	321.3	37.6694	321.3	0.00467
	322.3	37.139	322.3	0.00481
	323.3	36.861	323.3	0.00481
	324.3	36.4594	324.3	0.00477
	325.3	35.9612	325.3	0.00471
	326.3	35.6231	326.3	0.00462
	327.3	35.3653	327.3	0.00454
	328.3	35.1595	328.3	0.00454
	329.3	34.8382	329.3	0.00458
	330.3	34.6555	330.3	0.00481
	331.3	34.4098	331.3	0.00505
	332.3	34.2844	332.3	0.00544
	333.3	34.1057	333.3	0.00593
	334.3	33.9169	334.3	0.00623
	335.3	33.82	335.3	0.00636
	336.3	33.6357	336.3	0.00699
	337.3	33.4753	337.3	0.00756
	338.3	33.3683	338.3	0.00849
	339.3	33.4023	339.3	0.00973
	340.3	33.3293	340.3	0.01204
	341.3	33.0709	341.3	0.01529
	342.3	33.0172	342.3	0.01995
	343.3	33.027	343.3	0.02424
	344.3	33.1344	344.3	0.02693
	345.3	33.0758	345.3	0.02815
	346.3	33.0661	346.3	0.03015
	347.3	33.0416	347.3	0.03196
	348.3	33.0612	348.3	0.03345
	349.3	33.3391	349.3	0.03466
	350.3	33.2806	350.3	0.0348
	351.3	33.3634	351.3	0.03262
	352.3	33.4121	352.3	0.0295
	353.3	33.4121	353.3	0.02723
	354.3	33.4899	354.3	0.02545
	355.3	33.4802	355.3	0.0239
	356.3	33.4413	356.3	0.02269
	357.3	33.6308	357.3	0.02046
	358.3	33.6648	358.3	0.0189
	359.3	33.7812	359.3	0.01895
	360.3	34.0331	360.3	0.02136
	361.3	34.2796	361.3	0.02292
	362.3	34.6699	362.3	0.02915
	363.3	35.2122	363.3	0.03334
	364.3	36.004	364.3	0.03813
	365.3	37.0072	365.3	0.04553
	366.3	38.272	366.3	0.05593
	367.3	39.6519	367.3	0.07094
	368.3	40.8926	368.3	0.08691
	369.3	42.3319	369.3	0.10271
	370.3	43.7804	370.3	0.12308
	371.3	44.6747	371.3	0.1443
	372.3	45.6543	372.3	0.17376
	373.3	46.5479	373.3	0.20554
	374.3	47.4565	374.3	0.25144
	375.3	48.5552	375.3	0.2939
	376.3	49.3346	376.333	0.33399
	377.3	50.3495	377.333	0.375
	378.333	51.3354	378.333	0.41786
	379.333	52.3137	379.333	0.45714
	380.333	53.2969	380.333	0.48571
	381.333	54.1705	381.333	0.51429
	382.333	55.229	382.333	0.525
	383.333	56.3232	383.333	0.55714
	384.333	57.2008	384.333	0.56786
	385.333	58.0608	385.333	0.575
	386.333	58.935	386.333	0.58214
	387.333	59.8232	387.333	0.58571
	388.333	60.6433	388.333	0.58571
	389.333	61.2649	389.333	0.575
	390.333	61.8682	390.333	0.55357
	391.333	62.1265	391.333	0.53214
	392.333	62.2651	392.333	0.5
	393.333	62.138	393.367	0.46071
	394.333	61.9762	394.367	0.41786
	395.367	61.6519	395.367	0.35068
	396.367	60.4914	396.367	0.25264
	397.367	58.0251	397.367	0.13267
	398.367	55.6095	398.367	0.08203
	399.367	53.5313	399.367	0.06803
	400.367	51.5192	400.367	0.05368
	401.367	49.5976	401.367	0.03603
	402.367	47.8224	402.367	0.01967
	403.367	46.1433	403.367	0.01295
	404.367	44.71	404.367	0.00932
	405.367	43.4066	405.367	0.00761
	406.367	42.3094	406.367	0.00634
	407.367	41.3335	407.367	0.00543
	408.367	40.3952	408.367	0.00485
	409.367	39.6703	409.4	0.00447
	410.367	39.0288	410.4	0.00421
	411.4	38.3419	411.4	0.00404
	412.4	37.8052	412.4	0.00407
	413.4	37.2659	413.4	0.00412
	414.4	36.8893	414.4	0.00417
	415.4	36.5445	415.4	0.00434
	416.4	36.1417	416.4	0.0043
	417.4	35.7708	417.4	0.00432
	418.4	35.5086	418.4	0.00431
	419.4	35.1643	419.4	0.00427
	420.4	34.8718	420.4	0.00433
	421.4	34.6892	421.4	0.00448
	422.4	34.4002	422.433	0.00475
	423.4	34.2361	423.433	0.00516
	424.433	34.0815	424.433	0.00559
	425.433	33.9702	425.433	0.00603
	426.433	33.8588	426.433	0.00646
	427.433	33.8152	427.433	0.00664
	428.433	33.6114	428.433	0.00697
	429.433	33.5968	429.433	0.0076
	430.433	33.4023	430.433	0.00809
	431.433	33.305	431.433	0.00898
	432.433	33.2026	432.433	0.01042
	433.433	33.1344	433.433	0.01303
	434.433	33.0123	434.433	0.01652
	435.433	33.0075	435.433	0.01961
	436.433	32.9586	436.467	0.0226
	437.433	32.8951	437.467	0.02462
	438.467	32.9146	438.467	0.02733
	439.467	33.11	439.5	0.0324
	440.467	33.1636	440.5	0.03616
	441.5	33.2611	441.5	0.03733
	442.5	33.3098	442.5	0.03289
	443.5	33.3585	443.5	0.02745
	444.5	33.3537	444.5	0.02305
	445.5	33.4802	445.5	0.02124
	446.5	33.3244	446.5	0.01993
	447.5	33.2904	447.5	0.01967
	448.5	33.1588	448.5	0.01996
	449.5	33.2368	449.5	0.02035
	450.5	33.266	450.5	0.01962
	451.5	33.5142	451.5	0.01838
	452.5	33.8297	452.5	0.01933
	453.5	34.1105	453.5	0.0236
	454.5	34.6555	454.5	0.02882
	455.5	35.217	455.5	0.03521
	456.5	36.0183	456.5	0.04499
	457.5	37.1719	457.5	0.05641
	458.5	38.5837	458.5	0.07134
	459.5	39.9507	459.5	0.08523
	460.5	41.3698	460.5	0.10164
	461.5	42.7136	461.5	0.11557
	462.5	43.8471	462.5	0.13099
	463.5	44.8686	463.5	0.14804
	464.5	45.8641	464.5	0.17123
	465.5	46.5262	465.5	0.20502
	466.5	47.3012	466.5	0.24286
	467.5	48.1743	467.5	0.27409
	468.5	49.0413	468.5	0.31923
	469.5	49.8769	469.5	0.35714
	470.5	50.8203	470.5	0.4
	471.5	51.7818	471.5	0.43571
	472.5	52.5664	472.5	0.46786
	473.5	53.3997	473.5	0.49286
	474.5	54.2563	474.5	0.51429
	475.5	55.16	475.5	0.53571
	476.5	56.0293	476.5	0.55
	477.5	56.985	477.5	0.56429
	478.5	57.6952	478.5	0.56786
	479.5	58.5758	479.5	0.575
	480.5	59.3759	480.5	0.57857
	481.5	60.144	481.5	0.56786
	482.5	60.69	482.5	0.56429
	483.5	61.1447	483.5	0.54286
	484.5	61.3888	486.033	0.51786
	485.5	61.3191	487.067	0.47857
	488.033	60.3393	488.067	0.44643
	489.067	59.5566	489.067	0.39643
	490.067	57.7629	490.067	0.32956
	491.067	55.2695	491.067	0.23743
	492.067	53.3545	492.067	0.13496
	493.067	51.1891	493.067	0.0755
	494.067	49.4195	494.067	0.06362
	495.067	47.6202	495.067	0.05518
	496.067	46.0779	496.067	0.03647
	497.067	44.6791	497.067	0.02046
	498.067	43.3218	498.1	0.01286
	499.067	42.2058	499.1	0.00994
	500.1	41.2473	500.1	0.00715
	501.1	40.3174	501.1	0.00647
	502.1	39.5506	502.133	0.00543
	503.1	38.8482	503.133	0.00476
	504.133	38.3605	504.133	0.00439
	505.133	37.7537	505.133	0.00418
	506.133	37.1907	506.133	0.00414
	507.133	36.7383	507.133	0.00418
	508.133	36.3694	508.133	0.0043
	509.133	36.1133	509.133	0.00448
	510.133	35.7565	510.133	0.00466
	511.133	35.4417	511.133	0.00478
	512.133	35.193	512.133	0.00488
	513.133	34.9534	513.133	0.00495
	514.133	34.7805	514.133	0.00491
	515.133	34.4822	515.133	0.00509
	516.133	34.3085	516.133	0.00536
	517.133	34.1057	517.133	0.00584
	518.133	34.038	518.133	0.00636
	519.133	33.9266	519.133	0.00674
	520.133	33.7521	520.133	0.00743
	521.133	33.6065	521.133	0.00776
	522.133	33.4899	522.133	0.00763
	523.133	33.4023	523.133	0.00752
	524.133	33.2514	524.133	0.00734
	525.133	33.1636	525.133	0.0078
	526.133	33.1783	526.133	0.00858
	527.133	33.1002	527.133	0.00995
	528.133	33.1831	528.133	0.01237
	529.133	33.0319	529.133	0.01528
	530.133	32.9488	530.133	0.01902
	531.133	33.0172	531.133	0.02001
	532.133	33.0221	532.133	0.0202
	533.133	32.8706	533.133	0.0195
	534.133	32.8462	534.167	0.02023
	535.133	32.8755	535.167	0.02048
	536.167	32.8266	536.167	0.01975
	537.167	32.8217	537.167	0.0183
	538.167	32.7826	538.167	0.01734
	539.167	32.807	539.167	0.017
	540.167	32.9049	540.167	0.01686
	541.167	33.0953	541.167	0.01737
	542.167	33.3537	542.167	0.01879
	543.167	33.5628	543.167	0.01852
	544.167	34.0476	544.167	0.01738
	545.167	34.6555	545.167	0.01897
	546.167	35.3079	546.167	0.02291
	547.167	36.2983	547.167	0.02939
	548.167	37.6647	548.167	0.03626
	549.167	39.0751	549.167	0.04759
	550.167	40.6236	550.167	0.05937
	551.167	42.0526	551.167	0.0715
	552.167	43.2281	552.2	0.08502
	553.167	44.2373	553.2	0.0915
	554.2	45.115	554.2	0.10512
	555.2	45.9732	555.2	0.11614
	556.2	46.7258	556.2	0.13553
	557.2	47.4004	557.2	0.16187
	558.2	48.2471	558.2	0.19122
	559.2	49.037	559.2	0.22614
	560.2	49.805	560.2	0.26715
	561.2	50.5557	561.2	0.31028
	562.2	51.2518	562.2	0.35596
	563.2	51.9441	563.2	0.39643
	564.2	52.7319	564.2	0.42857
	565.2	53.6298	565.2	0.45714
	566.2	54.387	566.2	0.49286
	567.2	55.2614	567.2	0.50714
	568.2	56.1783	568.2	0.53571
	569.2	57.069	569.2	0.55
	570.2	57.8941	570.2	0.56071
	571.2	58.6114	571.2	0.56786
	572.2	59.3013	572.2	0.57857
	573.2	60.0815	573.2	0.57857
	574.2	60.5732	574.2	0.57143
	575.2	60.9389	575.2	0.57143
	576.2	61.1214	576.2	0.54643
	577.2	60.9778	577.2	0.525
	578.2	60.729	578.2	0.5
	579.2	60.2612	579.2	0.46071
	580.2	59.5919	580.2	0.425
	581.2	58.4215	581.2	0.375
	582.2	56.4558	582.2	0.31268
	583.2	54.0969	583.2	0.21702
	584.2	52.1851	584.2	0.11784
	585.2	50.3958	585.2	0.06566
	586.2	48.5338	586.2	0.05512
	587.2	46.8948	587.2	0.04606
	588.2	45.4397	588.2	0.0314
	589.2	44.0157	589.2	0.01799
	590.2	42.7764	590.2	0.01185
	591.2	41.7728	591.233	0.00866
	592.2	40.8835	592.233	0.00658
	593.233	39.9323	593.233	0.00556
	594.233	39.1814	594.233	0.00474
	595.233	38.6673	595.233	0.00442
	596.233	38.0482	596.233	0.00419
	597.233	37.6226	597.267	0.00412
	598.233	37.1107	598.267	0.00428
	599.267	36.7289	599.267	0.00451
	600.267	36.3457	600.267	0.00478
	601.267	35.985	601.267	0.005
	602.267	35.6231	602.267	0.00524
	603.267	35.3748	603.267	0.00542
	604.267	34.9678	604.3	0.00554
	605.267	34.8814	605.3	0.00577
	606.3	34.6266	606.3	0.00578
	607.3	34.4147	607.3	0.00591
	608.3	34.2555	608.3	0.00618
	609.3	34.0815	609.3	0.0064
	610.3	33.9799	610.3	0.00728
	611.3	33.8297	611.3	0.00795
	612.3	33.7327	612.3	0.00843
	613.3	33.6891	613.3	0.00861
	614.3	33.5919	614.3	0.00837
	615.3	33.4753	615.3	0.0078
	616.3	33.3877	616.3	0.00738
	617.3	33.2904	617.3	0.00793
	618.3	33.2075	618.3	0.00887
	619.3	33.1929	619.3	0.01028
	620.3	33.027	620.3	0.01241
	621.3	32.944	621.3	0.01472
	622.3	32.9244	622.3	0.01681
	623.3	32.9342	623.3	0.01717
	624.3	33.0026	624.3	0.01665
	625.3	32.8853	625.3	0.01712
	626.3	32.9293	626.3	0.01741
	627.3	32.8951	627.3	0.01613
	628.3	33.0514	628.3	0.01581
	629.3	32.8657	629.3	0.01507
	630.3	32.7777	630.3	0.01518
	631.3	32.9293	631.3	0.01493
	632.3	33.2855	632.3	0.01661
	633.3	33.5725	633.3	0.01794
	634.3	33.8782	634.3	0.01813
	635.3	34.2844	635.333	0.01839
	636.3	35.0205	636.333	0.02162
	637.333	35.5802	637.333	0.02832
	638.333	36.8893	638.333	0.03648
	639.333	38.2673	639.333	0.04785
	640.333	39.8635	640.333	0.06153
	641.333	41.1746	641.367	0.07888
	642.333	42.2869	642.367	0.08711
	643.367	43.362	643.367	0.10035
	644.367	44.3744	644.367	0.11665
	645.367	45.1413	645.367	0.11746
	646.367	45.9645	646.367	0.13446
	647.367	46.5348	647.367	0.14463
	648.367	47.3098	648.367	0.16326
	649.367	48.0971	649.367	0.19303
	650.367	48.7217	650.367	0.22033
	651.367	49.4195	651.367	0.25753
	652.367	50.3411	652.367	0.29041
	653.367	50.9671	653.367	0.33271
	654.367	51.7776	654.367	0.37143
	655.367	52.5995	655.367	0.41071
	656.367	53.2887	656.367	0.44286
	657.367	54.0724	657.367	0.47143
	658.367	54.8514	658.367	0.5
	659.367	55.6985	659.367	0.52143
	660.367	56.5602	660.367	0.53571
	661.367	57.3845	661.367	0.55357
	662.367	58.1084	662.367	0.55357
	663.367	58.7851	663.367	0.56071
	664.367	59.3524	664.367	0.56429
	665.367	59.925	665.367	0.55714
	666.367	60.2651	666.367	0.55357
	667.367	60.4914	667.367	0.53929
	668.367	60.2105	668.367	0.525
	669.367	59.9876	669.367	0.49286
	670.367	59.5801	670.4	0.46786
	671.367	59.0296	671.4	0.42857
	672.4	58.3067	672.4	0.39286
	673.4	56.8809	673.4	0.34269
	674.4	54.6927	674.4	0.279
	675.4	52.583	675.4	0.18414
	676.4	50.6188	676.4	0.08887
	677.4	48.9817	677.4	0.05274
	678.4	47.271	678.4	0.04921
	679.4	45.7505	679.4	0.03898
	680.4	44.3213	680.4	0.02523
	681.4	43.2103	681.4	0.01565
	682.4	42.0075	682.4	0.01136
	683.4	41.1019	683.4	0.00841
	684.4	40.2533	684.4	0.0066
	685.4	39.4584	685.4	0.00552
	686.4	38.825	686.4	0.0049
	687.4	38.2627	687.4	0.00455
	688.4	37.6882	688.4	0.00451
	689.4	37.233	689.433	0.00459
	690.4	36.8044	690.433	0.00498
	691.433	36.3457	691.433	0.00523
	692.433	36.0135	692.433	0.00551
	693.433	35.7184	693.433	0.00575
	694.433	35.3892	694.433	0.00609
	695.433	35.1403	695.433	0.00629
	696.433	35.0157	696.433	0.00656
	697.433	34.6988	697.433	0.00661
	698.433	34.4822	698.433	0.00686
	699.433	34.3423	699.433	0.00705
	700.433	34.1878	700.433	0.00757
	701.433	34.0234	701.433	0.00776
	702.433	33.9605	702.433	0.00848
	703.433	33.8491	703.433	0.00887
	704.433	33.7618	704.433	0.00956
	705.433	33.5871	705.433	0.00934
	706.433	33.4607	706.433	0.00864
	707.433	33.4315	707.433	0.00793
	708.433	33.4023	708.433	0.00728
	709.433	33.3001	709.433	0.0076
	710.433	33.266	710.467	0.00867
	711.433	33.1392	711.467	0.01016
	712.467	33.0612	712.467	0.01195
	713.467	33.0856	713.467	0.01355
	714.467	33.11	714.467	0.01468
	715.467	33.1149	715.467	0.01472
	716.467	32.9537	716.467	0.01479
	717.467	32.8657	717.467	0.01415
	718.467	32.8217	718.5	0.01416
	719.467	32.9586	719.5	0.01453
	720.5	33.0856	720.5	0.01404
	721.5	33.3244	721.5	0.01518
	722.5	33.6114	722.5	0.01556
	723.5	33.8685	723.5	0.01753
	724.5	34.2555	724.5	0.01831
	725.5	34.6844	725.5	0.02012
	726.5	35.3892	726.5	0.02269
	727.5	36.3741	727.5	0.02907
	728.5	37.7443	728.5	0.03894
	729.5	39.1213	729.5	0.05073
	730.5	40.5003	730.5	0.0663
	731.5	41.8812	731.5	0.08164
	732.5	42.9242	732.5	0.09677
	733.5	43.8959	733.5	0.1092
	734.5	44.9038	734.5	0.1163
	735.5	45.6237	735.5	0.12404
	736.5	46.3392	736.5	0.13282
	737.5	47.0074	737.5	0.14988
	738.5	47.6288	738.5	0.1638
	739.5	48.4397	739.533	0.18756
	740.5	49.2284	740.533	0.21435
	741.533	49.8685	741.533	0.25185
	742.533	50.6146	742.533	0.29355
	743.533	51.4357	743.533	0.33072
	744.533	52.2183	744.533	0.375
	745.533	52.959	745.533	0.41786
	746.533	53.8718	746.533	0.45357
	747.533	54.6479	747.533	0.47857
	748.533	55.5287	748.533	0.51071
	749.533	56.3272	749.533	0.52857
	750.533	57.1769	750.533	0.55
	751.533	57.8941	751.533	0.55714
	752.533	58.5718	752.533	0.56071
	753.533	59.2659	753.567	0.56071
	754.533	59.9368	754.567	0.56429
	755.567	60.4563	755.567	0.56429
	756.567	60.6122	756.567	0.55357
	757.567	60.8845	757.6	0.53929
	758.567	60.4407	758.6	0.51429
	759.6	59.9642	759.6	0.48571
	760.6	59.5958	760.6	0.45714
	761.6	58.9232	761.6	0.42143
	762.6	58.0886	762.6	0.38214
	763.6	56.2508	763.6	0.33591
	764.6	54.0069	764.6	0.26748
	765.6	51.9566	765.633	0.17108
	766.6	50.1135	766.633	0.07924
	767.633	48.3242	767.633	0.04554
	768.633	46.7258	768.633	0.04119
	769.633	45.2248	769.633	0.03337
	770.633	43.8826	770.667	0.02054
	771.633	42.6957	771.667	0.01292
	772.667	41.7185	772.667	0.00915
	773.667	40.7149	773.7	0.00692
	774.667	39.868	774.733	0.00577
	775.7	39.1907	775.767	0.00502
	776.733	38.4675	776.767	0.00468
	777.767	37.9127	777.767	0.00486
	778.767	37.4116	778.767	0.00517
	779.767	36.9836	779.767	0.00544
	780.767	36.6249	780.767	0.00582
	781.767	36.303	781.8	0.00616
	782.767	35.9232	782.833	0.00646
	783.8	35.5515	785.767	0.0066
	784.833	35.2409	786.767	0.00662
	787.767	34.6122	787.767	0.00682
	788.767	34.4484	788.767	0.00669
	789.767	34.2603	789.767	0.00695
	790.767	34.154	790.767	0.00677
	791.767	34.0234	791.767	0.00677
	792.767	33.9266	792.767	0.00731
	793.767	33.8394	793.767	0.00793
	794.767	33.7473	794.767	0.00894
	795.767	33.6696	795.767	0.00994
	796.767	33.5093	796.767	0.01046
	797.767	33.5288	797.767	0.01019
	798.767	33.4461	798.767	0.00922
	799.767	33.2952	799.767	0.0087
	800.767	33.1831	800.767	0.00885
