# Supplementary material for: Feedback-controlled hydrogels with homeostatic oscillations and dissipative signal transduction
Source: Nat Nanotechnol. 2022 Nov 28;17(12):1303–10. doi: 10.1038/s41565-022-01241-x (PMC9747616; doi:10.1038/s41565-022-01241-x)
Supplement: Source Data Extended Data Fig. 2 — Source data of plots. [file 41565_2022_1241_MOESM15_ESM.xlsx]

## Sheet: Extended data Fig. 2b
Name	position	line 1	line 2	line 3	line 4	line 5	line 6	line 7	line 8	line 9	line 10	line 11	line 12	line 13
Units	mm	DegC	DegC	DegC	DegC	DegC	DegC	DegC	DegC	DegC	DegC	DegC	DegC	DegC
	0	34.703	34.59	34.35	34.213	34.1	33.933	33.809	33.706	33.735	33.706	33.923	34.026	34.316
	0.04278	34.776	34.654	34.399	34.257	34.129	33.957	33.859	33.77	33.765	33.78	34.031	34.105	34.404
	0.08556	34.81	34.698	34.448	34.282	34.198	33.992	33.903	33.809	33.819	33.819	34.09	34.154	34.483
	0.12833	34.864	34.747	34.497	34.311	34.242	34.051	33.913	33.854	33.878	33.874	34.159	34.296	34.61
	0.17111	34.971	34.791	34.566	34.394	34.277	34.085	33.967	33.933	33.938	33.977	34.242	34.35	34.688
	0.21389	34.996	34.879	34.615	34.434	34.301	34.124	34.041	33.967	33.967	34.041	34.301	34.443	34.732
	0.25667	35.069	34.928	34.669	34.497	34.355	34.179	34.085	34.051	34.095	34.124	34.375	34.561	34.845
	0.29945	35.186	35.02	34.781	34.566	34.419	34.252	34.149	34.1	34.124	34.203	34.414	34.625	34.928
	0.34222	35.23	35.054	34.796	34.63	34.483	34.345	34.193	34.124	34.213	34.301	34.561	34.747	35.074
	0.385	35.298	35.132	34.879	34.674	34.537	34.355	34.247	34.198	34.247	34.385	34.674	34.845	35.166
	0.42778	35.327	35.191	34.942	34.722	34.576	34.419	34.311	34.242	34.331	34.448	34.747	34.913	35.273
	0.47056	35.429	35.249	34.976	34.776	34.63	34.468	34.38	34.296	34.399	34.527	34.845	35.03	35.356
	0.51334	35.512	35.312	35.045	34.815	34.683	34.502	34.394	34.355	34.458	34.581	34.928	35.093	35.458
	0.55611	35.536	35.366	35.088	34.864	34.678	34.532	34.483	34.399	34.537	34.664	35.001	35.21	35.579
	0.59889	35.589	35.4	35.157	34.918	34.81	34.6	34.497	34.453	34.571	34.757	35.084	35.288	35.72
	0.64167	35.657	35.453	35.181	34.962	34.835	34.625	34.551	34.527	34.639	34.83	35.181	35.385	35.822
	0.68445	35.725	35.531	35.225	35.035	34.864	34.718	34.59	34.566	34.703	34.898	35.259	35.521	35.904
	0.72723	35.817	35.594	35.288	35.088	34.923	34.742	34.659	34.659	34.781	34.986	35.376	35.638	36.054
	0.77	35.875	35.676	35.346	35.127	34.976	34.781	34.727	34.752	34.835	35.113	35.458	35.754	36.16
	0.81278	35.933	35.764	35.4	35.191	35.025	34.849	34.771	34.806	34.928	35.205	35.589	35.856	36.31
	0.85556	36.001	35.807	35.463	35.254	35.079	34.908	34.835	34.845	35.001	35.283	35.691	35.991	36.488
	0.89834	36.059	35.846	35.555	35.298	35.162	34.991	34.893	34.913	35.118	35.414	35.812	36.126	36.493
	0.94112	36.117	35.914	35.623	35.361	35.205	35.035	34.967	34.971	35.171	35.463	35.933	36.247	36.718
	0.98389	36.213	35.986	35.672	35.405	35.259	35.084	35.025	35.04	35.322	35.57	36.035	36.391	36.834
	1.02667	36.276	36.064	35.73	35.463	35.327	35.137	35.074	35.137	35.376	35.667	36.146	36.517	36.992
	1.06945	36.338	36.121	35.793	35.473	35.351	35.235	35.152	35.196	35.468	35.749	36.295	36.632	37.135
	1.11223	36.406	36.194	35.841	35.575	35.405	35.244	35.215	35.283	35.575	35.89	36.387	36.776	37.279
	1.15501	36.42	36.237	35.885	35.618	35.463	35.288	35.269	35.337	35.652	35.996	36.521	36.901	37.456
	1.19778	36.502	36.29	35.919	35.672	35.516	35.346	35.327	35.439	35.764	36.136	36.661	37.078	37.608
	1.24056	36.555	36.353	35.962	35.701	35.555	35.41	35.41	35.512	35.841	36.213	36.8	37.198	37.789
	1.28334	36.618	36.382	36.006	35.749	35.589	35.434	35.439	35.599	35.981	36.372	36.93	37.36	37.917
	1.32612	36.704	36.435	36.059	35.783	35.628	35.487	35.516	35.701	36.025	36.493	37.068	37.537	38.074
	1.3689	36.738	36.468	36.097	35.822	35.706	35.56	35.579	35.778	36.155	36.579	37.164	37.656	38.245
	1.41167	36.757	36.502	36.131	35.89	35.73	35.623	35.672	35.86	36.237	36.747	37.351	37.803	38.382
	1.45445	36.795	36.545	36.184	35.904	35.778	35.681	35.735	35.943	36.367	36.858	37.465	37.989	38.538
	1.49723	36.834	36.598	36.203	35.957	35.817	35.739	35.788	36.039	36.459	36.958	37.622	38.169	38.722
	1.54001	36.867	36.613	36.237	35.977	35.87	35.773	35.827	36.112	36.565	37.068	37.832	38.297	38.892
	1.58279	36.896	36.661	36.252	35.996	35.89	35.87	35.89	36.213	36.723	37.212	37.917	38.477	39.094
	1.62556	36.901	36.685	36.29	36.03	35.919	35.923	35.943	36.29	36.819	37.379	38.098	38.642	39.221
	1.66834	36.939	36.68	36.305	36.078	35.943	35.972	36.059	36.382	36.934	37.498	38.221	38.779	39.399
	1.71112	36.949	36.69	36.3	36.088	35.986	35.981	36.107	36.488	37.045	37.641	38.401	38.939	39.582
	1.7539	36.93	36.704	36.305	36.088	36.035	36.054	36.189	36.594	37.178	37.837	38.557	39.146	39.755
	1.79668	36.949	36.704	36.319	36.121	36.035	36.073	36.271	36.685	37.308	37.974	38.741	39.32	39.928
	1.83945	36.973	36.699	36.329	36.117	36.073	36.112	36.334	36.805	37.422	38.164	38.939	39.498	40.119
	1.88223	36.939	36.67	36.319	36.146	36.107	36.16	36.425	36.91	37.589	38.297	39.122	39.671	40.315
	1.92501	36.949	36.685	36.324	36.15	36.141	36.203	36.507	37.068	37.722	38.491	39.273	39.877	40.51
	1.96779	36.886	36.666	36.338	36.155	36.189	36.232	36.574	37.126	37.841	38.576	39.493	40.059	40.673
	2.01057	36.901	36.646	36.3	36.203	36.189	36.3	36.685	37.269	38.008	38.783	39.667	40.222	40.877
	2.05334	36.843	36.627	36.285	36.17	36.218	36.338	36.757	37.384	38.155	38.92	39.84	40.445	41.062
	2.09612	36.8	36.603	36.266	36.179	36.228	36.372	36.814	37.479	38.254	39.099	40.017	40.65	41.279
	2.1389	36.766	36.579	36.247	36.155	36.257	36.416	36.906	37.603	38.434	39.287	40.217	40.84	41.445
	2.18168	36.733	36.545	36.237	36.17	36.285	36.483	36.997	37.703	38.585	39.446	40.371	41.006	41.592
	2.22446	36.694	36.497	36.228	36.136	36.314	36.55	37.035	37.832	38.746	39.652	40.612	41.214	41.854
	2.26723	36.68	36.493	36.189	36.15	36.343	36.589	37.145	37.936	38.887	39.835	40.775	41.417	41.937
	2.31001	36.646	36.444	36.179	36.102	36.338	36.632	37.212	38.031	39.075	40.003	40.955	41.629	42.194
	2.35279	36.589	36.406	36.107	36.121	36.358	36.69	37.298	38.169	39.212	40.189	41.177	41.827	42.409
	2.39557	36.545	36.363	36.107	36.121	36.353	36.685	37.389	38.325	39.404	40.408	41.413	42.052	42.623
	2.43835	36.521	36.314	36.068	36.102	36.382	36.805	37.527	38.481	39.573	40.561	41.611	42.29	42.828
	2.48112	36.391	36.232	35.981	35.991	36.3	36.742	37.446	38.42	39.54	40.58	41.62	42.281	42.806
	2.5239	36.343	36.194	35.962	36.01	36.305	36.819	37.541	38.547	39.671	40.798	41.841	42.482	43.024
	2.56668	36.31	36.146	35.948	36.006	36.334	36.843	37.646	38.689	39.877	40.96	42.056	42.733	43.228
	2.60946	36.223	36.102	35.928	36.006	36.353	36.901	37.737	38.821	40.036	41.182	42.262	42.928	43.437
	2.65224	36.189	36.059	35.885	35.996	36.377	36.949	37.837	38.972	40.203	41.426	42.459	43.147	43.686
	2.69501	36.121	36.025	35.856	35.986	36.377	36.997	37.932	39.09	40.399	41.601	42.687	43.351	43.749
	2.73779	36.078	35.967	35.827	35.981	36.391	37.059	38.017	39.282	40.543	41.772	42.919	43.577	44.065
	2.78057	36.025	35.919	35.764	35.962	36.396	37.112	38.174	39.418	40.733	42.001	43.097	43.763	44.218
	2.82335	35.948	35.894	35.754	35.957	36.435	37.145	38.23	39.54	40.9	42.203	43.269	43.984	44.394
	2.86613	35.923	35.827	35.725	35.948	36.488	37.245	38.349	39.662	41.076	42.386	43.591	44.196	44.587
	2.9089	35.86	35.788	35.701	35.938	36.497	37.298	38.472	39.821	41.288	42.651	43.754	44.416	44.811
	2.95168	35.841	35.749	35.662	35.923	36.497	37.351	38.604	39.952	41.436	42.792	43.934	44.614	44.99
	2.99446	35.783	35.696	35.643	35.943	36.512	37.427	38.689	40.119	41.615	42.992	44.106	44.789	45.146
	3.03724	35.71	35.647	35.633	35.875	36.531	37.479	38.774	40.264	41.785	43.192	44.34	44.981	45.329
	3.08002	35.623	35.56	35.57	35.88	36.555	37.518	38.878	40.413	41.946	43.355	44.529	45.182	45.566
	3.12279	35.613	35.536	35.541	35.836	36.589	37.575	39.01	40.51	42.102	43.555	44.703	45.356	45.699
	3.16557	35.546	35.487	35.516	35.846	36.613	37.627	39.057	40.659	42.253	43.718	44.865	45.561	45.859
	3.20835	35.453	35.439	35.458	35.812	36.589	37.684	39.169	40.807	42.386	43.898	45.066	45.739	46.01
	3.25113	35.429	35.4	35.429	35.846	36.632	37.746	39.245	40.932	42.573	44.088	45.227	45.881	46.161
	3.29391	35.346	35.337	35.414	35.817	36.613	37.784	39.343	41.011	42.669	44.254	45.405	46.068	46.32
	3.33668	35.283	35.298	35.332	35.802	36.661	37.846	39.428	41.131	42.874	44.443	45.597	46.223	46.47
	3.37946	35.249	35.269	35.351	35.788	36.704	37.898	39.526	41.247	43.033	44.569	45.748	46.444	46.607
	3.42224	35.21	35.239	35.327	35.817	36.714	37.951	39.592	41.353	43.16	44.766	45.921	46.528	46.722
	3.46502	35.147	35.21	35.278	35.783	36.723	37.965	39.676	41.5	43.297	44.856	46.094	46.687	46.859
	3.5078	35.103	35.132	35.259	35.764	36.709	38.022	39.769	41.601	43.419	44.995	46.201	46.823	46.947
	3.55057	35.093	35.113	35.215	35.744	36.718	38.041	39.844	41.684	43.51	45.115	46.32	46.92	47.087
	3.59335	35.025	35.069	35.2	35.696	36.709	38.074	39.872	41.753	43.6	45.182	46.422	47.021	47.171
	3.63613	34.971	35.04	35.142	35.657	36.709	38.069	39.947	41.813	43.704	45.285	46.523	47.105	47.228
	3.67891	34.903	34.923	35.079	35.628	36.666	38.083	39.938	41.882	43.763	45.379	46.576	47.202	47.324
	3.72169	34.889	34.879	35.054	35.599	36.67	38.074	39.975	41.946	43.817	45.454	46.638	47.259	47.36
	3.76446	34.786	34.859	35.015	35.55	36.608	38.064	39.994	41.942	43.858	45.463	46.673	47.294	47.395
	3.80724	34.742	34.801	34.967	35.512	36.603	38.074	39.984	41.96	43.862	45.499	46.709	47.351	47.421
	3.85002	34.698	34.766	34.903	35.482	36.574	38.036	39.956	41.974	43.885	45.512	46.753	47.36	47.434
	3.8928	34.61	34.634	34.889	35.405	36.55	38.041	39.998	41.964	43.88	45.485	46.753	47.338	47.443
	3.93558	34.556	34.639	34.776	35.395	36.468	37.965	39.952	41.909	43.84	45.499	46.753	47.316	47.417
	3.97835	34.502	34.571	34.742	35.337	36.43	37.903	39.882	41.886	43.831	45.472	46.7	47.298	47.425
	4.02113	34.404	34.512	34.639	35.298	36.382	37.87	39.835	41.827	43.74	45.414	46.665	47.237	47.351
	4.06391	34.35	34.439	34.581	35.244	36.319	37.789	39.825	41.762	43.663	45.361	46.585	47.197	47.294
	4.10669	34.311	34.365	34.512	35.152	36.261	37.727	39.699	41.689	43.573	45.267	46.501	47.114	47.21
	4.14947	34.267	34.321	34.453	35.045	36.184	37.622	39.61	41.509	43.437	45.196	46.408	47.079	47.118
	4.19224	34.203	34.267	34.38	34.996	36.078	37.546	39.479	41.491	43.378	45.079	46.298	46.894	47.03
	4.23502	34.134	34.188	34.331	34.928	36.035	37.446	39.376	41.339	43.278	44.941	46.178	46.823	46.92
	4.2778	34.1	34.139	34.277	34.869	35.933	37.322	39.282	41.205	43.083	44.807	46.014	46.647	46.775
	4.32058	34.07	34.051	34.223	34.801	35.822	37.236	39.127	41.048	42.91	44.672	45.868	46.51	46.638
	4.36336	34.016	33.997	34.159	34.742	35.72	37.14	38.991	40.923	42.81	44.537	45.695	46.395	46.501
	4.40613	33.913	33.819	34.09	34.639	35.613	36.973	38.84	40.742	42.614	44.205	45.566	46.174	46.293
	4.44891	33.874	33.888	33.977	34.541	35.478	36.848	38.689	40.58	42.441	44.074	45.352	45.97	46.174
	4.49169	33.814	33.824	33.977	34.458	35.405	36.747	38.557	40.422	42.271	43.885	45.16	45.872	46.028
	4.53447	33.765	33.755	33.864	34.38	35.264	36.598	38.391	40.231	42.047	43.632	44.923	45.543	45.779
	4.57725	33.706	33.691	33.814	34.277	35.157	36.464	38.221	40.017	41.854	43.442	44.712	45.334	45.606
	4.62002	33.642	33.652	33.735	34.174	35.064	36.319	38.06	39.816	41.629	43.215	44.52	45.178	45.374
	4.6628	33.592	33.582	33.657	34.1	34.923	36.213	37.898	39.643	41.403	42.956	44.218	44.932	45.155
	4.70558	33.543	33.533	33.582	33.977	34.771	36.03	37.708	39.418	41.177	42.737	44.011	44.659	44.968
	4.74836	33.469	33.429	33.508	33.874	34.718	35.899	37.527	39.212	40.951	42.491	43.709	44.407	44.717
	4.79114	33.405	33.37	33.419	33.795	34.566	35.71	37.346	38.995	40.696	42.239	43.505	44.191	44.52
	4.83391	33.355	33.301	33.37	33.711	34.492	35.633	37.183	38.779	40.422	41.983	43.21	43.93	44.272
	4.87669	33.281	33.231	33.276	33.602	34.37	35.473	36.973	38.552	40.194	41.703	42.96	43.663	44.047
	4.91947	33.231	33.152	33.197	33.518	34.247	35.303	36.79	38.335	39.966	41.468	42.683	43.423	43.803

## Sheet: Extended data Fig. 2c
Name	position	line 1	line 2	line 3	line 4	line 5	line 6	line 7	line 8	line 9	line 10	line 11	line 12	line 13	line 14	line 15	line 16	line 17	line 18
Units	mm	DegC	DegC	DegC	DegC	DegC	DegC	DegC	DegC	DegC	DegC	DegC	DegC	DegC	DegC	DegC	DegC	DegC	DegC
	0	34.316	34.561	34.757	34.976	35.181	35.322	35.453	35.463	35.463	35.351	35.337	35.273	35.113	34.996	35.02	34.762	34.625	34.443
	0.04278	34.404	34.669	34.874	35.079	35.273	35.419	35.555	35.56	35.575	35.458	35.487	35.356	35.235	35.103	35.054	34.869	34.713	34.507
	0.08556	34.483	34.752	34.976	35.196	35.366	35.536	35.672	35.672	35.686	35.516	35.497	35.434	35.288	35.166	35.127	34.884	34.752	34.576
	0.12833	34.61	34.835	35.049	35.312	35.473	35.618	35.754	35.783	35.769	35.599	35.589	35.526	35.371	35.278	35.186	34.957	34.81	34.634
	0.17111	34.688	34.923	35.171	35.405	35.609	35.764	35.865	35.87	35.851	35.686	35.672	35.618	35.434	35.346	35.308	34.996	34.879	34.693
	0.21389	34.732	35.074	35.235	35.497	35.686	35.846	35.977	35.991	35.904	35.769	35.749	35.696	35.482	35.414	35.351	35.084	34.952	34.752
	0.25667	34.845	35.157	35.366	35.623	35.812	35.909	36.073	36.083	36.025	35.865	35.865	35.778	35.565	35.473	35.414	35.147	35.03	34.825
	0.29945	34.928	35.269	35.492	35.773	35.928	36.044	36.189	36.189	36.131	35.991	35.948	35.875	35.72	35.565	35.512	35.21	35.098	34.874
	0.34222	35.074	35.366	35.618	35.86	36.059	36.15	36.3	36.266	36.213	36.073	36.025	35.967	35.783	35.618	35.594	35.293	35.157	34.937
	0.385	35.166	35.478	35.706	36.03	36.165	36.271	36.416	36.42	36.329	36.184	36.121	36.044	35.846	35.764	35.657	35.342	35.23	35.045
	0.42778	35.273	35.579	35.841	36.141	36.31	36.406	36.517	36.488	36.411	36.29	36.223	36.131	35.928	35.841	35.744	35.419	35.298	35.084
	0.47056	35.356	35.725	35.962	36.281	36.391	36.473	36.685	36.579	36.536	36.396	36.329	36.208	36.015	35.899	35.802	35.478	35.351	35.162
	0.51334	35.458	35.817	36.078	36.372	36.545	36.67	36.766	36.694	36.618	36.459	36.425	36.285	36.092	35.991	35.851	35.541	35.371	35.205
	0.55611	35.579	35.948	36.189	36.493	36.646	36.776	36.93	36.79	36.714	36.579	36.507	36.353	36.16	36.049	35.904	35.613	35.419	35.269
	0.59889	35.72	36.083	36.31	36.661	36.795	36.882	37.025	36.901	36.819	36.67	36.584	36.473	36.242	36.131	35.972	35.681	35.502	35.337
	0.64167	35.822	36.252	36.444	36.728	36.91	37.021	37.097	37.011	36.901	36.752	36.69	36.531	36.329	36.189	36.035	35.749	35.55	35.361
	0.68445	35.904	36.329	36.603	36.867	37.04	37.155	37.255	37.121	36.997	36.853	36.771	36.603	36.391	36.247	36.088	35.831	35.613	35.458
	0.72723	36.054	36.483	36.704	37.025	37.178	37.25	37.336	37.255	37.126	36.958	36.872	36.714	36.478	36.334	36.175	35.909	35.701	35.482
	0.77	36.16	36.57	36.848	37.135	37.288	37.398	37.475	37.351	37.269	37.064	36.949	36.786	36.57	36.416	36.237	35.981	35.715	35.536
	0.81278	36.31	36.714	36.982	37.269	37.436	37.556	37.594	37.484	37.346	37.164	37.078	36.886	36.651	36.483	36.338	36.03	35.807	35.618
	0.85556	36.488	36.848	37.14	37.436	37.575	37.675	37.699	37.627	37.441	37.217	37.135	36.977	36.694	36.574	36.406	36.078	35.846	35.647
	0.89834	36.493	36.982	37.265	37.522	37.713	37.798	37.822	37.737	37.57	37.36	37.231	37.045	36.805	36.656	36.483	36.155	35.914	35.706
	0.94112	36.718	37.135	37.451	37.727	37.856	37.927	37.946	37.86	37.684	37.436	37.346	37.121	36.91	36.718	36.56	36.223	35.981	35.759
	0.98389	36.834	37.284	37.603	37.832	37.97	38.046	38.055	37.941	37.779	37.546	37.413	37.217	36.982	36.829	36.627	36.29	36.03	35.817
	1.02667	36.992	37.47	37.751	38.031	38.131	38.174	38.145	38.06	37.903	37.665	37.518	37.312	37.078	36.867	36.685	36.363	36.083	35.894
	1.06945	37.135	37.622	37.865	38.159	38.283	38.297	38.297	38.164	37.998	37.751	37.618	37.413	37.159	36.987	36.795	36.406	36.208	35.938
	1.11223	37.279	37.77	38.055	38.32	38.415	38.439	38.41	38.306	38.107	37.856	37.68	37.498	37.241	37.049	36.858	36.483	36.213	36.006
	1.15501	37.456	37.917	38.183	38.453	38.529	38.566	38.552	38.401	38.197	37.946	37.813	37.565	37.331	37.112	36.925	36.555	36.276	36.059
	1.19778	37.608	38.06	38.325	38.623	38.68	38.699	38.694	38.514	38.311	38.031	37.889	37.66	37.422	37.188	37.001	36.608	36.334	36.107
	1.24056	37.789	38.207	38.481	38.755	38.826	38.845	38.779	38.632	38.396	38.136	37.974	37.737	37.446	37.245	37.045	36.68	36.416	36.15
	1.28334	37.917	38.373	38.675	38.915	38.962	38.93	38.915	38.732	38.519	38.24	38.036	37.803	37.532	37.303	37.097	36.714	36.449	36.208
	1.32612	38.074	38.533	38.835	39.052	39.127	39.043	38.981	38.831	38.604	38.278	38.121	37.87	37.589	37.36	37.145	36.766	36.493	36.266
	1.3689	38.245	38.68	39	39.24	39.221	39.174	39.075	38.915	38.722	38.377	38.202	37.932	37.66	37.408	37.231	36.819	36.574	36.295
	1.41167	38.382	38.882	39.165	39.353	39.418	39.315	39.231	38.991	38.76	38.434	38.254	37.984	37.708	37.436	37.226	36.834	36.555	36.324
	1.45445	38.538	39.028	39.31	39.456	39.535	39.437	39.315	39.094	38.816	38.514	38.306	38.041	37.737	37.508	37.303	36.896	36.613	36.363
	1.49723	38.722	39.169	39.446	39.723	39.648	39.554	39.414	39.179	38.882	38.562	38.363	38.079	37.794	37.537	37.298	36.925	36.651	36.401
	1.54001	38.892	39.343	39.61	39.858	39.765	39.648	39.517	39.263	38.967	38.632	38.401	38.121	37.827	37.575	37.346	36.953	36.68	36.425
	1.58279	39.094	39.507	39.755	39.896	39.877	39.741	39.615	39.292	39.014	38.656	38.429	38.159	37.856	37.603	37.365	36.973	36.694	36.416
	1.62556	39.221	39.69	39.9	40.064	39.984	39.84	39.676	39.367	39.052	38.694	38.462	38.164	37.86	37.594	37.365	36.982	36.68	36.454
	1.66834	39.399	39.863	40.087	40.208	40.087	39.952	39.751	39.423	39.108	38.736	38.481	38.188	37.884	37.603	37.384	37.001	36.685	36.454
	1.71112	39.582	40.008	40.222	40.296	40.213	40.012	39.811	39.465	39.122	38.76	38.505	38.23	37.889	37.627	37.379	37.011	36.685	36.454
	1.7539	39.755	40.217	40.376	40.455	40.301	40.096	39.863	39.489	39.132	38.774	38.519	38.23	37.889	37.618	37.365	36.992	36.69	36.468
	1.79668	39.928	40.348	40.501	40.566	40.399	40.143	39.886	39.517	39.174	38.788	38.495	38.23	37.908	37.589	37.365	36.977	36.68	36.425
	1.83945	40.119	40.515	40.65	40.701	40.487	40.227	39.975	39.54	39.212	38.779	38.529	38.197	37.898	37.599	37.327	36.953	36.666	36.44
	1.88223	40.315	40.691	40.803	40.817	40.608	40.301	40.022	39.62	39.221	38.802	38.505	38.216	37.856	37.594	37.346	36.949	36.67	36.396
	1.92501	40.51	40.881	40.937	40.946	40.664	40.352	40.068	39.629	39.245	38.769	38.5	38.183	37.865	37.532	37.331	36.915	36.622	36.372
	1.96779	40.673	41.076	41.103	41.057	40.803	40.422	40.068	39.648	39.245	38.779	38.5	38.164	37.846	37.532	37.293	36.877	36.584	36.324
	2.01057	40.877	41.228	41.26	41.177	40.867	40.496	40.124	39.662	39.24	38.769	38.495	38.136	37.813	37.494	37.25	36.853	36.594	36.31
	2.05334	41.062	41.408	41.436	41.343	40.942	40.543	40.166	39.662	39.245	38.746	38.443	38.112	37.751	37.441	37.217	36.81	36.526	36.232
	2.09612	41.279	41.56	41.551	41.403	41.025	40.608	40.157	39.657	39.245	38.741	38.406	38.027	37.689	37.398	37.174	36.766	36.473	36.213
	2.1389	41.445	41.762	41.735	41.537	41.085	40.631	40.189	39.643	39.193	38.699	38.373	38.027	37.622	37.322	37.102	36.723	36.454	36.184
	2.18168	41.592	41.928	41.873	41.574	41.15	40.664	40.189	39.615	39.146	38.67	38.339	37.946	37.575	37.279	37.073	36.646	36.387	36.141
	2.22446	41.854	42.079	42.001	41.726	41.214	40.696	40.203	39.596	39.127	38.618	38.268	37.922	37.513	37.241	37.011	36.598	36.353	36.097
	2.26723	41.937	42.276	42.152	41.841	41.311	40.728	40.166	39.582	39.075	38.576	38.23	37.856	37.46	37.169	36.949	36.545	36.3	36.049
	2.31001	42.194	42.427	42.317	41.905	41.362	40.761	40.203	39.559	39.057	38.529	38.164	37.789	37.413	37.112	36.886	36.483	36.257	35.981
	2.35279	42.409	42.619	42.436	41.992	41.408	40.784	40.194	39.54	39.014	38.491	38.088	37.713	37.365	37.083	36.834	36.444	36.17	35.933
	2.39557	42.623	42.796	42.623	42.139	41.468	40.844	40.199	39.564	38.986	38.42	38.022	37.66	37.293	36.987	36.771	36.353	36.102	35.899
	2.43835	42.828	43.006	42.719	42.221	41.555	40.849	40.203	39.498	38.939	38.358	37.979	37.613	37.202	36.915	36.656	36.3	36.039	35.812
	2.48112	42.806	42.951	42.728	42.189	41.491	40.775	40.11	39.385	38.835	38.245	37.884	37.484	37.088	36.776	36.57	36.189	35.928	35.72
	2.5239	43.024	43.074	42.851	42.285	41.565	40.789	40.115	39.385	38.779	38.174	37.813	37.413	37.016	36.728	36.464	36.126	35.836	35.672
	2.56668	43.228	43.297	42.979	42.367	41.611	40.84	40.078	39.315	38.746	38.164	37.756	37.341	36.915	36.632	36.406	36.039	35.778	35.599
	2.60946	43.437	43.473	43.129	42.454	41.661	40.849	40.124	39.282	38.694	38.098	37.694	37.293	36.848	36.594	36.353	35.928	35.725	35.55
	2.65224	43.686	43.654	43.251	42.568	41.716	40.872	40.092	39.324	38.68	38.017	37.599	37.188	36.814	36.478	36.295	35.923	35.643	35.487
	2.69501	43.749	43.803	43.374	42.651	41.753	40.932	40.054	39.254	38.614	37.965	37.551	37.131	36.733	36.411	36.208	35.788	35.579	35.439
	2.73779	44.065	43.975	43.528	42.769	41.813	40.942	40.04	39.235	38.562	37.879	37.508	37.011	36.618	36.324	36.097	35.744	35.516	35.351
	2.78057	44.218	44.178	43.654	42.842	41.854	40.918	40.05	39.198	38.552	37.832	37.441	36.987	36.574	36.281	36.044	35.672	35.473	35.322
	2.82335	44.394	44.335	43.763	42.924	41.882	40.9	40.012	39.165	38.467	37.76	37.374	36.877	36.512	36.16	35.952	35.594	35.371	35.225
	2.86613	44.587	44.497	43.88	42.997	41.923	40.891	39.984	39.104	38.401	37.732	37.255	36.8	36.43	36.112	35.89	35.541	35.332	35.142
	2.9089	44.811	44.645	44.016	43.083	41.983	40.923	39.984	39.038	38.363	37.684	37.26	36.771	36.411	36.044	35.812	35.468	35.259	35.093
	2.95168	44.99	44.802	44.124	43.206	42.052	40.946	39.961	39.066	38.306	37.589	37.178	36.709	36.31	35.948	35.73	35.405	35.22	35.006
	2.99446	45.146	44.936	44.259	43.174	42.075	40.942	39.961	39.043	38.23	37.575	37.14	36.608	36.213	35.836	35.676	35.332	35.157	34.962
	3.03724	45.329	45.106	44.362	43.324	42.079	40.914	39.919	38.967	38.197	37.498	37.021	36.541	36.131	35.783	35.594	35.249	35.069	34.889
	3.08002	45.566	45.249	44.452	43.374	42.129	40.932	39.924	38.934	38.121	37.441	36.953	36.473	36.039	35.744	35.516	35.205	35.01	34.84
	3.12279	45.699	45.374	44.546	43.428	42.162	40.923	39.877	38.882	38.093	37.336	36.886	36.406	35.952	35.672	35.439	35.098	34.932	34.771
	3.16557	45.859	45.503	44.663	43.482	42.198	40.909	39.844	38.854	38.031	37.365	36.805	36.31	35.89	35.57	35.322	35.015	34.854	34.713
	3.20835	46.01	45.659	44.775	43.559	42.216	40.886	39.825	38.807	38.003	37.255	36.723	36.261	35.802	35.497	35.327	34.947	34.791	34.654
	3.25113	46.161	45.792	44.847	43.609	42.216	40.932	39.755	38.779	37.927	37.183	36.637	36.208	35.73	35.434	35.196	34.84	34.742	34.61
	3.29391	46.32	45.895	44.918	43.672	42.239	40.895	39.774	38.732	37.86	37.092	36.584	36.092	35.652	35.346	35.157	34.81	34.664	34.537
	3.33668	46.47	46.014	45.03	43.722	42.262	40.918	39.741	38.699	37.86	37.068	36.545	36.054	35.579	35.308	35.03	34.742	34.664	34.478
	3.37946	46.607	46.165	45.106	43.785	42.322	40.9	39.732	38.661	37.789	37.011	36.478	35.991	35.536	35.225	35.02	34.698	34.556	34.404
	3.42224	46.722	46.231	45.169	43.826	42.303	40.969	39.718	38.632	37.808	36.982	36.444	35.938	35.463	35.162	34.957	34.644	34.512	34.399
	3.46502	46.859	46.32	45.236	43.889	42.326	40.969	39.713	38.614	37.746	36.949	36.363	35.87	35.41	35.123	34.893	34.561	34.439	34.321
	3.5078	46.947	46.422	45.307	43.885	42.354	40.955	39.69	38.566	37.66	36.877	36.329	35.831	35.361	35.049	34.81	34.522	34.39	34.306
	3.55057	47.087	46.488	45.379	43.907	42.34	40.872	39.657	38.529	37.637	36.824	36.29	35.778	35.317	34.976	34.762	34.453	34.326	34.208
	3.59335	47.171	46.59	45.414	43.948	42.335	40.84	39.643	38.481	37.589	36.781	36.223	35.725	35.235	34.976	34.703	34.365	34.262	34.159
	3.63613	47.228	46.603	45.441	43.98	42.317	40.821	39.601	38.443	37.546	36.766	36.15	35.672	35.157	34.879	34.639	34.321	34.223	34.115
	3.67891	47.324	46.643	45.472	43.961	42.276	40.803	39.564	38.382	37.479	36.67	36.15	35.604	35.098	34.776	34.551	34.233	34.129	34.075
	3.72169	47.36	46.66	45.477	43.925	42.299	40.775	39.526	38.33	37.432	36.57	35.991	35.526	35.025	34.718	34.522	34.198	34.105	34.011
	3.76446	47.395	46.66	45.45	43.934	42.258	40.756	39.507	38.301	37.384	36.531	35.986	35.453	34.932	34.674	34.404	34.115	34.021	33.942
	3.80724	47.421	46.748	45.477	43.93	42.258	40.728	39.446	38.245	37.341	36.488	35.919	35.439	34.889	34.561	34.37	34.061	33.957	33.878
	3.85002	47.434	46.704	45.463	43.934	42.267	40.71	39.418	38.23	37.298	36.44	35.88	35.322	34.849	34.532	34.296	34.006	33.923	33.834
	3.8928	47.443	46.731	45.485	43.885	42.226	40.659	39.367	38.155	37.245	36.391	35.851	35.288	34.752	34.453	34.233	33.967	33.834	33.75
	3.93558	47.417	46.691	45.423	43.876	42.212	40.622	39.32	38.093	37.217	36.319	35.725	35.22	34.698	34.385	34.203	33.898	33.795	33.676
	3.97835	47.425	46.669	45.387	43.826	42.194	40.575	39.277	38.074	37.145	36.276	35.643	35.147	34.639	34.301	34.11	33.805	33.735	33.637
	4.02113	47.351	46.603	45.454	43.763	42.102	40.543	39.231	37.979	37.059	36.189	35.618	35.064	34.551	34.262	34.026	33.775	33.661	33.602
	4.06391	47.294	46.554	45.28	43.727	42.056	40.487	39.179	37.917	37.001	36.146	35.531	35.035	34.483	34.193	33.967	33.666	33.622	33.528
	4.10669	47.21	46.492	45.236	43.686	41.997	40.441	39.122	37.922	36.973	36.064	35.453	34.952	34.463	34.124	33.918	33.632	33.568	33.464
	4.14947	47.118	46.404	45.146	43.659	41.937	40.403	39.071	37.832	36.882	36.01	35.439	34.898	34.37	34.051	33.864	33.563	33.449	33.4
	4.19224	47.03	46.316	45.102	43.519	41.882	40.315	38.986	37.798	36.834	35.943	35.385	34.81	34.336	34.016	33.79	33.479	33.395	33.325
	4.23502	46.92	46.223	45.021	43.46	41.831	40.259	38.981	37.741	36.781	35.894	35.337	34.757	34.272	33.977	33.755	33.429	33.35	33.266
	4.2778	46.775	46.13	44.927	43.41	41.758	40.199	38.897	37.675	36.742	35.851	35.278	34.693	34.228	33.893	33.686	33.375	33.296	33.216
	4.32058	46.638	45.988	44.744	43.319	41.716	40.129	38.826	37.622	36.69	35.759	35.249	34.625	34.154	33.849	33.632	33.291	33.206	33.132
	4.36336	46.501	45.864	44.739	43.215	41.615	40.054	38.783	37.575	36.574	35.701	35.176	34.585	34.12	33.78	33.543	33.266	33.167	33.082
	4.40613	46.293	45.726	44.596	43.097	41.514	39.989	38.694	37.479	36.579	35.643	35.093	34.537	34.041	33.706	33.523	33.187	33.092	33.008
	4.44891	46.174	45.597	44.466	43.047	41.45	39.938	38.637	37.422	36.545	35.609	35.069	34.424	33.972	33.686	33.444	33.142	33.023	32.958
	4.49169	46.028	45.423	44.335	42.901	41.376	39.91	38.576	37.384	36.483	35.536	35.006	34.448	33.952	33.602	33.409	33.092	32.953	32.919
	4.53447	45.779	45.258	44.205	42.751	41.279	39.821	38.519	37.303	36.406	35.536	34.957	34.36	33.878	33.543	33.335	33.038	32.899	32.834
	4.57725	45.606	45.124	44.065	42.673	41.196	39.741	38.443	37.265	36.367	35.478	34.893	34.35	33.854	33.518	33.291	32.988	32.864	32.774
	4.62002	45.374	44.918	43.898	42.559	41.099	39.662	38.387	37.222	36.31	35.444	34.825	34.287	33.795	33.459	33.202	32.929	32.839	32.715
	4.6628	45.155	44.771	43.718	42.45	40.997	39.592	38.358	37.159	36.252	35.376	34.791	34.218	33.735	33.38	33.192	32.869	32.764	32.68
	4.70558	44.968	44.573	43.627	42.303	40.886	39.493	38.245	37.102	36.199	35.327	34.727	34.179	33.676	33.32	33.127	32.819	32.735	32.61
	4.74836	44.717	44.398	43.433	42.18	40.77	39.395	38.183	37.049	36.131	35.269	34.664	34.139	33.622	33.276	33.068	32.759	32.69	32.535
	4.79114	44.52	44.173	43.274	42.056	40.673	39.324	38.107	36.939	36.092	35.166	34.605	34.075	33.568	33.251	32.993	32.75	32.605	32.485
	4.83391	44.272	43.984	43.106	41.914	40.589	39.216	38.036	36.906	35.991	35.093	34.566	34.006	33.538	33.197	32.943	32.63	32.55	32.416
	4.87669	44.047	43.772	42.915	41.762	40.431	39.122	37.955	36.853	35.894	35.069	34.497	33.938	33.479	33.137	32.859	32.6	32.441	32.351
	4.91947	43.803	43.537	42.687	41.629	40.31	39.038	37.87	36.766	35.86	35.02	34.517	33.888	33.38	33.073	32.844	32.5	32.401	32.281
