# Supplementary material for: Feedback-controlled hydrogels with homeostatic oscillations and dissipative signal transduction
Source: Nat Nanotechnol. 2022 Nov 28;17(12):1303–10. doi: 10.1038/s41565-022-01241-x (PMC9747616; doi:10.1038/s41565-022-01241-x)
Supplement: Source Data Extended Data Fig. 3 — Source data of plots. [file 41565_2022_1241_MOESM16_ESM.xlsx]

## Sheet: Extended Data Fig.3
Name	time	T_heat	T_trans
Units	s	DegC	DegC
	0	43.5729	33.8784
	1	42.6597	33.9326
	2	41.6797	33.8686
	3.5	41.3342	33.7355
	4.5	40.0216	33.9572
	5.5	39.3432	34.0212
	6.533	39.0331	34.0605
	7.533	38.5333	33.8735
	8.533	37.9885	34.0015
	9.533	37.6033	33.8932
	10.533	37.4316	33.8932
	11.533	37.011	33.839
	12.533	36.8288	33.622
	13.533	36.68	33.5677
	14.533	36.8384	33.622
	15.533	36.8384	33.5232
	16.533	37.0828	33.4391
	17.533	37.5985	33.4045
	18.533	38.363	33.3798
	19.533	39.2305	33.2213
	20.533	40.329	33.2362
	21.533	41.5646	33.0775
	22.967	42.0883	33.2213
	23.967	44.5016	33.0329
	24.967	45.8413	32.9136
	25.967	47.2674	32.849
	26.967	48.625	32.9136
	27.967	49.8563	32.8043
	28.967	51.1649	32.5253
	29.967	52.2198	32.7296
	30.967	53.2996	32.5852
	31.967	54.1503	32.7943
	32.967	54.8591	32.6798
	33.967	55.4942	32.7346
	34.967	56.159	32.7495
	35.967	56.5472	32.7147
	36.967	57.032	32.8987
	37.967	57.3488	32.8441
	38.967	57.5596	32.8092
	39.967	57.8226	33.0229
	40.967	57.9559	32.9733
	41.967	58.0729	33.1023
	43.767	58.0286	33.0428
	44.767	57.8347	33.2312
	45.767	57.6932	33.2312
	46.767	57.292	33.3946
	47.767	56.8733	33.3996
	48.8	56.4166	33.4194
	49.8	55.9993	33.4293
	50.8	55.1895	33.5528
	51.8	54.615	33.7503
	52.8	53.7757	33.7552
	53.8	52.9477	33.8686
	54.8	52.3337	33.7404
	55.8	51.4708	33.839
	56.8	50.7515	33.8834
	57.8	49.7444	34.0064
	58.8	48.9849	33.9769
	59.8	48.1073	33.9917
	60.8	46.9774	34.0064
	61.8	45.8235	33.9621
	62.8	44.7617	34.1392
	63.8	43.6272	34.1146
	64.8	42.573	34.149
	65.8	41.7027	34.0064
	66.8	40.8952	34.0605
	67.8	40.2313	34.0851
	68.8	39.4651	34.0655
	69.8	38.8306	34.0655
	70.8	38.4387	34.0458
	71.8	37.8983	34.0261
	72.8	37.4841	34.1048
	73.8	37.0684	34.0015
	74.8	36.6176	33.839
	75.8	36.3626	33.908
	76.8	36.0635	33.6812
	77.8	35.9185	33.8292
	78.833	35.8218	33.77
	79.833	35.8798	33.5627
	80.833	35.9185	33.5281
	81.833	36.1456	33.4144
	82.833	36.7569	33.4886
	83.833	37.3266	33.3996
	84.833	38.363	33.2213
	85.833	39.4183	33.2362
	86.833	40.5336	33.2015
	87.833	42.0378	33.1767
	88.833	43.3827	33.0676
	89.833	44.8648	33.0775
	90.833	46.2758	32.9782
	91.833	47.793	32.9584
	92.833	49.335	33.008
	93.833	50.6533	32.9136
	94.833	51.6574	32.8689
	95.833	52.6158	32.7645
	96.833	53.3916	32.8341
	97.833	54.2791	32.9087
	98.833	54.9666	32.9981
	99.833	55.5189	32.9832
	100.833	55.9747	32.9733
	101.833	56.5064	32.8987
	102.833	57.0117	33.0825
	103.833	57.2961	33.1123
	104.833	57.6163	33.1618
	105.833	57.7579	33.1172
	106.833	57.8872	33.1965
	107.833	58.0608	33.1172
	108.833	57.9841	33.013
	109.833	58.0043	33.1965
	110.833	57.8387	33.2758
	111.833	57.6324	33.36
	112.833	57.223	33.4935
	113.833	56.9995	33.5281
	114.833	56.6125	33.4738
	115.833	55.8804	33.4639
	116.833	55.3996	33.6566
	117.833	54.5736	33.696
	118.833	54.0672	33.6664
	119.833	53.4627	33.7108
	120.833	52.721	33.6121
	121.833	52.0172	33.7503
	122.833	51.6235	33.7158
	123.833	50.8539	33.8193
	124.833	50.1654	33.8144
	125.833	49.4688	33.8735
	126.833	48.6641	33.908
	127.833	47.9415	33.8193
	128.833	47.0125	34.0114
	129.833	45.9878	33.8637
	130.833	44.8737	33.972
	131.833	44.0066	33.9474
	132.833	43.1512	34.1883
	133.833	42.1982	34.1638
	134.833	41.3573	34.1785
	135.833	40.5939	34.09
	136.833	39.8722	34.1294
	137.833	39.3713	34.1638
	138.833	38.6041	34.0409
	139.833	38.2494	33.9966
	140.833	37.9506	33.9917
	141.833	37.5652	33.9621
	142.833	37.3457	33.9474
	143.833	36.9391	33.8193
	144.833	36.848	33.7848
	145.833	36.7425	33.696
	146.833	36.7953	33.4293
	147.833	36.9774	33.6516
	148.833	37.4269	33.622
	149.833	37.9316	33.5034
	150.833	38.7693	33.454
	151.833	39.7554	33.4045
	152.833	40.8536	33.3699
	153.833	42.1112	33.2857
	154.833	43.301	33.3055
	155.833	44.6048	33.2659
	156.833	45.9301	33.1123
	157.833	47.4648	32.9633
	158.833	48.8549	33.0229
	159.833	50.144	32.9733
	160.833	51.3689	32.9186
	161.833	52.599	32.9782
	162.833	53.4585	33.0229
	163.833	54.2833	33.018
	164.833	54.9831	32.9981
	165.833	55.5847	32.9435
	166.833	56.1385	32.7993
	167.833	56.7349	32.9037
	168.833	57.0361	32.9882
	169.833	57.3326	33.0974
	170.833	57.6405	33.0874
	171.833	57.8387	33.1817
	172.833	57.9801	33.2411
	173.833	58.2463	33.261
	174.833	58.2906	33.2164
	175.833	58.351	33.256
	176.833	58.0729	33.3006
	177.833	57.8953	33.3699
	178.833	57.7417	33.4787
	179.833	57.1824	33.4738
	180.833	56.6696	33.4688
	181.833	56.2531	33.449
	182.833	55.523	33.5627
	183.833	54.8881	33.7503
	184.833	54.2667	33.8094
	185.833	53.4	33.7947
	186.833	52.6915	33.7996
	187.833	52.0425	33.8637
	188.833	51.2414	33.9523
	189.833	50.3711	33.9671
	190.833	49.5421	33.9277
	191.833	48.4599	34.0605
	192.833	47.3376	33.9868
	193.833	46.1651	34.1981
	194.833	44.9945	34.1097
	195.833	43.8441	34.2276
	196.833	42.7463	34.2178
	197.833	41.8175	34.1441
	198.833	41.0526	34.1736
	199.833	40.3197	34.1589
	200.833	39.6805	34.1294
	201.833	39.0237	34.149
	202.833	38.4482	34.09
	203.833	37.9743	33.9769
	204.833	37.6223	34.0655
	205.833	37.1785	34.095
	206.833	36.848	34.0556
	207.833	36.3481	33.972
	208.833	36.1408	33.9129
	209.833	35.8363	33.8834
	210.833	35.7152	33.7108
	211.833	35.6958	33.6664
	212.833	35.6522	33.617
	213.833	31.9403	33.3055
	214.833	28.3767	30.2727
	215.833	32.854	31.0491
	216.833	35.5455	31.3873
	217.833	37.4078	31.2713
	218.833	39.1131	31.236
	219.833	40.8952	31.2814
	220.833	42.2852	31.2158
	221.833	43.5684	30.9985
	222.833	44.914	30.8264
	223.833	46.2492	30.7351
	224.833	47.4735	30.5931
	225.833	48.586	30.5575
	226.833	49.4515	30.2778
	227.833	50.1525	30.2472
	228.833	51.0074	30.0994
	229.833	51.7252	30.0433
	230.833	52.3	29.982
	231.833	52.8805	29.9258
	232.833	53.354	29.9054
	233.833	53.6422	29.6701
	234.833	54.0589	29.6496
	235.833	54.47	29.6137
	236.833	54.8095	29.5112
	237.833	55.1111	29.465
	238.833	55.3996	29.4906
	239.833	55.8188	29.5009
	240.833	56.2285	29.4291
	241.833	56.3349	29.4239
	242.833	56.5758	29.3109
	243.833	56.7104	29.3315
	244.833	57.1702	29.4034
	245.833	57.2676	29.2852
	246.833	57.5677	29.2647
	247.833	57.7336	29.275
	248.833	57.8509	29.3161
	249.833	58.077	29.3315
	250.833	58.1657	29.2132
	251.833	58.347	29.2852
	252.833	58.4718	29.3058
	253.833	58.5522	29.3572
	254.833	58.9416	29.3983
	255.833	58.9977	29.3315
	256.833	59.0698	29.388
	257.833	59.1899	29.275
	258.833	59.1739	29.2338
	259.833	59.4018	29.3623
	262.7	60.0036	29.9309
	263.7	60.0434	29.8645
	264.7	60.1388	29.7417
	265.7	60.1229	29.7469
	266.7	60.369	29.7929
	267.7	60.3889	29.8441
	268.7	60.484	29.7264
	269.7	60.5355	29.8134
	270.7	60.5949	29.7827
	271.7	60.7097	29.8134
	272.7	60.6939	29.6752
	273.7	60.7097	29.711
	274.7	60.8086	29.6854
	275.7	60.7572	29.5727
	276.7	60.8561	29.7878
	277.7	60.9074	29.7571
	278.7	60.9667	29.6188
	279.7	60.9943	29.7315
	280.7	60.9114	29.6649
	281.7	60.9114	29.7315
	282.7	60.6068	29.752
	283.7	60.2659	29.6906
	284.7	60.0196	29.6906
	285.7	60.0076	29.6598
	286.7	60.0315	29.711
	287.7	60.0116	29.7724
	288.7	60.0156	29.7724
	289.7	60.0593	29.7469
	290.7	60.0633	29.8083
	291.7	60.1309	29.8083
	292.7	60.2103	29.8338
	293.7	60.2818	29.8236
	294.7	60.3095	29.8696
	295.7	60.2778	29.711
	296.7	60.3571	29.8543
	297.7	60.373	29.8236
	298.7	60.4166	29.9054
	299.7	60.2778	29.7366
	300.7	60.1428	29.8849
	301.7	60.103	29.9105
	302.7	60.0235	29.8287
	303.7	60.1865	29.7724
	304.7	60.4523	29.9054
	305.7	60.484	29.982
	306.7	60.3373	29.7673
	307.7	60.4087	29.7673
	308.7	60.4642	29.7673
	309.7	60.6306	29.6291
	310.7	60.682	29.8441
	311.7	60.7414	29.8696
	312.7	60.7651	29.8543
	313.7	60.8363	29.7724
	314.7	60.9588	29.7673
	315.7	60.9588	29.8083
	316.7	60.943	29.8236
	317.7	60.9509	29.7776
	318.7	60.9983	29.6957
	319.7	61.018	29.8492
	320.7	61.089	29.8083
	321.7	61.0298	29.8236
	322.7	61.1048	29.8236
	323.7	61.1166	29.9309
	324.7	61.2625	29.8543
	325.7	61.164	29.8338
	326.7	61.2428	29.5624
	327.7	61.1443	29.7571
	328.7	61.3216	29.711
	329.7	61.2507	29.711
	330.7	61.3295	29.8031
	331.7	61.3689	29.8031
	332.7	61.3807	29.8696
	333.7	61.4122	29.752
	334.7	61.5224	29.8696
	335.7	61.4791	29.7827
	336.7	61.3019	29.5932
	337.7	61.2901	29.6957
	338.7	61.4279	29.6803
	339.7	61.3925	29.7469
	340.7	61.3886	29.7571
	341.7	61.5145	29.7827
	342.7	61.542	29.9054
	343.7	61.5106	29.7059
	344.7	61.4712	29.8338
	345.7	61.5499	29.7161
	346.7	61.5066	29.8236
	347.7	61.7071	29.9105
	348.7	61.6364	29.7929
	349.7	61.7189	29.9258
	350.7	61.7817	29.9769
	351.7	61.6678	29.9207
	352.7	61.5617	29.8696
	353.7	61.5302	29.7673
	354.7	61.5145	29.7315
	355.7	61.6089	29.8441
	356.7	61.3295	29.9463
	357.7	61.4161	29.8952
	358.7	61.6167	29.7622
	359.7	61.6364	29.8543
	360.7	61.6875	29.9258
	361.7	61.8681	29.9973
	362.7	61.8053	29.982
	363.7	61.9465	29.8952
	364.7	61.8916	29.8747
	365.7	61.9426	29.9003
	366.7	61.9387	29.982
	367.7	62.2246	30.1045
	368.7	62.0797	30.0127
	369.7	62.0602	29.9361
	370.7	62.0406	29.9054
	371.7	61.8916	29.8696
	372.7	62.0131	29.9105
	373.7	62.0641	30.028
	374.7	62.1033	29.9769
	375.7	62.162	29.8747
	376.7	62.1776	29.9156
	377.7	62.2011	29.8901
	378.7	62.1502	29.8952
	379.7	62.2364	29.7878
	380.7	62.1581	29.8389
	381.7	62.3811	30.0229
	382.7	62.3654	30.0229
	383.7	62.2559	29.8747
	384.7	62.4084	29.9565
	385.7	62.3537	29.9871
	386.7	62.3263	29.9616
	387.7	62.3068	30.0586
	388.7	62.3224	29.982
	389.7	62.4162	29.982
	390.7	62.428	29.9616
	391.7	62.4397	29.9871
	392.7	62.5451	30.0841
	393.7	62.467	30.1453
	394.7	62.5217	30.1198
	395.7	62.709	30.1351
	396.7	62.6466	30.1606
	397.7	62.7129	30.1708
	398.7	62.6037	30.2523
	399.7	62.5295	30.2167
	400.7	62.6973	30.288
	401.7	62.6076	30.2421
	402.7	62.6856	30.2065
	403.7	62.67	30.0688
	404.7	62.5763	30.2269
	405.7	62.5725	30.237
	406.7	62.5763	30.2014
	407.7	62.6193	30.3542
	408.7	62.7285	30.2523
	409.7	62.6154	30.1912
	410.7	62.6271	30.3491
	411.7	62.6661	30.1402
	412.7	62.6856	30.2982
	413.7	62.709	30.2167
	414.7	62.7207	30.2167
	415.7	62.7441	30.2931
	416.7	62.4905	30.2014
	417.7	62.5334	30.1912
	418.7	62.6193	30.2065
	419.7	62.4162	30.0841
	420.7	62.4748	30.2931
	421.7	62.4592	30.237
	422.7	62.2637	30.2523
	423.7	62.3615	30.2269
	424.7	62.4826	30.1147
	425.7	62.4944	30.1249
	426.7	62.5256	30.1759
	427.7	62.6544	30.1963
	428.7	62.5529	30.0076
	429.7	62.5607	30.0943
	430.7	62.5842	30.1657
	431.7	62.5881	30.0688
	432.7	62.6115	30.028
	433.7	62.6193	30.0637
	434.7	62.6778	30.1402
	435.7	62.8376	30.237
	436.7	62.7831	30.1861
	437.7	62.7792	30.2269
	438.7	62.8337	30.2829
	439.7	62.787	30.1198
	440.7	62.7987	30.1198
	441.7	62.9311	30.2931
	442.7	63.0751	30.2727
	443.7	63.0595	30.1759
	444.7	62.9622	30.2982
	445.7	63.0284	30.2472
	446.7	63.0556	30.288
	447.7	62.8727	30.237
	448.7	62.8649	30.1504
	449.7	62.9311	30.2065
	450.7	62.9661	30.1453
	451.7	62.9817	30.1861
	452.7	63.1062	30.1708
	453.7	63.1334	30.2523
	454.7	63.2111	30.2269
	455.7	63.2733	30.2727
	456.7	63.2772	30.237
	457.7	63.1101	30.1708
	458.7	63.4091	30.2625
	459.7	63.4557	30.2829
	460.7	63.382	30.3491
	461.7	63.3975	30.3542
	462.7	63.4402	30.3491
	463.7	63.4441	30.3185
	464.7	63.5681	30.3796
	465.7	63.6263	30.4305
	466.7	63.6727	30.288
	467.7	63.6263	30.237
	468.7	63.5681	30.4
	469.7	63.7269	30.4203
	470.7	63.6572	30.4406
	471.7	63.696	30.4101
	472.7	63.6495	30.3694
	473.7	63.6766	30.3236
	474.7	63.9088	30.3389
	475.7	64.0788	30.4813
	476.7	64.626	30.4
	477.7	65.3894	30.3796
	478.7	66.1144	30.6692
	479.7	66.411	30.6641
	480.7	66.6956	30.461
	481.7	66.9569	30.4559
	482.7	67.0136	30.5677
	483.7	67.1422	30.5829
	484.7	67.3763	30.6946
	485.7	67.4781	30.5016
	486.7	67.5196	30.5321
	487.7	67.4517	30.5931
	488.7	67.6665	30.7706
	489.7	67.8057	30.5829
	490.7	67.7907	30.725
	491.7	67.7531	30.5677
	492.7	67.7004	30.6083
	493.7	67.7832	30.6946
	494.7	67.8321	30.7757
	495.7	67.8396	30.6692
	496.7	67.8208	30.8213
	497.7	67.9336	30.7706
	498.7	67.9599	30.801
	499.7	67.9674	30.877
	500.7	67.8697	30.7351
	501.7	67.9674	30.7808
	502.7	68.1176	30.9934
	503.7	67.9599	31.0187
	504.7	67.8095	30.8162
	505.7	67.8246	30.9378
	506.7	67.7832	30.8618
	507.7	67.7568	30.8517
	508.7	67.7004	31.0086
	509.7	67.6477	30.9833
	510.7	67.6703	31.0339
	511.7	67.7756	30.9074
	512.7	67.7907	30.9985
	513.7	67.9035	31.0187
	514.7	67.8471	30.9327
	515.7	67.9824	31.0642
	516.7	67.911	30.872
	517.7	67.9561	31.0238
	518.7	67.8922	31.0187
	519.7	68.0688	30.9934
	520.7	68.0425	31.0743
	521.7	68.0275	31.0541
	522.7	67.9411	31.0996
	523.7	67.9674	31.1047
	524.7	67.9862	31.1249
	525.7	68.1626	31.0895
	526.7	68.1251	31.14
	527.7	68.0763	31.135
	528.7	68.1439	31.1653
	529.7	68.1326	31.1552
	530.7	68.0876	30.9125
	531.7	68.1364	31.044
	532.7	68.3089	31.0288
	533.7	68.2789	31.1905
	534.7	68.2377	31.14
	535.7	68.1852	31.0794
	536.7	68.2714	31.2309
	537.7	68.4962	31.1905
	538.7	68.4513	31.2107
	539.7	68.4438	31.1552
	540.7	68.7095	31.1602
	541.7	68.9522	31.1905
	542.7	69.0306	31.3016
	543.7	69.1163	31.2511
	544.7	69.2691	31.1956
	545.7	69.2989	31.0743
	546.7	69.3584	31.236
	547.7	69.5184	31.2158
	548.7	69.5444	31.2057
	549.7	69.5667	30.9681
	550.7	69.6076	31.241
	551.7	69.6596	31.3268
	552.7	69.6856	31.3016
	553.7	69.6781	31.1602
	554.7	69.6893	31.0592
	555.7	69.8452	31.3117
	556.7	69.7932	31.1653
	557.7	69.8229	31.1905
	558.7	69.8229	31.3117
	559.7	69.9564	31.3671
	562.6	70.0157	31.5736
	563.6	70.1083	31.4326
	564.6	70.0157	31.6038
	565.6	70.1009	31.5535
	566.6	70.0638	31.6691
	567.6	70.1712	31.6138
	568.6	70.1194	31.5987
	569.6	70.26	31.5987
	570.6	70.26	31.7043
	571.6	70.2341	31.7546
	572.6	70.0897	31.6691
	573.6	70.1379	31.6339
	574.6	70.1342	31.7294
	575.6	70.3081	31.7998
	576.6	70.1638	31.6289
	577.6	70.049	31.649
	578.6	70.1675	31.6893
	579.6	70.2341	31.639
	580.6	70.3007	31.6842
	581.6	70.3155	31.7495
	582.6	70.2341	31.6339
	583.6	70.2452	31.7244
	584.6	70.334	31.7947
	585.6	70.2859	31.7847
	586.6	70.3598	31.649
	587.6	70.3487	31.7998
	588.6	70.4263	31.86
	589.6	70.2822	31.6993
	590.6	70.4448	31.6591
	591.6	70.2748	31.7244
	592.6	70.4374	31.7947
	593.6	70.297	31.7546
	594.6	70.3376	31.7546
	595.6	70.3857	31.7445
	596.6	70.1638	31.7747
	597.6	70.3524	31.6842
	598.6	70.5076	31.7043
	599.6	70.4522	31.87
	600.6	70.4854	31.7897
	601.6	70.467	31.865
	602.6	70.4263	31.8901
	603.6	70.3746	31.8048
	604.6	70.4448	31.865
	605.6	70.5667	31.8851
	606.6	70.4485	31.8901
	607.6	70.515	31.8399
	608.6	70.5777	31.9954
	609.6	70.5224	31.7696
	610.6	70.622	31.9102
	611.6	70.4854	32.0104
	612.6	70.3857	31.9753
	613.6	70.3931	31.9051
	614.6	70.4226	31.8851
	615.6	70.5187	31.9352
	616.6	70.563	31.9152
	617.6	70.5224	31.9403
	618.633	70.5593	32.0204
	619.633	70.5113	31.9904
	620.633	70.5039	32.1306
	621.633	70.4226	32.1006
	622.633	70.5002	31.8349
	623.633	70.4153	32.0806
	624.667	70.478	31.9703
	625.667	70.3746	31.9001
	626.667	70.4411	31.9202
	627.667	70.5187	31.9804
	628.667	70.4854	31.9703
	629.667	70.4817	31.8751
	630.667	70.334	32.0555
	631.667	70.3524	32.0605
	632.667	70.382	32.0505
	633.667	70.3044	32.0054
	634.667	70.3044	32.0305
	635.667	70.3191	32.1757
	636.667	70.2785	32.1056
	637.667	70.2674	31.9453
	638.667	70.1749	32.1757
	639.667	70.2378	32.0655
	640.7	70.2267	32.1006
	641.7	70.0342	32.0555
	642.7	70.0749	32.1056
	643.7	70.2045	31.9603
	644.7	70.1749	32.0705
	645.7	70.2119	32.1506
	646.7	70.1786	32.1206
	647.7	70.1971	32.1506
	648.7	70.3191	32.0555
	649.7	70.2082	32.1757
	650.7	70.0971	32.0305
	651.7	70.086	32.1106
	652.7	70.0305	32.0004
	653.7	70.1231	32.0655
	654.7	70.0601	32.0154
	655.7	70.1342	32.1506
	656.7	70.1009	32.1557
	657.7	70.0749	32.1757
	658.7	70.1194	32.0806
	659.7	70.1897	32.1557
	660.7	70.1638	32.0355
	661.7	70.1453	32.2757
	662.7	70.1527	32.2857
	663.7	70.1823	32.2107
	664.7	70.1453	32.2107
	665.7	70.0416	32.3656
	666.7	70.1823	32.2457
	667.7	70.0971	32.2057
	668.7	70.0897	32.3806
	669.7	70.086	32.3157
	670.7	70.1268	32.3656
	671.7	70.1527	32.3307
	672.7	70.1823	32.3057
	673.7	70.1971	32.4705
	674.7	70.1601	32.4305
	675.7	70.2267	32.5253
	676.7	70.2156	32.4954
	677.7	70.1305	32.4804
	678.7	70.186	32.4555
	679.7	70.0564	32.3456
	680.7	69.9972	32.3706
	681.7	69.9082	32.2457
	682.7	69.8971	32.2757
	683.7	69.9972	32.4355
	684.7	70.0157	32.4505
	685.7	69.9712	32.4755
	686.7	70.0416	32.3207
	687.7	70.0527	32.5453
	688.7	70.0601	32.5054
	689.7	70.0305	32.4655
	690.7	70.0008	32.5303
	691.7	69.9416	32.3207
	692.7	69.9341	32.4355
	693.7	69.9193	32.3956
	694.7	69.9786	32.3406
	695.7	69.9749	32.5004
	696.7	69.9453	32.5104
	697.7	69.9897	32.4954
	698.7	70.0231	32.4256
	699.7	69.8785	32.3706
	700.7	69.9638	32.3357
	701.7	69.949	32.4655
	702.7	70.0416	32.4505
	703.7	70.012	32.4156
	704.7	69.9378	32.4106
	705.7	69.9416	32.4605
	706.7	69.9897	32.6649
	707.7	70.0268	32.645
	708.7	69.9934	32.64
	709.7	69.923	32.5603
	710.7	69.8637	32.6998
	711.7	69.8785	32.6599
	712.7	69.8674	32.4755
	713.7	69.9712	32.6151
	714.7	69.9193	32.625
	715.7	69.8377	32.5752
	716.7	69.8266	32.7246
	717.7	69.8674	32.7545
	718.7	69.8377	32.8888
	719.7	69.745	32.6499
	720.7	69.8377	32.7495
	721.7	69.8377	32.6798
	722.7	69.8303	32.8242
	723.7	69.745	32.7545
	724.7	69.7004	32.5652
	725.7	69.7004	32.5652
	726.7	69.7561	32.64
	727.7	69.7116	32.8838
	728.7	69.6224	32.9584
	729.7	69.5927	32.8689
	730.7	69.5704	33.0279
	731.7	69.4849	32.8838
	732.7	69.4626	32.9136
	733.7	69.5258	33.0527
	734.7	69.3659	33.0726
	735.7	69.3696	32.9683
	736.7	69.3547	33.0279
	737.7	69.3398	32.9931
	738.7	69.3808	33.0974
	739.7	69.3138	33.1371
	740.7	69.3063	33.1668
	741.7	69.2207	33.1321
	742.7	69.2095	33.1123
	743.7	69.1052	33.1668
	744.7	69.1201	33.1371
	745.7	69.1126	33.2659
	746.7	69.1201	33.256
	747.7	69.1312	33.2758
	748.7	69.0231	33.2312
	749.7	68.8701	33.1718
	750.7	68.9634	33.2461
	751.7	68.9298	33.2907
	752.7	68.9448	33.3006
	753.7	68.9037	33.2956
	754.7	68.9261	33.2659
	755.7	68.7842	33.355
	756.7	68.941	33.4194
	757.7	68.6795	33.4293
	758.7	68.5224	33.4243
	759.7	68.6384	33.5084
	760.7	68.6234	33.4045
	761.7	68.5187	33.4836
	762.7	68.4663	33.4194
	763.7	68.5449	33.5726
	764.7	68.5636	33.5133
	765.7	68.5374	33.4886
	766.7	68.4363	33.6319
	767.7	68.3988	33.5281
	768.7	68.3314	33.6516
	769.7	68.3202	33.5578
	770.7	68.2489	33.6269
	771.7	68.0275	33.4293
	772.7	68.1551	33.6664
	773.7	68.0876	33.6269
	774.7	68.0951	33.617
	775.7	68.1852	33.8242
	776.7	68.1702	33.8784
	777.7	68.1101	33.8292
	778.7	67.9298	33.8538
	779.7	67.9336	33.839
	780.7	67.8734	33.8045
	781.7	67.911	33.7848
	782.7	67.8057	33.9277
	783.7	67.7041	33.8489
	784.7	67.5912	33.8932
	785.7	67.7041	33.8242
	786.7	67.7305	33.7749
	787.7	67.5799	33.9474
	788.7	67.7869	34.0015
	789.7	67.6853	33.9966
	790.7	67.4555	33.9178
	791.7	67.3574	34.0114
	792.7	67.3084	34.0507
	793.7	67.3046	33.8686
	794.7	67.2253	33.9474
	795.7	67.0477	33.9621
	796.7	66.9077	33.8834
	797.7	66.6804	33.9031
	798.7	66.6046	33.9228
	799.7	66.4831	33.8883
	800.7	66.5439	34.0458
	801.7	66.5856	34.149
	802.7	66.4907	34.0409
	803.7	66.4262	34.095
	804.7	66.3388	34.2473
	805.7	66.1563	34.1736
	806.7	66.2057	34.1883
	807.7	66.1525	34.2522
	808.7	65.9087	34.1785
	809.7	65.9926	34.2178
	810.7	65.7638	34.3258
	811.7	65.55	34.2914
	812.7	65.2707	34.2767
	813.7	65.2631	34.3895
	814.7	65.0447	34.3944
	815.7	64.9526	34.5512
	816.7	64.9104	34.4435
	817.7	64.6376	34.4533
	818.7	64.3257	34.3552
	819.7	64.3218	34.5365
	820.8	64.1869	34.5463
	821.8	63.7153	34.5316
	822.8	63.6495	34.6148
	823.8	63.1917	34.4827
	824.8	63.0945	34.6051
	825.8	62.8065	34.5904
	826.8	62.6232	34.5757
	827.8	62.3459	34.6198
	828.8	62.1816	34.7078
	829.8	61.7856	34.7127
	830.8	61.4201	34.654
	831.8	61.1482	34.7176
	832.8	60.7295	34.6931
	833.8	60.5949	34.7664
	834.8	60.2103	34.8299
	835.8	59.932	34.8495
	836.8	59.5615	34.7957
	837.8	59.0778	34.8202
	838.8	58.733	34.8348
	839.8	58.5763	34.9081
	840.8	58.3148	35.0202
	841.8	58.0164	34.9471
	842.8	57.4785	34.952
	843.8	57.3691	34.7469
	844.8	57.1621	35.0544
	845.8	56.7797	34.9812
	846.8	56.5064	35.0105
	847.8	56.2245	35.0641
	848.8	55.9747	35.0592
	849.8	55.6217	35.03
	850.8	55.2884	34.869
	851.8	54.9996	34.991
	852.8	54.6813	34.9959
	853.8	54.3953	34.9422
	854.8	54.1628	35.0495
	855.8	53.7966	35.0885
	856.8	53.5838	35.1226
	857.8	53.3707	35.0397
	858.8	53.0232	34.9812
	859.8	52.7882	35.0836
	861.967	52.3464	34.8348
	862.967	52.2915	34.8495
	863.967	52.0763	34.9081
	864.967	52.0636	34.8544
	865.967	52.0552	34.9471
	866.967	51.8649	34.8544
	867.967	51.8014	34.8592
	868.967	51.9157	34.7518
	869.967	51.9411	34.9227
	870.967	51.8184	34.7957
	871.967	51.7676	34.8837
	872.967	51.9241	34.8055
	873.967	52.1185	34.8055
	874.967	52.089	34.7273
	875.967	52.1608	34.8153
	876.967	52.1776	34.6589
	877.967	52.3885	34.6442
	878.967	52.4643	34.6931
	879.967	52.6495	34.7811
	880.967	52.721	34.6295
	881.967	52.9183	34.6442
	882.967	53.0609	34.6344
	883.967	53.1573	34.6002
	884.967	53.354	34.6491
	885.967	53.5254	34.7322
	886.967	53.6089	34.7127
	887.967	53.7549	34.7127
	888.967	53.7132	34.6833
	889.967	53.7674	34.7225
	890.967	53.7924	34.5953
	891.967	53.8257	34.7078
	892.967	53.7757	34.6931
	893.967	53.8299	34.7127
	894.967	53.7257	34.8348
	895.967	53.7173	34.7029
	896.967	53.6214	34.7567
	897.967	53.5003	34.7811
	898.967	53.4209	34.8739
	899.967	53.2243	34.8739
	900.967	52.9938	34.7273
	901.967	52.8512	34.7762
	902.967	52.8764	34.8592
	903.967	52.62	34.8885
	904.967	52.5317	34.9763
	905.967	52.3464	34.9568
	906.967	52.1354	34.8495
	907.967	52.0298	34.9081
	908.967	51.9284	34.8544
	909.967	51.7887	34.9178
	910.967	51.5811	34.9861
	911.967	51.4496	34.8202
	912.967	51.3094	34.8104
	913.967	51.3647	34.8299
	914.967	51.2584	34.8006
	915.967	51.2584	34.869
	916.967	51.1564	34.7567
	917.967	51.2159	34.8104
	918.967	51.2372	34.7664
	919.967	51.2074	34.9373
	920.967	51.2542	34.8153
	921.967	51.4199	34.7322
	922.967	51.4793	34.7176
	923.967	51.6362	34.8885
	924.967	51.8226	34.7615
	925.967	51.8945	34.7273
	926.967	51.9453	34.7469
	927.967	52.3	34.7957
	928.967	52.5022	34.8397
	929.967	52.6957	34.8055
	930.967	52.8302	34.7518
	931.967	53.0651	34.7371
	932.967	53.3707	34.654
	933.967	53.4251	34.654
	934.967	53.6381	34.7469
	935.967	53.7882	34.869
	936.967	53.9257	34.7909
	937.967	54.1628	34.8251
	938.967	54.2334	34.7371
	939.967	54.2999	34.6638
	940.967	54.4368	34.6882
	941.967	54.6067	34.8641
	942.967	54.5529	34.8544
	943.967	54.5819	34.9373
	944.967	54.5487	34.8495
	945.967	54.5529	34.8788
	946.967	54.4161	34.8739
	947.967	54.3995	35.0056
	948.967	54.275	34.9763
	949.967	54.1171	34.9422
	950.967	54.0672	34.9227
	951.967	53.9007	34.869
	952.967	53.7257	34.9227
	953.967	53.6715	34.8885
	954.967	53.5546	34.9861
	955.967	53.3958	35.069
	956.967	53.1196	34.9276
	957.967	53.0106	35.0349
	958.967	52.868	35.0056
	959.967	52.6369	34.9276
	960.967	52.6369	34.9568
	961.967	52.3927	35.0105
	962.967	52.0383	34.9081
	963.967	51.9749	34.869
	964.967	51.8945	34.952
	965.967	51.7379	34.8251
	966.967	51.7718	34.8348
	967.967	51.6998	34.9471
	968.967	51.7887	34.9471
	969.967	51.7464	34.8104
	970.967	51.7337	34.8885
	971.967	51.8734	34.8104
	972.967	51.7887	34.7811
	973.967	51.9706	34.8397
	974.967	52.1143	34.742
	975.967	52.3337	34.7225
	976.967	52.3885	34.742
	977.967	52.7377	34.7567
	978.967	52.9687	34.786
	979.967	53.04	34.6344
	980.967	53.3916	34.6491
	981.967	53.7007	34.5708
	982.967	54.0214	34.6002
	983.967	54.2251	34.6002
	984.967	54.5239	34.7567
	985.967	54.8426	34.5904
	986.967	55.2513	34.698
	987.967	55.4778	34.6833
	988.967	55.6833	34.654
	989.967	56.0771	34.6638
	990.967	56.1549	34.6687
	991.967	56.3635	34.6833
	992.967	56.5799	34.7029
	993.967	56.5636	34.8299
	994.967	56.6003	34.8055
	995.967	56.5799	34.8202
	996.967	56.6492	34.9129
	997.967	56.5309	34.9325
	998.967	56.3635	34.8055
	999.967	56.1795	34.8739
	1000.97	56.0607	34.869
	1001.97	55.8516	34.9081
	1002.97	55.5682	34.8446
	1003.97	55.4366	34.8544
	1004.97	55.1317	34.9276
	1005.97	54.8344	34.9666
	1006.97	54.5736	35.0154
	1007.97	54.3912	35.1713
	1008.97	53.9299	35.03
	1009.97	53.6923	35.0105
	1010.97	53.3373	35.0446
	1011.97	53.0022	35.0982
	1012.97	52.7293	35.0739
	1013.97	52.477	35.1372
	1014.97	52.2072	35.0592
	1015.97	51.8268	35.0202
	1016.97	51.6193	35.0446
	1017.97	51.492	35.0007
	1018.97	51.3052	34.991
	1019.97	51.1947	34.952
	1020.97	50.9775	34.8495
	1021.97	50.9392	34.8788
	1022.97	50.9349	34.9129
	1023.97	51.0074	34.8934
	1024.97	50.9818	34.9032
	1025.97	50.9179	34.7762
	1026.97	51.0925	34.7469
	1027.97	51.1053	34.7078
	1028.97	51.3604	34.6589
	1029.97	51.4836	34.6344
	1030.97	51.8607	34.5806
	1031.97	52.1481	34.5708
	1032.97	52.5696	34.6442
	1033.97	52.9561	34.6198
	1034.97	53.4836	34.5806
	1035.97	53.9007	34.5708
	1036.97	54.3082	34.5561
	1037.97	54.9955	34.4729
	1038.97	55.3625	34.4974
	1039.97	55.868	34.5463
	1040.97	56.2858	34.6344
	1041.97	56.8204	34.5561
	1042.97	57.2676	34.5806
	1043.97	57.8306	34.4925
	1044.97	58.0729	34.7176
	1045.97	58.4838	34.6148
	1046.97	58.9055	34.6442
	1047.97	59.0297	34.8055
	1048.97	59.2379	34.8055
	1049.97	59.4097	34.7615
	1050.97	59.4177	34.7615
	1051.97	59.3898	34.9325
	1052.97	59.4976	34.9763
	1053.97	59.2499	34.8788
	1054.97	59.0658	34.8397
	1055.97	58.8052	35.0349
	1056.97	58.6727	34.9715
	1057.97	58.343	35.0495
	1058.97	57.9276	35.0105
	1059.97	57.6122	35.0592
	1060.97	57.0849	35.1859
	1061.97	56.7022	35.1031
	1062.97	56.0812	35.0349
	1063.97	55.6463	35.1615
	1064.97	55.243	35.2199
	1065.97	54.6275	35.181
	1066.97	54.063	35.2589
	1067.97	53.6756	35.2394
	1068.97	53.2243	35.2151
	1069.97	52.6915	35.0007
	1070.97	52.2747	35.254
	1071.97	51.7718	35.0641
	1072.97	51.3264	35.1518
	1073.97	50.9434	35.0787
	1074.97	50.5764	35.1713
	1075.97	50.3497	35.2345
	1076.97	50.0839	35.0592
	1077.97	49.8133	34.9422
	1078.97	49.5291	34.8837
	1079.97	49.5033	34.786
	1080.97	49.3868	34.8446
	1081.97	49.5334	34.8837
	1082.97	49.6799	34.8104
	1083.97	49.7918	34.6687
	1084.97	50.0496	34.5708
	1085.97	50.5978	34.5953
	1086.97	51.1606	34.5219
	1087.97	51.848	34.5561
	1088.97	52.4306	34.5463
	1089.97	53.195	34.5072
	1090.97	53.8965	34.2865
	1091.97	54.6192	34.2571
	1092.97	55.5559	34.3062
	1093.97	56.5677	34.5365
	1094.97	57.438	34.3748
	1095.97	58.355	34.2914
	1096.97	59.3858	34.2816
	1097.97	60.3056	34.316
	1098.97	61.1285	34.5072
	1099.97	61.923	34.4778
	1100.97	62.4436	34.4827
	1101.97	63.0478	34.5121
	1102.97	63.3315	34.4239
	1103.97	63.7386	34.3797
	1104.97	63.9706	34.3993
	1105.97	64.2139	34.4729
	1106.97	64.3026	34.4729
	1107.97	64.3604	34.4876
	1108.97	64.3488	34.5512
	1109.97	64.3411	34.6344
	1110.97	64.2331	34.61
	1111.97	63.9513	34.5463
	1112.97	63.754	34.5855
	1113.97	63.3665	34.7273
	1114.97	62.8883	34.7615
	1115.97	62.4592	34.7957
	1116.97	62.0171	34.8153
	1117.97	61.4437	34.8446
	1118.97	60.8007	35.0007
	1119.97	60.0673	35.0202
	1120.97	59.3978	35.0056
	1121.97	58.6647	35.0495
	1122.97	57.9074	35.0397
	1123.97	57.2879	35.1275
	1124.97	56.6615	35.1469
	1125.97	55.946	35.1323
	1126.97	55.2513	35.181
	1127.97	54.7351	35.0495
	1128.97	54.1753	35.1469
	1129.97	53.6339	35.2297
	1130.97	53.0274	35.2345
	1131.97	52.5359	35.1615
	1132.97	52.1228	35.0836
	1133.97	51.7379	35.0056
	1134.97	51.3179	35.0641
	1135.97	50.9775	35.1567
	1136.97	50.6362	35.0934
	1137.97	50.324	35.1177
	1138.97	49.998	35.0495
	1139.97	49.8305	34.991
	1140.97	49.7574	34.9666
	1141.97	49.6885	34.8251
	1142.97	49.6454	35.0056
	1143.97	49.9035	34.9325
	1144.97	49.7229	34.7957
	1145.97	49.9551	34.8788
	1146.97	50.204	34.7762
	1147.97	50.4139	34.6442
	1148.97	50.8283	34.7518
	1149.97	51.2627	34.6784
	1150.97	51.8691	34.6051
	1151.97	52.3969	34.5757
	1152.97	53.0986	34.5121
	1153.97	53.8924	34.5414
	1154.97	54.6482	34.3503
	1155.97	55.5518	34.2865
	1156.97	56.4615	34.3111
	1157.97	57.3447	34.2669
	1158.97	58.1496	34.2718
	1159.97	58.9937	34.3895
	1162.07	60.3214	34.2816
	1163.07	60.8758	34.2571
	1164.07	61.4437	34.3846
	1165.07	61.7424	34.2374
	1166.07	62.0837	34.5072
	1167.07	62.209	34.3552
	1168.07	62.4944	34.2374
	1169.07	62.8103	34.3454
	1170.07	62.9856	34.5219
	1171.07	62.8727	34.3797
	1172.07	63.0945	34.3797
	1173.07	63.1801	34.4729
	1174.07	63.2888	34.4778
	1175.07	63.3043	34.4631
	1176.07	63.1801	34.4827
	1177.07	63.2616	34.4876
	1178.07	62.97	34.4435
	1179.07	62.8999	34.5072
	1180.07	62.8143	34.6736
	1181.07	62.5959	34.5904
	1182.07	62.3068	34.6295
	1183.07	61.8955	34.5561
	1184.07	61.5853	34.7469
	1185.07	61.3334	34.8104
	1186.07	61.0614	34.654
	1187.07	60.5633	34.6344
	1188.07	60.2619	34.742
	1189.07	59.9002	34.8104
	1190.07	59.4537	34.6882
	1191.07	59.0177	34.786
	1192.07	58.6687	34.7127
	1193.07	58.4516	34.8837
	1194.07	58.1536	34.8446
	1195.07	57.7821	34.8885
	1196.07	57.4866	34.8837
	1197.07	57.0645	34.8202
	1198.07	56.8611	34.8397
	1199.07	56.5023	34.9568
	1200.07	56.2367	34.8592
	1201.07	55.9993	34.8641
	1202.07	55.8188	34.9129
	1203.07	55.5148	35.0007
	1204.07	55.2472	34.8397
	1205.07	55.1647	34.8885
	1206.07	54.9914	35.0592
	1207.07	54.8137	34.9325
	1208.07	54.5736	34.8006
	1209.07	54.4119	34.9666
	1210.07	54.3165	34.9617
	1211.07	54.1587	34.7469
	1212.07	53.9299	34.8837
	1213.07	53.8424	34.7615
	1214.07	53.8299	34.9959
	1215.07	53.8216	34.9032
	1216.07	53.6881	34.9227
	1217.07	53.6631	34.9373
	1218.07	53.5629	34.8446
	1219.07	53.7215	34.8983
	1220.07	53.7007	34.9227
	1221.07	53.6005	34.7029
	1222.07	53.4752	34.7273
	1223.07	53.5629	34.6931
	1224.07	53.5087	34.6882
	1225.07	53.5588	34.8397
	1226.07	53.5629	34.8251
	1227.07	53.6548	34.6833
	1228.07	53.7132	34.8251
	1229.07	53.709	34.654
	1230.07	53.6589	34.6295
	1231.07	53.8632	34.6589
	1232.07	53.9881	34.6931
	1233.07	54.1129	34.7615
	1234.07	54.3538	34.8495
	1235.07	54.358	34.7029
	1236.07	54.441	34.7322
	1237.07	54.5529	34.7322
	1238.07	54.7103	34.7957
	1239.07	54.8302	34.8104
	1240.07	54.9005	34.8153
	1241.07	54.9872	34.7518
	1242.07	55.1564	34.6931
	1243.07	55.2183	34.698
	1244.07	55.3708	34.8641
	1245.07	55.4654	34.8446
	1246.07	55.5559	34.7664
	1247.07	55.634	34.8446
	1248.07	55.6628	34.8055
	1249.07	55.6874	34.7322
	1250.07	55.8229	34.7127
	1251.07	55.7778	34.7615
	1252.07	55.6915	34.7567
	1253.07	55.7572	34.8788
	1254.07	55.7901	34.8495
	1255.07	55.7531	34.7371
	1256.07	55.7572	34.8934
	1257.07	55.5806	34.8397
	1258.07	55.634	34.8397
	1259.07	55.5271	34.8104
	1260.07	55.449	34.9276
	1261.07	55.3049	34.7762
	1262.07	55.1936	34.7322
	1263.07	55.0698	34.9325
	1264.07	54.9005	34.9081
	1265.07	54.8095	34.8739
	1266.07	54.5819	34.9227
	1267.07	54.3912	34.7518
	1268.07	54.3663	34.8202
	1269.07	54.2002	34.9471
	1270.07	54.0214	34.8446
	1271.07	53.7799	34.9178
	1272.07	53.5421	34.9325
	1273.07	53.4543	34.8006
	1274.07	53.3916	34.869
	1275.07	53.1782	34.9373
	1276.07	53.0986	34.8397
	1277.07	53.0777	34.8837
	1278.07	52.8931	34.8885
	1279.07	52.889	34.9227
	1280.07	52.8428	34.8983
	1281.07	52.8554	34.8641
	1282.07	52.9225	34.8251
	1283.07	52.9225	34.9373
	1284.07	52.8847	34.9178
	1285.07	52.9813	34.8006
	1286.07	53.0609	34.7615
	1287.07	53.2662	34.991
	1288.07	53.2954	34.9568
	1289.07	53.3415	34.8348
	1290.07	53.3707	34.6736
	1291.07	53.5212	34.786
	1292.07	53.7298	34.7127
	1293.07	53.7007	34.8348
	1294.07	53.9174	34.8837
	1295.07	53.9923	34.8641
	1296.07	54.0713	34.9129
	1297.07	54.2002	34.8348
	1298.07	54.2459	34.6882
	1299.07	54.3746	34.8153
	1300.07	54.7103	34.786
	1301.07	54.7433	34.786
	1302.07	54.8302	34.8446
	1303.07	54.9872	34.8934
	1304.07	55.0987	34.7469
	1305.07	55.1235	34.8446
	1306.07	55.1193	34.8885
	1307.07	55.1152	34.7811
	1308.07	55.1936	34.9471
	1309.07	55.1069	34.9227
	1310.07	55.0946	34.8739
	1311.07	54.9749	34.7909
	1312.07	54.8674	34.8104
	1313.07	54.7268	34.61
	1314.07	54.6896	34.7957
	1315.07	54.6647	34.8885
	1316.07	54.6896	35.03
	1317.07	54.5612	34.9081
	1318.07	54.4658	34.9812
	1319.07	54.4866	34.991
	1320.07	54.2874	34.9471
	1321.07	54.2542	34.9081
	1322.07	54.142	34.9325
	1323.07	53.9465	35.0251
	1324.1	53.8799	35.0446
	1325.1	53.8174	34.9227
	1326.1	53.5796	34.8544
	1327.1	53.4293	34.8544
	1328.1	53.3624	34.8592
	1329.1	53.1447	34.7909
	1330.1	53.1112	34.9178
	1331.1	52.9561	34.8592
	1332.1	52.889	34.9178
	1333.1	52.8973	34.8495
	1334.1	52.7083	34.7518
	1335.1	52.5864	34.8641
	1336.1	52.5864	34.7909
	1337.1	52.6158	34.7957
	1338.1	52.4854	34.8202
	1339.1	52.477	34.8397
	1340.1	52.4812	34.8983
	1341.1	52.4348	34.8885
	1342.1	52.5822	34.9129
	1343.1	52.4264	34.9178
	1344.1	52.4938	34.7567
	1345.1	52.6074	34.8885
	1346.1	52.6915	34.8055
	1347.1	52.8218	34.8495
	1348.1	52.8805	34.8202
	1349.1	52.9561	34.742
	1350.1	53.0358	34.7273
	1351.1	53.1824	34.7664
	1352.1	53.2327	34.8055
	1353.1	53.3582	34.7371
	1354.1	53.5713	34.7713
	1355.1	53.7173	34.7909
	1356.1	53.8132	34.7127
	1357.1	53.959	34.8397
	1358.1	53.9049	34.8251
	1359.1	54.1254	34.7567
	1360.1	54.3248	34.6931
	1361.1	54.3165	34.698
	1362.1	54.4534	34.6393
	1363.1	54.4119	34.6393
	1364.1	54.5073	34.6344
	1365.1	54.5446	34.654
	1366.1	54.6896	34.7469
	1367.1	54.7144	34.6931
	1368.1	54.7723	34.7322
	1369.1	54.7392	34.6784
	1370.1	54.8426	34.8446
	1371.1	54.7268	34.7127
	1372.1	54.6813	34.8885
	1373.1	54.7351	34.8251
	1374.1	54.5612	34.8397
	1375.1	54.4866	34.7127
	1376.1	54.528	34.8251
	1377.1	54.2874	34.8934
	1378.1	54.2251	34.8202
	1379.1	54.1628	34.9178
	1380.1	54.0547	35.0495
	1381.1	53.9923	35.069
	1382.1	53.7132	34.8885
	1383.1	53.6089	34.9763
	1384.1	53.5128	34.7518
	1385.1	53.3038	34.786
	1386.1	53.019	34.8202
	1387.1	52.9771	34.9227
	1388.1	52.8638	34.9129
	1389.1	52.7798	35.0007
	1390.1	52.6495	34.9276
	1391.1	52.5022	34.9325
	1392.1	52.2325	34.742
	1393.1	52.3758	34.8251
	1394.1	52.2198	34.9081
	1395.1	52.2831	34.7909
	1396.1	51.9833	34.8641
	1397.1	51.9622	34.7518
	1398.1	52.0087	34.8934
	1399.1	52.1396	34.8837
	1400.1	52.2536	34.7957
	1401.1	52.4138	34.8348
	1402.1	52.3927	34.8348
	1403.1	52.4517	34.6736
	1404.1	52.6789	34.7176
	1405.1	52.6957	34.7225
	1406.1	52.9896	34.6491
	1407.1	53.1028	34.7127
	1408.1	53.3247	34.7567
	1409.1	53.446	34.8446
	1410.1	53.5671	34.8153
	1411.1	53.8591	34.5806
	1412.1	53.8924	34.6833
	1413.1	54.0797	34.654
	1414.1	54.387	34.7518
	1415.1	54.4824	34.6491
	1416.1	54.5902	34.7518
	1417.1	54.7806	34.9081
	1418.1	54.8385	34.8251
	1419.1	54.917	34.786
	1420.1	55.0533	34.9081
	1421.1	55.173	34.8299
	1422.1	55.2884	34.8592
	1423.1	55.2884	34.742
	1424.1	55.1647	34.8397
	1425.1	55.1235	34.8495
	1426.1	55.1317	34.9032
	1427.1	55.1235	34.698
	1428.1	55.0574	34.8934
	1429.1	55.0285	34.9081
	1430.1	55.0203	34.9568
	1431.1	54.8716	34.9325
	1432.1	54.7144	34.8934
	1433.1	54.615	34.9422
	1434.1	54.4036	34.8592
	1435.1	54.3372	34.9129
	1436.1	54.2127	34.7713
	1437.1	53.934	34.9715
	1438.1	53.7507	34.9081
	1439.1	53.6339	35.0202
	1440.1	53.5295	34.9715
	1441.1	53.1992	34.9373
	1442.1	53.0986	35.03
	1443.1	52.8722	34.9861
	1444.1	52.805	34.8983
	1445.1	52.5275	34.8788
	1446.1	52.4222	34.9763
	1447.1	52.3211	34.9178
	1448.1	52.1692	34.9129
	1449.1	51.8988	34.8983
	1450.1	52.0087	34.869
	1451.1	51.8776	34.7713
	1452.1	51.8014	34.6442
	1453.1	51.8311	34.5953
	1454.1	51.9876	34.8739
	1455.1	52.0383	34.9568
	1456.1	51.9537	34.7469
	1457.1	51.9876	34.7615
	1458.1	52.0805	34.7518
	1459.1	52.1228	34.7909
	1460.1	52.3843	34.7225
	1462.37	52.4348	34.7078
	1463.37	52.721	34.654
	1464.37	52.7546	34.561
	1465.37	52.9519	34.5659
	1466.37	53.2536	34.6784
	1467.37	53.3164	34.5561
	1468.37	53.5546	34.6344
	1469.37	53.6965	34.6589
	1470.37	53.9132	34.654
	1471.37	54.1254	34.4974
	1472.37	54.2334	34.5316
	1473.37	54.5031	34.5121
	1474.37	54.7227	34.6002
	1475.37	54.8426	34.4925
	1476.37	55.0162	34.5659
	1477.37	55.1895	34.6148
	1478.37	55.4325	34.7225
	1479.37	55.4531	34.5806
	1480.37	55.4695	34.6148
	1481.37	55.7408	34.6295
	1482.37	55.6587	34.6393
	1483.37	55.6998	34.654
	1484.37	55.6833	34.6833
	1485.37	55.5929	34.742
	1486.37	55.5559	34.7664
	1487.37	55.5271	34.6882
	1488.37	55.5312	34.7371
	1489.37	55.3584	34.8788
	1490.37	55.2389	34.698
	1491.37	55.0533	34.9081
	1492.37	54.8922	34.7469
	1493.37	54.7061	34.8202
	1494.37	54.4036	34.8837
	1495.37	54.2417	34.8641
	1496.37	54.1046	34.742
	1497.37	53.7007	34.8837
	1498.37	53.5379	34.8495
	1499.37	53.3624	34.8934
	1500.37	53.0525	34.8837
	1501.37	52.7336	34.9373
	1502.37	52.5611	34.9178
	1503.37	52.4938	34.8934
	1504.37	52.0341	34.8983
	1505.37	51.7422	34.9032
	1506.37	51.5133	34.786
	1507.37	51.0883	34.8837
	1508.37	51.0244	34.8983
	1509.37	50.9264	34.8983
	1510.37	50.5807	34.9081
	1511.37	50.4267	34.8934
	1512.37	50.234	34.8495
	1513.37	50.0496	34.8592
	1514.37	50.0538	34.9129
	1515.37	49.9207	34.8006
	1516.37	49.8777	34.7029
	1517.37	49.852	34.7615
	1518.37	49.9508	34.7078
	1519.37	49.9465	34.7322
	1520.37	50.0324	34.6393
	1521.37	50.1397	34.5659
	1522.37	50.2683	34.5806
	1523.37	50.5337	34.7029
	1524.37	50.7473	34.5806
	1525.37	51.0116	34.5512
	1526.37	51.2372	34.6638
	1527.37	51.4539	34.5659
	1528.37	51.7295	34.5022
	1529.37	52.1776	34.4042
	1530.37	52.5022	34.4827
	1531.37	52.6747	34.517
	1532.37	53.0693	34.4925
	1533.37	53.3749	34.5659
	1534.37	53.684	34.5512
	1535.37	53.909	34.4778
	1536.37	54.3165	34.5855
	1537.37	54.6399	34.4925
	1538.37	54.8054	34.5561
	1539.37	55.0203	34.5708
	1540.37	55.1606	34.6051
	1541.37	55.3666	34.6833
	1542.37	55.4037	34.6295
	1543.37	55.5847	34.517
	1544.37	55.6135	34.6148
	1545.37	55.5312	34.7078
	1546.37	55.5929	34.654
	1547.37	55.4407	34.6736
	1548.37	55.2801	34.7078
	1549.37	55.0533	34.7567
	1550.37	54.9046	34.742
	1551.37	54.8178	34.8299
	1552.37	54.4949	34.7127
	1553.37	54.0422	34.7567
	1554.37	53.7882	34.8885
	1555.37	53.4418	34.9178
	1556.37	53.0274	34.8592
	1557.37	52.6831	34.8544
	1558.37	52.3632	34.8251
	1559.37	51.8988	34.9763
	1560.37	51.5217	35.0397
	1561.37	51.0585	35.1226
	1562.37	50.5422	35.0397
	1563.37	50.1011	35.1275
	1564.37	49.809	34.9861
	1565.37	49.093	35.1275
	1566.37	48.6771	34.9861
	1567.37	48.116	35.0446
	1568.37	47.5217	35.0397
	1569.37	46.9378	34.9959
	1570.37	46.5807	34.9959
	1571.37	46.1872	35.0251
	1572.37	45.8502	34.8397
	1573.37	45.5523	34.9276
	1574.37	45.4677	34.8153
	1575.37	45.3785	34.8983
	1576.37	45.218	34.7957
	1577.37	45.383	34.7371
	1578.37	45.5834	34.7273
	1579.37	45.9257	34.7469
	1580.37	46.0853	34.654
	1581.37	46.4659	34.6442
	1582.37	46.6557	34.5365
	1583.37	47.0785	34.5414
	1584.37	47.3946	34.6198
	1585.37	47.6706	34.3993
	1586.37	48.1858	34.4141
	1587.37	48.6902	34.3405
	1588.37	49.3005	34.3944
	1589.37	50.0453	34.4876
	1590.37	50.5422	34.5463
	1591.37	51.1564	34.4337
	1592.37	51.7125	34.419
	1593.37	52.2494	34.3454
	1594.37	52.763	34.3552
	1595.37	53.2787	34.3111
	1596.37	53.7507	34.3405
	1597.37	54.2127	34.3601
	1598.37	54.7103	34.4435
	1599.37	54.9625	34.5022
	1600.37	55.2966	34.3797
	1601.37	55.4654	34.5708
	1602.37	55.56	34.4827
	1603.37	55.7737	34.6589
	1604.37	55.8845	34.6882
	1605.37	55.7901	34.6638
	1606.37	55.597	34.7273
	1607.37	55.4449	34.6882
	1608.37	55.243	34.8153
	1609.37	54.9501	34.8495
	1610.37	54.5736	34.7909
	1611.37	54.2334	34.9373
	1612.37	53.7007	34.8837
	1613.37	53.1866	35.0836
	1614.37	52.8847	34.9959
	1615.37	52.1734	35.0105
	1616.37	51.5854	35.2929
	1617.37	50.9264	35.1469
	1618.37	50.1096	35.2248
	1619.37	49.2227	35.1031
	1620.37	48.2337	35.2832
	1621.37	47.0258	35.327
	1622.37	45.7702	35.3367
	1623.37	44.6811	35.361
	1624.37	43.6905	35.3221
	1625.37	42.933	35.4047
	1626.37	42.2073	35.3853
	1627.37	41.4449	35.2832
	1628.37	40.7841	35.2735
	1629.37	40.1102	35.2248
	1630.37	39.6712	35.2345
	1631.37	39.2117	35.2881
	1632.37	38.7646	35.1956
	1633.37	38.3299	35.108
	1634.37	38.1262	35.03
	1635.37	37.8935	35.0349
	1636.37	37.7081	35.0202
	1637.37	37.4078	34.8934
	1638.37	37.4698	34.8495
	1639.37	37.689	34.7371
	1640.37	38.2731	34.6393
	1641.37	39.0754	34.5121
	1642.37	40.3383	34.5121
	1643.37	41.4725	34.5561
	1644.37	42.8283	34.3699
	1645.37	44.3173	34.2963
	1646.37	45.5701	34.262
	1647.37	46.8585	34.2571
	1648.37	48.2598	34.1932
	1649.37	49.4429	34.0655
	1650.37	50.7088	34.0605
	1651.37	52.1228	34.0999
	1652.37	53.2368	34.1392
	1653.37	54.3787	34.0458
	1654.37	55.379	33.9917
	1655.37	56.2776	34.0999
	1656.37	57.0767	34.0212
	1657.37	57.8266	33.9917
	1658.37	58.3913	34.0753
	1659.37	58.9977	34.1195
	1660.37	59.4936	34.1932
	1661.37	59.6532	34.095
	1662.37	60.1388	34.1343
	1663.37	60.4523	34.1638
	1664.37	60.7414	34.2227
	1665.37	61.0022	34.3405
	1666.37	61.093	34.2669
	1667.37	61.0772	34.3258
	1668.37	61.2665	34.4974
	1669.37	61.3334	34.4435
	1670.37	61.3177	34.4582
	1671.37	61.2507	34.4484
	1672.37	61.089	34.5316
	1673.37	60.9627	34.6442
	1674.37	60.7809	34.6148
	1675.37	60.4602	34.7225
	1676.37	60.0951	34.7176
	1677.37	59.5974	34.6638
	1678.37	59.0217	34.8397
	1679.37	58.4194	34.8837
	1680.37	57.677	34.7225
	1681.37	57.0564	34.8592
	1682.37	56.3757	34.8934
	1683.37	55.597	34.9959
	1684.37	54.9046	34.9861
	1685.37	54.1587	35.0836
	1686.37	53.4293	35.1177
	1687.37	52.7083	35.069
	1688.37	52.089	35.1907
	1689.37	51.3222	35.2054
	1690.37	50.5422	35.1956
	1691.37	49.7574	35.2005
	1692.37	48.9459	35.327
	1693.37	48.0637	35.3415
	1694.37	46.9421	35.2978
	1695.37	45.8857	35.2491
	1696.37	44.8379	35.361
	1697.37	43.9299	35.3124
	1698.37	43.0422	35.3513
	1699.37	42.3492	35.3415
	1700.37	41.744	35.2978
	1701.37	41.0803	35.1421
	1702.37	40.4453	35.1275
	1703.37	39.9936	35.2005
	1704.37	39.5823	35.0934
	1705.37	39.146	35.0836
	1706.37	38.9437	35.1177
	1707.37	38.6938	35.0202
	1708.37	38.5711	34.9617
	1709.37	38.3441	34.8739
	1710.37	38.5286	34.8104
	1711.37	38.8259	34.7615
	1712.37	39.3807	34.7713
	1713.37	40.1102	34.5904
	1714.37	41.1219	34.5953
	1715.37	42.2302	34.6246
	1716.37	43.4642	34.5659
	1717.37	44.7976	34.5561
	1718.37	45.8591	34.4778
	1719.37	46.9993	34.2816
	1720.37	48.3164	34.2718
	1721.37	49.6239	34.1932
	1722.37	50.8326	34.1981
	1723.37	52.1354	34.2473
	1724.37	53.2159	34.1834
	1725.37	54.3663	34.2473
	1726.37	55.012	34.149
	1727.37	55.8311	34.2718
	1728.37	56.4207	34.3258
	1729.37	57.0035	34.1736
	1730.37	57.5353	34.2178
	1731.37	58.0406	34.1294
	1732.37	58.3873	34.1048
	1733.37	58.7129	34.3209
	1734.37	59.0297	34.2374
	1735.37	59.2099	34.3062
	1736.37	59.4097	34.2963
	1737.37	59.6692	34.2325
	1738.37	59.7967	34.2424
	1739.37	59.8763	34.3601
	1740.37	59.9678	34.3748
	1741.37	59.7967	34.4386
	1742.37	59.8046	34.6198
	1743.37	59.8206	34.6393
	1744.37	59.5096	34.6833
	1745.37	59.2419	34.7518
	1746.37	59.0337	34.6393
	1747.37	58.7209	34.654
	1748.37	58.2261	34.7664
	1749.37	57.6891	34.8446
	1750.37	57.0971	34.8251
	1751.37	56.6329	34.8544
	1752.37	55.868	34.7762
	1753.37	55.2348	34.8495
	1754.37	54.4949	34.9471
	1755.37	53.7549	34.9568
	1756.37	53.1699	35.069
	1757.37	52.6074	35.0446
	1758.37	51.8734	35.0202
	1759.37	51.2584	35.1421
	1760.37	50.4652	35.1567
	1762.4	48.8029	35.1859
	1763.4	47.9503	35.2637
	1764.4	46.9466	35.3221
	1765.4	46.0055	35.2978
	1766.4	44.9274	35.2589
	1767.4	44.0021	35.2491
	1768.4	43.2602	35.2054
	1769.4	42.5183	35.2783
	1770.4	41.767	35.3658
	1771.4	41.1404	35.1713
	1772.4	40.5939	35.1372
	1773.4	40.0729	35.1031
	1774.4	39.7133	35.0787
	1775.4	39.3338	35.0397
	1776.4	39.0566	35.0397
	1777.4	38.8824	35.0105
	1778.4	38.8542	34.9373
	1779.4	38.5947	34.8592
	1780.4	38.8306	34.7615
	1781.4	39.2024	34.7762
	1782.4	39.6525	34.8006
	1783.4	40.5846	34.742
	1784.4	41.6199	34.7664
	1785.4	42.5776	34.6393
	1786.4	43.6995	34.6882
	1787.4	44.7393	34.4729
	1788.4	46.0144	34.4827
	1789.4	47.2059	34.5365
	1790.4	48.3425	34.4974
	1791.4	49.5291	34.3062
	1792.4	50.743	34.2522
	1793.4	51.8776	34.2276
	1794.4	53.0358	34.1834
	1795.4	53.909	34.1932
	1796.4	54.7764	34.1834
	1797.4	55.5436	34.2718
	1798.4	56.1672	34.1638
	1799.4	56.8367	34.3356
	1800.4	57.1783	34.2669
	1801.4	57.6486	34.1539
	1802.4	58.0649	34.208
	1803.4	58.3671	34.2276
	1804.4	58.6406	34.316
	1805.4	58.8694	34.3258
	1806.4	59.0297	34.3993
	1807.4	59.1899	34.3503
	1808.4	59.2899	34.3895
	1809.4	59.2779	34.4288
	1810.4	59.3098	34.3895
	1811.4	59.1298	34.5659
	1812.4	58.9937	34.5953
	1813.4	58.8774	34.5904
	1814.4	58.6245	34.6246
	1815.4	58.2584	34.5708
	1816.4	57.8993	34.6198
	1817.4	57.3853	34.6148
	1818.4	57.0564	34.7029
	1819.4	56.5023	34.6687
	1820.4	55.9337	34.654
	1821.4	55.3831	34.8885
	1822.4	54.7682	34.7811
	1823.4	54.3663	35.0056
	1824.4	53.7298	35.0885
	1825.4	53.0274	34.9959
	1826.4	52.4138	34.9617
	1827.4	51.8734	35.0446
	1828.4	51.1053	34.9861
	1829.4	50.4652	35.0934
	1830.4	49.6799	35.2054
	1831.4	48.9632	35.2005
	1832.4	48.007	35.2345
	1833.4	47.1928	35.108
	1834.4	46.1252	35.108
	1835.4	45.334	35.2102
	1836.4	44.4297	35.3221
	1837.4	43.3827	35.2297
	1838.4	42.6962	35.1761
	1839.4	42.0653	35.1713
	1840.4	41.4772	35.2151
	1841.4	40.7609	35.1323
	1842.4	40.2592	35.1469
	1843.4	39.9002	35.069
	1844.4	39.6291	35.1859
	1845.4	39.3807	35.1956
	1846.4	39.1601	35.0544
	1847.4	38.873	34.8788
	1848.4	38.8919	34.8788
	1849.4	38.9154	34.8544
	1850.4	39.2305	34.8397
	1851.4	39.6291	34.7615
	1852.4	40.3849	34.7713
	1853.4	41.1819	34.7469
	1854.4	42.1478	34.7029
	1855.4	43.1921	34.5659
	1856.4	44.2183	34.5953
	1857.4	45.2804	34.4435
	1858.4	46.2758	34.4729
	1859.4	47.4735	34.2473
	1860.4	48.5382	34.2669
	1861.4	49.8949	34.2424
	1862.4	50.9307	34.2571
	1863.4	52.0172	34.1589
	1864.4	53.0651	34.2522
	1865.4	53.9881	34.2571
	1866.4	54.8344	34.2374
	1867.4	55.5888	34.1638
	1868.4	56.2694	34.2129
	1869.4	56.7878	34.3552
	1870.4	57.158	34.2865
	1871.4	57.5191	34.2374
	1872.4	57.8589	34.3209
	1873.4	58.1979	34.3944
	1874.4	58.3792	34.3503
	1875.4	58.5562	34.419
	1876.4	58.7249	34.419
	1877.4	58.733	34.4091
	1878.4	58.7731	34.5414
	1879.4	58.6848	34.7078
	1880.4	58.5683	34.698
	1881.4	58.3752	34.4778
	1882.4	58.2544	34.6051
	1883.4	57.9761	34.6295
	1884.4	57.677	34.7469
	1885.4	57.2311	34.6882
	1886.4	56.9344	34.6687
	1887.4	56.6085	34.7469
	1888.4	56.032	34.786
	1889.4	55.5354	34.7078
	1890.4	55.0162	34.9422
	1891.4	54.4907	34.9325
	1892.4	53.8841	34.9178
	1893.4	53.2913	34.9861
	1894.4	52.6285	34.9081
	1895.4	52.0256	35.069
	1896.4	51.4666	35.1615
	1897.4	50.6661	35.1567
	1898.4	50.0581	35.1956
	1899.4	49.1666	35.1177
	1900.4	48.2598	35.0885
	1901.4	47.3815	35.2005
	1902.4	46.4261	35.1907
	1903.4	45.668	35.3075
	1904.4	44.6452	35.2978
	1905.4	43.957	35.1664
	1906.4	43.0922	35.3464
	1907.4	42.3309	35.1226
	1908.4	41.6061	35.2735
	1909.4	41.1034	35.3318
	1910.4	40.4825	35.0885
	1911.4	40.0822	35.2199
	1912.4	39.6618	35.108
	1913.4	39.3807	35.1226
	1914.4	39.0989	35.0787
	1915.4	38.873	35.1518
	1916.4	38.7599	34.9227
	1917.4	38.7882	34.9373
	1918.4	38.8212	34.9568
	1919.43	39.1178	34.9178
	1920.43	39.7647	34.8153
	1921.43	40.4546	34.7957
	1922.43	41.2281	34.6051
	1923.43	42.436	34.5561
	1924.43	43.4642	34.6051
	1925.43	44.5734	34.4925
	1926.43	45.8147	34.4925
	1927.43	47.0125	34.4974
	1928.43	48.1858	34.3601
	1929.43	49.3911	34.3209
	1930.43	50.5636	34.2767
	1931.43	51.8607	34.1981
	1932.43	52.9393	34.2424
	1933.47	53.9548	34.3454
	1934.47	54.7103	34.1932
	1935.47	55.4572	34.1392
	1936.47	56.1795	34.2276
	1937.47	56.8	34.3846
	1938.47	57.361	34.1785
	1939.47	57.6648	34.1785
	1940.47	58.206	34.2522
	1941.47	58.5482	34.3258
	1942.47	58.9055	34.2963
	1943.47	59.1178	34.3013
	1944.47	59.2619	34.2374
	1945.47	59.5096	34.4729
	1946.47	59.6013	34.3552
	1947.47	59.6652	34.4925
	1948.47	59.709	34.4778
	1949.47	59.7489	34.6491
	1950.47	59.5894	34.5659
	1951.47	59.4697	34.5904
	1952.47	59.2619	34.6736
	1953.47	59.1058	34.742
	1954.47	58.737	34.7273
	1955.47	58.3349	34.654
	1956.47	57.9276	34.742
	1957.47	57.4461	34.7567
	1958.47	56.9913	34.9617
	1959.47	56.3717	34.9276
	1960.47	55.7326	34.9471
	1961.47	55.1771	35.0349
	1962.47	54.644	34.9373
	1963.47	53.959	35.0251
	1964.47	53.4418	35.1615
	1965.47	52.7251	34.8251
	1966.47	52.1101	35.0446
	1967.47	51.4072	35.2151
	1968.47	50.6106	35.0982
	1969.47	49.8563	35.1128
	1970.47	49.0325	35.2199
	1971.47	48.116	35.1664
	1972.47	47.0609	35.2199
	1973.47	46.0632	35.1469
	1974.47	44.999	35.1128
	1975.47	44.1328	35.2394
	1976.47	43.301	35.2686
	1977.47	42.6232	35.1761
	1978.47	41.9415	35.1664
	1979.47	41.242	35.2443
	1980.47	40.7053	35.1713
	1981.47	40.2779	35.1372
	1982.47	39.7413	35.03
	1983.47	39.4089	35.0349
	1984.47	39.1131	35.1275
	1985.47	38.9954	35.03
	1986.47	38.7505	35.0641
	1987.47	38.5947	34.8544
	1988.47	38.708	34.7909
	1989.47	38.9342	34.6833
	1990.47	39.3901	34.7567
	1991.47	40.1568	34.698
	1992.47	40.8999	34.6491
	1993.47	41.9644	34.5953
	1994.47	43.0422	34.517
	1995.47	44.2408	34.5121
	1996.47	45.4142	34.4974
	1997.47	46.5807	34.3209
	1998.47	47.9328	34.3356
	1999.47	49.3005	34.3503
	2000.47	50.4738	34.3013
	2001.47	51.7125	34.3552
	2002.47	52.7377	34.3307
	2003.47	53.6798	34.2767
	2004.47	54.5446	34.3454
	2005.47	55.3131	34.3405
	2006.47	55.8557	34.149
	2007.47	56.4697	34.2669
[truncated: 897 more rows]
