# Supplementary material for: Feedback-controlled hydrogels with homeostatic oscillations and dissipative signal transduction
Source: Nat Nanotechnol. 2022 Nov 28;17(12):1303–10. doi: 10.1038/s41565-022-01241-x (PMC9747616; doi:10.1038/s41565-022-01241-x)
Supplement: Source Data Extended Data Fig. 4 — Source data of plots. [file 41565_2022_1241_MOESM17_ESM.xlsx]

## Sheet: Sheet1
Name	Temperature	Tansmittance
Units	DegC
	50	1
	51	0.99367
	52	0.98101
	52.5	0.97468
	53	0.96835
	53.5	0.96203
	54	0.93038
	54.5	0.86709
	55	0.72152
	55.5	0.50633
	56	0.21519
	56.5	0.02532
	57	0
	57.5	0
	58	0
