# Supplementary material for: Feedback-controlled hydrogels with homeostatic oscillations and dissipative signal transduction
Source: Nat Nanotechnol. 2022 Nov 28;17(12):1303–10. doi: 10.1038/s41565-022-01241-x (PMC9747616; doi:10.1038/s41565-022-01241-x)
Supplement: Source Data Extended Data Fig. 5 — Source data of plots. [file 41565_2022_1241_MOESM18_ESM.xlsx]

## Sheet: Extended Data Fig. 5b, c-f
Name	time	T_heat
Units	s	DegC
	0	46.4219
	0.133	46.4817
	0.267	46.4774
	0.4	46.5884
	0.533	46.5585
	0.667	46.5756
	0.8	46.5201
	0.933	46.6396
	1.066	46.5927
	1.2	46.5884
	1.333	46.5671
	1.467	46.614
	1.6	46.4646
	1.733	46.5713
	1.867	46.5372
	2	46.4988
	2.133	46.5244
	2.267	46.5287
	2.4	46.5073
	2.533	46.55
	2.667	46.6055
	2.8	46.5628
	2.933	46.6652
	3.066	46.6566
	3.2	46.5884
	3.333	46.5756
	3.467	46.6396
	3.6	46.6268
	3.733	46.6396
	3.867	46.7035
	4	46.5884
	4.133	46.6609
	4.267	46.6822
	4.4	46.6097
	4.533	46.5799
	4.667	46.6396
	4.8	46.6183
	4.933	46.55
	5.066	46.5244
	5.2	46.5415
	5.333	46.5116
	5.467	46.5329
	5.6	46.5287
	5.733	46.5372
	5.867	46.486
	6	46.5415
	6.133	46.4603
	6.267	46.4902
	6.4	46.4048
	6.533	46.4475
	6.667	46.4945
	6.8	46.5543
	6.933	46.6566
	7.066	46.6012
	7.2	46.5927
	7.333	46.4689
	7.467	46.5841
	7.6	46.5372
	7.733	46.6055
	7.867	46.6737
	8	46.5543
	8.133	46.5031
	8.267	46.5841
	8.4	46.5287
	8.533	46.5671
	8.667	46.5927
	8.8	46.4134
	8.933	46.4817
	9.066	46.5969
	9.2	46.5585
	9.333	46.4475
	9.467	46.5671
	9.6	46.5927
	9.733	46.5628
	9.867	46.5329
	10	46.55
	10.133	46.5073
	10.267	46.6012
	10.4	46.4006
	10.533	46.6268
	10.667	46.6055
	10.8	46.5201
	10.933	46.4945
	11.066	46.4817
	11.2	46.5073
	11.333	46.5329
	11.467	46.4433
	11.6	46.5201
	11.733	46.5799
	11.867	46.4817
	12	46.5201
	12.133	46.5116
	12.267	46.5073
	12.4	46.486
	12.533	46.5031
	12.667	46.5244
	12.8	46.5201
	12.933	46.5543
	13.066	46.55
	13.2	46.4305
	13.333	46.5031
	13.467	46.4347
	13.6	46.5244
	13.733	46.4347
	13.867	46.4732
	14	46.4646
	14.133	46.4347
	14.267	46.4219
	14.4	46.4433
	14.533	46.4433
	14.667	46.4603
	14.8	46.4305
	14.933	46.4817
	15.066	46.4902
	15.2	46.5073
	15.333	46.4732
	15.467	46.4561
	15.6	46.5031
	15.733	46.4689
	15.867	46.5329
	16	46.5073
	16.133	46.4945
	16.267	46.4305
	16.4	46.4048
	16.533	46.5073
	16.667	46.4689
	16.8	46.4817
	16.933	46.4176
	17.066	46.4945
	17.2	46.4475
	17.333	46.4817
	17.467	46.5713
	17.6	46.5031
	17.733	46.4988
	17.867	46.5116
	18	46.5287
	18.133	46.5116
	18.267	46.5713
	18.4	46.5543
	18.533	46.5329
	18.667	46.5073
	18.8	46.5287
	18.933	46.4689
	19.066	46.4988
	19.2	46.4262
	19.333	46.4774
	19.467	46.4561
	19.6	46.5031
	19.733	46.486
	19.867	46.5884
	20	46.5799
	20.133	46.5713
	20.267	46.5415
	20.4	46.5287
	20.533	46.5244
	20.667	46.5543
	20.8	46.5841
	20.933	46.5543
	21.066	46.6268
	21.2	46.5543
	21.333	46.6225
	21.467	46.6609
	21.6	46.5031
	21.733	46.4347
	21.867	46.5585
	22	46.5415
	22.133	46.5244
	22.267	46.6694
	22.4	46.5201
	22.533	46.4774
	22.667	46.5287
	22.8	46.5244
	22.933	46.4945
	23.066	46.4774
	23.2	46.5927
	23.333	46.5756
	23.467	46.6311
	23.6	46.5756
	23.733	46.6353
	23.867	46.6225
	24	46.6481
	24.133	46.6481
	24.267	46.6012
	24.4	46.6609
	24.533	46.7163
	24.667	46.6865
	24.8	46.6566
	24.933	46.5969
	25.066	46.6993
	25.2	46.6822
	25.333	46.6652
	25.467	46.6609
	25.6	46.6524
	25.733	46.6609
	25.867	46.7845
	26	46.6822
	26.133	46.6524
	26.267	46.6822
	26.4	46.6566
	26.533	46.7461
	26.667	46.7589
	26.667	46.7334
	26.8	46.6993
	26.933	46.7376
	27.066	46.7035
	27.2	46.7845
	27.333	46.793
	27.467	46.6737
	27.6	46.6737
	27.733	46.7632
	27.867	46.6438
	28	46.712
	28.133	46.6225
	28.267	46.6993
	28.4	46.6225
	28.533	46.6652
	28.667	46.6907
	28.8	46.7078
	28.933	46.5372
	29.066	46.7078
	29.2	46.7376
	29.333	46.7845
	29.467	46.7589
	29.6	46.6993
	29.733	46.6993
	29.867	46.7973
	30	46.7504
	30.133	46.8611
	30.267	46.7206
	30.4	46.8228
	30.533	46.8526
	30.667	46.8824
	30.8	46.8696
	30.933	46.7887
	31.066	46.8058
	31.2	46.8781
	31.333	46.8143
	31.467	46.9037
	31.6	46.81
	31.733	46.9803
	31.867	46.8526
	32	46.8398
	32.133	46.8058
	32.267	46.7206
	32.4	46.7845
	32.533	46.9079
	32.667	46.7887
	32.8	46.8526
	32.933	46.8484
	33.066	46.8058
	33.2	46.8824
	33.333	46.9462
	33.467	46.7589
	33.6	46.8526
	33.733	46.8909
	33.867	46.8696
	34	46.8441
	34.133	47.0058
	34.267	46.9292
	34.4	46.8654
	34.533	46.9973
	34.667	46.9122
	34.8	46.9207
	34.933	46.8909
	35.066	46.959
	35.2	46.959
	35.333	46.9164
	35.467	46.9803
	35.6	46.9973
	35.733	46.993
	35.867	46.9888
	36	46.976
	36.133	47.0228
	36.267	47.0738
	36.4	47.01
	36.533	46.9803
	36.667	47.0058
	36.8	47.0015
	36.933	46.9888
	37.066	47.0568
	37.2	47.0355
	37.333	46.993
	37.467	47.0143
	37.6	47.078
	37.733	47.0568
	37.867	46.9973
	38	46.993
	38.133	47.0398
	38.267	46.9164
	38.4	47.078
	38.533	47.0993
	38.667	47.0398
	38.8	47.0398
	38.933	46.9633
	39.066	47.1035
	39.2	47.0738
	39.333	47.0993
	39.467	47.044
	39.6	47.1333
	39.733	47.1375
	39.867	47.1927
	40	47.1078
	40.133	47.129
	40.267	47.2224
	40.4	47.1715
	40.533	47.1545
	40.667	47.1502
	40.8	47.2224
	40.933	47.1715
	41.066	47.2564
	41.2	47.2691
	41.333	47.1927
	41.467	47.2012
	41.6	47.2564
	41.733	47.2394
	41.867	47.2818
	42	47.2436
	42.133	47.1842
	42.267	47.2479
	42.4	47.2818
	42.533	47.2649
	42.667	47.2818
	42.8	47.3751
	42.933	47.303
	43.066	47.3878
	43.2	47.3963
	43.333	47.2691
	43.467	47.3115
	43.6	47.3073
	43.733	47.3666
	43.867	47.3794
	44	47.2734
	44.133	47.2946
	44.267	47.2649
	44.4	47.2649
	44.533	47.2054
	44.667	47.303
	44.8	47.3242
	44.933	47.2521
	45.066	47.2988
	45.2	47.3158
	45.333	47.2946
	45.467	47.3921
	45.6	47.3242
	45.733	47.3582
	45.867	47.3709
	46	47.3709
	46.133	47.3709
	46.267	47.3666
	46.4	47.303
	46.533	47.2776
	46.667	47.2903
	46.8	47.3666
	46.933	47.2776
	47.066	47.2564
	47.2	47.3454
	47.333	47.3539
	47.467	47.426
	47.6	47.3412
	47.733	47.426
	47.867	47.3751
	48	47.3666
	48.133	47.2946
	48.267	47.3709
	48.4	47.4726
	48.533	47.4514
	48.667	47.3242
	48.8	47.337
	48.933	47.4133
	49.066	47.2564
	49.2	47.2436
	49.333	47.3794
	49.467	47.3497
	49.6	47.3242
	49.733	47.4175
	49.867	47.3624
	50	47.3836
	50.133	47.3454
	50.267	47.3751
	50.4	47.3073
	50.533	47.32
	50.667	47.3963
	50.8	47.2649
	50.933	47.3497
	51.066	47.2946
	51.2	47.3709
	51.333	47.3242
	51.467	47.337
	51.6	47.3921
	51.733	47.3158
	51.867	47.4218
	52	47.3794
	52.133	47.3158
	52.267	47.3073
	52.4	47.4048
	52.533	47.3539
	52.667	47.4006
	52.8	47.32
	52.933	47.4048
	53.066	47.3539
	53.2	47.3751
	53.333	47.4175
	53.467	47.3285
	53.6	47.2606
	53.733	47.3454
	53.867	47.2776
	54	47.337
	54.133	47.3327
	54.267	47.2351
	54.4	47.2564
	54.533	47.2267
	54.667	47.3115
	54.8	47.2606
	54.933	47.3454
	55.066	47.32
	55.2	47.2776
	55.333	47.303
	55.467	47.3285
	55.6	47.3497
	55.733	47.3666
	55.867	47.3412
	56	47.3963
	56.133	47.3582
	56.267	47.2946
	56.4	47.337
	56.533	47.3327
	56.667	47.4684
	56.8	47.2988
	56.933	47.3624
	57.066	47.3497
	57.2	47.3454
	57.333	47.2691
	57.467	47.3158
	57.6	47.4429
	57.733	47.4556
	57.867	47.4048
	58	47.3836
	58.133	47.498
	58.267	47.3539
	58.4	47.4726
	58.533	47.3921
	58.667	47.5149
	58.8	47.5065
	58.933	47.5361
	59.066	47.426
	59.2	47.4726
	59.333	47.498
	59.467	47.4345
	59.6	47.4768
	59.733	47.5446
	59.867	47.4853
	60	47.4599
	60.133	47.4218
	60.267	47.4387
	60.4	47.4133
	60.533	47.4472
	60.667	47.3836
	60.8	47.4387
	60.933	47.4726
	61.066	47.4302
	61.2	47.4641
	61.333	47.4133
	61.467	47.4133
	61.6	47.3963
	61.733	47.4472
	61.867	47.5022
	62	47.4472
	62.133	47.4556
	62.267	47.4302
	62.4	47.4345
	62.533	47.4387
	62.667	47.4006
	62.8	47.5234
	62.933	47.4302
	63.066	47.3624
	63.2	47.409
	63.333	47.4429
	63.467	47.4726
	63.6	47.5573
	63.733	47.4684
	63.867	47.4429
	64	47.5065
	64.133	47.5319
	64.267	47.4556
	64.4	47.5065
	64.533	47.4811
	64.667	47.4938
	64.8	47.3412
	64.933	47.4387
	65.066	47.4514
	65.2	47.4514
	65.333	47.4133
	65.467	47.4938
	65.6	47.4133
	65.733	47.4472
	65.867	47.4895
	66	47.3751
	66.133	47.4218
	66.267	47.3963
	66.4	47.4387
	66.533	47.4472
	66.667	47.4006
	66.8	47.3666
	66.933	47.4641
	67.066	47.4387
	67.2	47.4387
	67.333	47.4133
	67.467	47.4811
	67.6	47.4302
	67.733	47.4599
	67.867	47.4218
	68	47.4175
	68.133	47.4768
	68.267	47.3963
	68.4	47.4556
	68.533	47.3751
	68.667	47.4175
	68.8	47.3836
	68.933	47.4133
	69.066	47.3624
	69.2	47.4641
	69.333	47.4006
	69.467	47.3751
	69.6	47.3666
	69.733	47.4006
	69.867	47.2861
	70	47.2861
	70.133	47.3963
	70.267	47.2564
	70.4	47.2861
	70.533	47.2691
	70.667	47.3539
	70.8	47.32
	70.933	47.2903
	71.066	47.2818
	71.2	47.2903
	71.333	47.3454
	71.467	47.4048
	71.6	47.3836
	71.733	47.3794
	71.867	47.3836
	72	47.4218
	72.133	47.3921
	72.267	47.337
	72.4	47.3624
	72.533	47.3836
	72.667	47.3327
	72.8	47.3412
	72.933	47.3158
	73.066	47.3327
	73.2	47.3242
	73.333	47.3794
	73.467	47.3539
	73.6	47.303
	73.733	47.3158
	73.867	47.3709
	74	47.3285
	74.133	47.2309
	74.267	47.2734
	74.4	47.32
	74.533	47.2394
	74.667	47.2649
	74.8	47.2224
	74.933	47.2606
	75.066	47.2734
	75.2	47.2988
	75.333	47.2351
	75.467	47.2734
	75.6	47.3242
	75.733	47.2267
	75.867	47.3582
	76	47.2903
	76.133	47.2394
	76.267	47.3242
	76.4	47.2351
	76.533	47.2097
	76.667	47.3285
	76.8	47.2479
	76.933	47.2861
	77.066	47.2861
	77.2	47.2861
	77.333	47.2224
	77.467	47.3158
	77.6	47.2818
	77.733	47.32
	77.867	47.2649
	78	47.1205
	78.133	47.1927
	78.267	47.2309
	78.4	47.2097
	78.533	47.2479
	78.667	47.2394
	78.8	47.1885
	78.933	47.2394
	79.066	47.1715
	79.2	47.1545
	79.333	47.1205
	79.467	47.2012
	79.6	47.2267
	79.733	47.1163
	79.867	47.0653
	80	47.1927
	80.133	47.3666
	80.267	47.2309
	80.4	47.2649
	80.533	47.2521
	80.667	47.2436
	80.8	47.32
	80.933	47.32
	81.066	47.4006
	81.066	47.3963
	81.2	47.337
	81.333	47.3709
	81.467	47.3327
	81.6	47.3412
	81.733	47.6038
	81.867	47.5107
	82	47.3709
	82.133	47.3327
	82.267	47.3921
	82.4	47.2436
	82.533	47.3709
	82.667	47.2776
	82.8	47.3709
	82.933	47.2734
	83.066	47.2521
	83.2	47.2394
	83.333	47.2606
	83.467	47.2309
	83.6	47.2351
	83.733	47.2394
	83.867	47.197
	84	47.18
	84.133	47.1927
	84.267	47.0483
	84.4	47.129
	84.533	47.1248
	84.667	47.061
	84.8	46.9547
	84.933	46.993
	85.066	47.061
	85.2	47.0695
	85.333	47.0738
	85.467	47.0823
	85.6	47.112
	85.733	47.1035
	85.867	47.044
	86	47.095
	86.133	47.2012
	86.267	47.0058
	86.4	47.0355
	86.533	47.0228
	86.667	47.0355
	86.8	47.1035
	86.933	47.0568
	87.066	47.18
	87.2	47.112
	87.333	47.1078
	87.467	47.0185
	87.6	47.044
	87.733	47.0228
	87.867	47.0015
	88	47.0228
	88.133	47.0738
	88.267	47.1035
	88.4	46.9675
	88.533	46.9462
	88.667	47.044
	88.8	47.0695
	88.933	46.9973
	89.066	46.9207
	89.2	47.0143
	89.333	46.9462
	89.467	46.9292
	89.6	47.1418
	89.733	47.0908
	89.867	46.9973
	90	47.0908
	90.133	47.0398
	90.267	47.027
	90.4	47.0228
	90.533	47.095
	90.667	47.0738
	90.8	47.0993
	90.933	47.0313
	91.066	47.044
	91.2	47.0823
	91.333	47.0015
	91.467	46.9718
	91.6	47.01
	91.733	46.9803
	91.867	47.027
	92	46.9335
	92.133	46.9292
	92.267	46.9292
	92.4	46.8739
	92.533	46.9377
	92.667	46.8994
	92.8	46.9462
	92.933	46.9164
	93.066	46.9335
	93.2	46.8186
	93.333	46.8526
	93.467	46.8952
	93.6	46.9037
	93.733	46.8569
	93.867	46.8781
	94	46.7887
	94.133	46.776
	94.267	46.7376
	94.4	46.8441
	94.533	46.8611
	94.667	46.8015
	94.8	46.793
	94.933	46.9164
	95.066	46.7717
	95.2	46.7248
	95.333	46.7802
	95.467	46.776
	95.6	46.7802
	95.733	46.7887
	95.867	46.7376
	96	46.8143
	96.133	46.81
	96.267	46.8228
	96.4	46.7802
	96.533	46.7674
	96.667	46.6609
	96.8	46.8654
	96.933	47.811
	97.066	48.6153
	97.2	48.8041
	97.333	48.7873
	97.467	48.8418
	97.6	48.7538
	97.733	48.6531
	97.867	48.6363
	98	48.4515
	98.133	48.2285
	98.267	48.237
	98.4	48.06
	98.533	47.8744
	98.667	47.8828
	98.8	48.0305
	98.933	48.0811
	99.066	48.8083
	100.267	49.4396
	100.4	49.4396
	100.533	48.6153
	100.667	48.6531
	100.8	48.565
	100.933	48.3464
	101.066	48.38
	101.2	48.2496
	101.333	48.4977
	101.467	49.3979
	101.6	50.858
	101.733	51.1547
	101.867	50.8333
	102	50.4449
	102.133	50.0927
	102.267	49.7312
	102.4	49.648
	102.533	49.5938
	102.667	49.4438
	102.8	49.3812
	102.933	49.2727
	103.066	49.2309
	103.2	49.3478
	103.333	49.3144
	103.467	49.9557
	103.6	51.0311
	103.733	52.4119
	103.867	52.6399
	104	52.4323
	104.133	51.9915
	104.267	51.467
	104.4	50.9281
	104.533	50.5648
	104.667	50.4077
	104.8	50.3248
	104.933	50.1674
	105.066	49.9806
	105.2	49.8518
	105.333	49.6979
	105.467	49.6271
	105.6	49.4521
	105.733	49.377
	105.867	49.2727
	106	49.3645
	106.133	50.0637
	106.267	50.957
	106.4	52.5178
	106.533	52.7782
	106.667	52.3141
	106.8	52.0078
	106.933	51.4753
	107.066	51.1258
	107.2	50.7961
	107.333	50.3373
	107.467	50.1798
	107.6	50.0512
	107.733	49.8768
	107.867	49.7187
	108	49.5813
	108.133	49.573
	108.267	49.523
	108.4	49.9889
	108.533	50.9652
	108.667	52.4526
	108.8	52.7985
	108.933	52.5138
	109.066	52.159
	109.2	51.6639
	109.333	51.3644
	109.467	51.0806
	109.6	50.5111
	109.733	50.3497
	109.867	50.1052
	110	49.777
	110.133	49.5772
	110.267	49.5647
	110.4	49.2727
	110.533	49.2142
	110.667	49.0009
	110.8	49.0093
	110.933	49.3478
	111.066	50.0055
	111.2	51.1588
	111.333	51.6229
	111.467	51.2328
	111.6	51.0229
	111.733	50.7301
	111.867	50.5442
	112	50.1632
	112.133	49.8643
	112.267	49.623
	112.4	49.3395
	112.533	49.0762
	112.667	48.7538
	112.8	48.5692
	112.933	48.5481
	113.066	48.2791
	113.2	48.2243
	113.333	48.0642
	113.467	47.8026
	113.6	47.7518
	113.733	47.5615
	113.867	47.5065
	114	47.3751
	114.133	47.1715
	114.267	47.2182
	114.4	46.9803
	114.533	46.8867
	114.667	46.7291
	114.8	46.6993
	114.933	46.5201
	115.066	46.4646
	115.2	46.4176
	115.333	46.3322
	115.467	46.2381
	115.6	46.054
	115.733	46.0454
	115.867	45.8267
	116	45.7967
	116.133	45.7408
	116.267	45.6592
	116.4	45.4872
	116.533	45.4484
	116.667	45.5001
	116.8	45.233
	116.933	45.1639
	117.066	45.0905
	117.2	45.0517
	117.333	44.9998
	117.467	44.8615
	117.6	44.7619
	117.733	44.697
	117.867	44.5973
	118	44.5192
	118.133	44.4107
	118.267	44.4541
	118.4	44.2891
	118.533	44.2934
	118.667	44.1543
	118.8	44.1499
	118.933	44.1238
	119.066	44.0759
	119.2	43.9975
	119.333	43.906
	119.467	43.8842
	119.6	43.8013
	119.733	43.8144
	119.867	43.666
	120	43.6791
	120.133	43.5742
	120.267	43.5217
	120.4	43.4561
	120.533	43.4386
	120.667	43.3992
	120.8	43.2941
	120.933	43.2678
	121.066	43.1977
	121.2	43.2371
	121.333	43.1319
	121.467	43.1319
	121.6	43.0704
	121.733	43.088
	121.867	42.9474
	122	42.9342
	122.133	42.9166
	122.267	42.8903
	122.4	42.8155
	122.533	42.6482
	122.667	42.8199
	122.8	42.6086
	122.933	42.5468
	123.066	42.5468
	123.2	42.5601
	123.333	42.5072
	123.467	42.4542
	123.6	42.4277
	123.733	42.4498
	123.867	42.3615
	124	42.2113
	124.133	42.1892
	124.267	42.2113
	124.4	42.0786
	124.533	42.0874
	124.667	42.0564
	124.8	42.1272
	124.933	42.1051
	125.066	42.0343
	125.2	42.0476
	125.333	41.9723
	125.467	41.9014
	125.6	41.9944
	125.733	41.8969
	125.867	41.9102
	126	41.928
	126.133	41.8171
	126.267	41.7461
	126.4	41.7949
	126.533	41.8437
	126.667	41.7106
	126.8	41.7461
	126.933	41.7195
	127.066	41.7284
	127.2	41.7595
	127.333	41.6973
	127.467	41.7816
	127.6	41.7239
	127.733	41.715
	127.867	41.7106
	128	41.6751
	128.133	41.7239
	128.267	41.7772
	128.4	41.7062
	128.533	41.7905
	128.667	41.7683
	128.8	41.6795
	128.933	41.6973
	129.066	41.7373
	129.2	41.7017
	129.333	41.6928
	129.467	41.6395
	129.6	41.5996
	129.733	41.5818
	129.867	41.6129
	130	41.5951
	130.133	41.5596
	130.267	41.6484
	130.4	41.6262
	130.533	41.6484
	130.667	41.6129
	130.8	41.5996
	130.933	41.6751
	131.066	41.7062
	131.2	41.6262
	131.333	41.6395
	131.467	41.604
	131.6	41.4973
	131.733	41.6173
	131.867	41.6618
	132	41.6484
	132.133	41.6218
	132.267	41.5907
	132.4	41.6129
	132.533	41.6084
	132.667	41.7017
	132.8	41.6484
	132.933	41.7106
	133.066	41.6218
	133.2	41.7239
	133.333	41.7328
	133.467	41.684
	133.6	41.715
	133.733	41.6573
	133.867	41.7195
	134	41.6973
	134.133	41.7506
	134.267	41.6218
	134.4	41.8393
	134.533	41.857
	134.667	41.7639
	134.8	41.7062
	134.933	41.8748
	135.066	41.7506
	135.2	41.8925
	135.333	41.8127
	135.467	41.9368
	135.467	41.9235
	135.6	41.9147
	135.867	42.0299
	135.867	41.9546
	136	42.0166
	136.133	41.9811
	136.267	41.959
	136.4	42.0564
	136.533	42.0166
	136.667	42.0564
	136.8	42.0697
	136.933	42.1317
	137.066	42.0963
	137.2	42.2113
	137.333	42.083
	137.467	42.1494
	137.6	42.2024
	137.733	42.2378
	137.867	42.1892
	138	42.1494
	138.133	42.229
	138.267	42.2732
	138.4	42.3041
	138.533	42.3306
	138.667	42.4322
	138.8	42.4057
	138.933	42.4366
	139.066	42.4057
	139.2	42.3924
	139.333	42.3924
	139.467	42.4542
	139.6	42.4322
	139.733	42.5601
	139.867	42.4851
	140	42.5513
	140.133	42.5513
	140.267	42.5601
	140.4	42.6042
	140.533	42.6262
	140.667	42.7187
	140.8	42.7495
	140.933	42.7055
	141.066	42.7495
	141.2	42.8199
	141.333	42.8815
	141.467	42.8111
	141.6	42.8463
	141.733	42.8727
	141.867	42.8331
	142	42.7583
	142.133	42.8727
	142.267	42.987
	142.4	42.9298
	142.533	42.9826
	142.667	42.9694
	142.8	43.0397
	142.933	43.0572
	143.066	43.0309
	143.2	43.1582
	143.333	43.1362
	143.467	43.1011
	143.6	43.224
	143.733	43.2196
	143.867	43.066
	144	43.1933
	144.133	43.1977
	144.267	43.1933
	144.4	43.3335
	144.533	43.259
	144.667	43.2546
	144.8	43.1977
	144.933	43.3554
	145.066	43.2283
	145.2	43.3642
	145.333	43.3335
	145.467	43.3072
	145.6	43.3291
	145.733	43.4255
	145.867	43.4911
	146	43.4036
	146.133	43.3379
	146.267	43.4167
	146.4	43.443
	146.533	43.4474
	146.667	43.3992
	146.8	43.4605
	146.933	43.5042
	147.066	43.5086
	147.2	43.4955
	147.333	43.5261
	147.467	43.5567
	147.6	43.5655
	147.733	43.5786
	147.867	43.5042
	148	43.5873
	148.133	43.6136
	148.267	43.6572
	148.4	43.583
	148.533	43.6004
	148.667	43.6704
	148.8	43.6354
	148.933	43.6616
	149.066	43.5873
	149.2	43.6922
	149.333	43.6966
	149.467	43.6704
	149.6	43.7533
	149.733	43.7053
	149.867	43.6966
	150	43.7795
	150.133	43.7053
	150.267	43.8755
	150.4	43.8057
	150.533	43.845
	150.667	43.9671
	150.8	43.8886
	150.933	43.9147
	151.066	43.9147
	151.2	43.9453
	151.333	43.9017
	151.467	44.015
	151.6	43.9496
	151.733	44.0237
	151.867	44.0498
	152	44.1369
	152.133	44.1456
	152.267	44.176
	152.4	44.1456
	152.533	44.1456
	152.667	44.1412
	152.8	44.1456
	152.933	44.1499
	153.066	44.1891
	153.2	44.1108
	153.333	44.0542
	153.467	44.1804
	153.6	44.1978
	153.733	44.2021
	153.867	44.2413
	154	44.3108
	154.133	44.2456
	154.267	44.2543
	154.4	44.3325
	154.533	44.2891
	154.667	44.3239
	154.8	44.3369
	154.933	44.3499
	155.066	44.4585
	155.2	44.3543
	155.333	44.4498
	155.467	44.4759
	155.6	44.3847
	155.733	44.4151
	155.867	44.4107
	156	44.4411
	156.133	44.6276
	156.267	44.6103
	156.4	44.658
	156.533	44.6406
	156.667	44.6623
	156.8	44.7273
	156.933	44.6146
	157.066	44.8052
	157.2	44.7792
	157.333	44.684
	157.467	44.684
	157.6	44.7663
	157.733	44.8182
	157.867	44.7922
	158	44.7446
	158.133	44.7533
	158.267	44.7446
	158.4	44.8398
	158.533	44.7489
	158.667	44.7966
	158.8	44.8485
	158.933	44.9134
	159.066	44.8615
	159.2	45.0128
	159.333	44.8658
	159.467	44.9091
	159.6	44.8831
	159.733	44.9652
	159.867	44.922
	160	45.0387
	160.133	45.0085
	160.267	44.9955
	160.4	45.0344
	160.533	45.043
	160.667	44.9263
	160.8	45.138
	160.933	45.0646
	161.066	45.0646
	161.2	45.0862
	161.333	45.0301
	161.467	45.0862
	161.6	45.1682
	161.733	45.0733
	161.867	45.1294
	162	45.2373
	162.133	45.1208
	162.267	45.1941
	162.4	45.1769
	162.533	45.2588
	162.667	45.3149
	162.8	45.3623
	162.933	45.3494
	163.066	45.2933
	163.2	45.3623
	163.333	45.3752
	163.467	45.3967
	163.6	45.4097
	163.733	45.4613
	163.867	45.3924
	164	45.4269
	164.133	45.4742
	164.267	45.5044
	164.4	45.4742
	164.533	45.5861
	164.667	45.457
	164.8	45.5001
	164.933	45.6893
	165.066	45.6936
	165.2	45.556
	165.333	45.6119
	165.467	45.6635
	165.6	45.6592
	165.733	45.6506
	165.867	45.7408
	166	45.7151
	166.133	45.6893
	166.267	45.7408
	166.4	45.7065
	166.533	45.6248
	166.667	45.8782
	166.8	45.9297
	166.933	45.9297
	167.066	45.8911
	167.2	45.8911
	167.333	45.861
	167.467	45.8954
	167.6	45.9082
	167.733	45.904
	167.867	45.9511
	168	45.9082
	168.133	45.8997
	168.267	45.8868
	168.4	45.9726
	168.533	45.9726
	168.667	46.0626
	168.8	45.9597
	168.933	45.9468
	169.066	45.9726
	169.2	46.0583
	169.333	45.9511
	169.467	46.0283
	169.6	46.0369
	169.733	46.0111
	169.867	46.0754
	170	46.0454
	170.133	46.0583
	170.267	46.0497
	170.4	46.084
	170.533	46.1568
	170.667	46.114
	170.8	46.084
	170.933	46.0583
	171.066	46.3151
	171.2	46.221
	171.333	46.3193
	171.467	46.2424
	171.6	46.3749
	171.733	46.3279
	171.867	46.298
	172	46.3749
	172.133	46.3364
	172.267	46.3664
	172.4	46.3621
	172.533	46.3664
	172.667	46.439
	172.8	46.3706
	172.933	46.4006
	173.066	46.3877
	173.2	46.4902
	173.333	46.4561
	173.467	46.3664
	173.6	46.4603
	173.733	46.4048
	173.867	46.4048
	174	46.4603
	174.133	46.5841
	174.267	46.55
	174.4	46.6055
	174.533	46.5628
	174.667	46.5799
	174.8	46.5841
	174.933	46.5671
	175.066	46.5415
	175.2	46.6396
	175.333	46.5756
	175.467	46.6438
	175.6	46.6566
	175.733	46.712
	175.867	46.6396
	176	46.7334
	176.133	46.6737
	176.267	46.6907
	176.4	46.6396
	176.533	46.6652
	176.667	46.6353
	176.8	46.614
	176.933	46.5969
	177.066	46.6524
	177.2	46.6396
	177.333	46.7078
	177.467	46.6694
	177.6	46.6652
	177.733	46.7078
	177.867	46.6268
	178	46.695
	178.133	46.7078
	178.267	46.7334
	178.4	46.6737
	178.533	46.6609
	178.667	46.7887
	178.8	46.7887
	178.933	46.8909
	179.066	46.8526
	179.2	46.7973
	179.333	46.8484
	179.467	46.8186
	179.6	46.8441
	179.733	46.9122
	179.867	46.8654
	180	46.9207
	180.133	46.9164
	180.267	46.8824
	180.4	46.9675
	180.533	46.8952
	180.667	46.9888
	180.8	46.8952
	180.933	46.8824
	181.066	46.9122
	181.2	46.942
	181.333	47.0015
	181.467	46.9505
	181.6	47.027
	181.733	46.9335
	181.867	46.9888
	182	46.976
	182.133	46.9164
	182.267	46.8569
	182.4	47.0398
	182.533	46.9377
	182.667	47.0058
	182.8	47.0015
	182.933	46.959
	183.066	47.0398
	183.2	47.0143
	183.333	46.9803
	183.467	47.0228
	183.6	47.0568
	183.733	46.976
	183.867	47.0525
	184	46.976
	184.133	47.0525
	184.267	47.0185
	184.4	46.9547
	184.533	46.9973
	184.667	46.9888
	184.8	47.01
	184.933	47.0355
	185.066	47.0695
	185.2	47.0228
	185.333	47.0865
	185.467	47.078
	185.6	47.0568
	185.733	47.0355
	185.867	47.027
	186	47.1205
	186.133	46.9973
	186.267	47.0865
	186.4	46.9803
	186.533	47.0483
	186.667	47.1587
	186.8	47.044
	186.933	47.0058
	187.066	46.9888
	187.2	46.9377
	187.333	46.9505
	187.467	46.9462
	187.6	46.9462
	187.733	46.9718
	187.867	46.976
	188	46.9547
	188.133	47.0695
	188.267	46.9718
	188.4	47.01
	188.533	47.0185
	188.667	47.0015
	188.8	47.01
	188.933	46.9633
	189.066	46.9292
	189.2	46.993
	189.333	46.8569
	189.467	46.9547
	189.6	46.9675
	189.733	47.0015
	189.867	46.9845
	189.867	47.0398
	190	46.9462
	190.133	46.976
	190.267	46.993
	190.4	47.0483
	190.533	46.9973
	190.667	47.0185
	190.8	47.0143
	190.933	46.9845
	191.066	46.9675
	191.2	46.9505
	191.333	46.9377
	191.467	46.9207
	191.6	46.925
	191.733	47.0058
	191.867	46.942
	192	46.9973
	192.133	46.993
	192.267	47.027
	192.4	46.9675
	192.533	46.9462
	192.667	47.0738
	192.8	46.9164
	192.933	46.959
	193.066	47.01
	193.2	47.0015
	193.333	47.0355
	193.467	47.0568
	193.6	47.0568
	193.733	47.0313
	193.867	47.078
	194	47.0398
	194.133	47.0865
	194.267	46.9462
	194.4	46.9675
	194.533	46.9164
	194.667	46.8696
	194.8	47.0313
	194.933	46.9633
	195.066	46.9462
	195.2	47.0313
	195.333	46.993
	195.467	47.0058
	195.6	46.9973
	195.733	46.8781
	195.867	46.8654
	196	46.925
	196.133	46.9377
	196.267	47.0228
	196.4	46.8994
	196.533	46.8824
	196.667	46.8739
	196.8	46.9505
	196.933	46.81
	197.066	46.8867
	197.2	46.959
	197.333	46.9122
	197.467	46.959
	197.6	46.9164
	197.733	46.8994
	197.867	46.9164
	198	46.8739
	198.133	46.8781
	198.267	46.8824
	198.4	46.9037
	198.533	46.8994
	198.667	46.8441
	198.8	46.8909
	198.933	46.9079
	199.066	46.9675
	199.2	47.0355
	199.333	46.8781
	199.467	46.8143
	199.6	46.8867
	199.733	46.8441
	199.867	46.8824
	200	46.8909
	200.133	46.8569
	200.267	46.8441
	200.4	46.9292
	200.533	46.8058
	200.667	46.8824
	200.8	46.7674
	200.933	46.8228
	201.066	46.7035
	201.2	46.6524
	201.333	46.7717
	201.467	46.7973
	201.6	46.7376
	201.733	46.7504
	201.867	46.8356
	202	46.7248
	202.133	46.6865
	202.267	46.8356
	202.4	46.7589
	202.533	46.7802
	202.667	46.8271
	202.8	46.7589
	202.933	46.712
	203.066	46.8015
	203.2	46.7632
	203.333	46.8569
	203.467	46.8015
	203.6	46.7163
	203.733	46.6907
	203.867	46.7248
	204	46.8654
	204.133	46.7419
	204.267	46.7376
	204.4	46.7547
	204.533	46.6737
	204.667	46.8228
	204.8	46.7035
	204.933	46.7802
	205.066	46.8058
	205.2	46.6822
	205.333	46.7035
	205.467	46.7291
	205.6	46.7291
	205.733	46.7206
	205.867	46.7206
	206	46.7035
	206.133	46.7078
	206.267	46.7035
	206.4	46.7248
	206.533	46.7163
	206.667	46.6993
	206.8	46.7717
	206.933	46.8058
	207.066	46.7973
	207.2	46.7504
	207.333	46.8186
	207.467	46.8186
	207.6	46.7674
	207.733	46.7547
	207.867	46.7717
	208	46.712
	208.133	46.7973
	208.267	46.776
	208.4	46.81
	208.533	46.776
	208.667	46.8058
	208.8	46.8186
	208.933	46.776
	209.066	46.776
	209.2	46.776
	209.333	46.7334
	209.467	46.8313
	209.6	46.695
	209.733	46.7461
	209.867	46.8313
	210	46.7419
	210.133	46.7589
	210.267	46.678
	210.4	46.81
	210.533	46.7291
	210.667	46.793
	210.8	46.7291
	210.933	46.7589
	211.066	46.8526
	211.2	46.8781
	211.333	46.8994
	211.467	46.7845
	211.6	46.793
	211.733	46.8441
	211.867	46.8313
	212	46.8186
	212.133	46.8228
	212.267	46.8356
	212.4	46.8015
	212.533	46.8484
	212.667	46.8228
	212.8	46.8952
	212.933	46.8313
	213.066	46.8654
	213.2	46.7291
	213.333	46.6524
	213.467	46.695
	213.6	46.6737
	213.733	46.7376
	213.867	46.695
	214	46.7248
	214.133	46.8398
	214.267	46.6652
	214.4	46.6907
	214.533	46.8228
	214.667	46.8015
	214.8	46.7547
	214.933	46.695
	215.066	46.6694
	215.2	46.6609
	215.333	46.6652
	215.467	46.6652
	215.6	46.7547
	215.733	46.7802
	215.867	46.7845
	216	46.7419
	216.133	46.712
	216.267	46.7589
	216.4	46.7674
	216.533	46.7632
	216.667	46.7547
	216.8	46.7206
	216.933	46.6865
	217.066	46.7291
	217.2	46.7674
	217.333	46.6822
	217.467	46.7291
	217.6	46.6566
	217.733	46.7802
	217.867	46.695
	218	46.7674
	218.133	46.7334
	218.267	46.7376
	218.4	46.7674
	218.533	46.7589
	218.667	46.7461
	218.8	46.678
	218.933	46.6652
	219.066	46.6353
	219.2	46.6396
	219.333	46.7078
	219.467	46.7248
	219.6	46.7461
	219.733	46.8058
	219.867	46.7248
	220	46.7248
	220.133	46.7461
	220.267	46.7973
	220.4	46.8441
	220.533	46.8441
	220.667	46.7632
	220.8	46.8356
	220.933	46.6993
	221.066	46.7376
	221.2	46.6993
	221.333	46.678
	221.467	46.7887
	221.6	46.8569
	221.733	46.6737
	221.867	46.776
	222	46.678
	222.133	46.7248
	222.267	46.793
	222.4	46.8313
	222.533	46.8781
	222.667	46.8441
	222.8	46.9164
	222.933	47.0483
	223.066	46.7589
	223.2	46.7461
	223.333	46.8186
	223.467	47.718
	223.6	47.8701
	223.733	47.8152
	223.867	47.8364
	224	47.7983
	224.133	48.1401
	224.267	48.7622
	224.4	49.7187
	224.533	50.3621
	224.667	50.3248
	224.8	49.9972
	224.933	49.5021
	225.066	49.5188
	225.2	50.4284
	225.333	50.7961
	225.467	52.2733
	225.6	52.3997
	225.733	52.0855
	225.867	51.5163
	226	50.9817
	226.133	50.4532
	226.267	51.3561
	226.4	51.6885
	226.533	52.5911
	226.667	53.641
	226.8	53.5239
	226.933	52.965
	227.066	52.473
	227.2	51.7213
	227.333	51.426
	227.467	51.7295
	227.6	52.2365
	227.733	52.7701
	227.867	54.3617
	228	54.6105
	228.133	54.2573
	228.267	53.5602
	228.4	53.0096
	228.533	52.5504
	228.667	52.1835
	228.8	52.3018
	228.933	52.6114
	229.066	53.3823
	229.2	53.8387
	229.333	53.5158
	229.467	53.0624
	229.6	52.5708
	229.733	52.1998
	229.867	51.836
	230	51.6148
	230.133	51.1094
	230.267	50.8374
	230.4	50.6971
	230.533	50.569
	230.667	50.3248
	230.8	50.1508
	230.933	49.9889
	231.066	49.8726
	231.2	49.6938
	231.333	49.5688
	231.467	49.4605
	231.6	49.4021
	231.733	49.3311
	231.867	49.1515
	232	48.9381
	232.133	48.9842
	232.267	48.8334
	232.4	48.6993
	232.533	48.5817
	232.667	48.4557
	232.8	48.3632
	232.933	48.237
	233.066	48.1612
	233.2	48.1106
	233.333	47.9461
	233.467	47.8364
	233.6	47.7772
	233.733	47.7011
	233.867	47.5996
	234	47.5107
	234.133	47.4726
	234.267	47.3666
	234.4	47.2903
	234.533	47.197
	234.667	47.0228
	234.8	47.0185
	234.933	46.9079
	235.066	46.8143
	235.2	46.7717
	235.333	46.6183
	235.467	46.4603
	235.6	46.4091
	235.733	46.3108
	235.867	46.2595
	236	46.2338
	236.133	46.1653
	236.267	46.0454
	236.4	45.9082
	236.533	45.8482
	236.667	45.7623
	236.8	45.7623
	236.933	45.7494
	237.066	45.5775
	237.2	45.5216
	237.333	45.4484
	237.467	45.4355
	237.6	45.3192
	237.733	45.2502
	237.867	45.1337
	238	45.0171
	238.133	45.0905
	238.267	44.9004
	238.4	44.8961
	238.533	44.7966
	238.667	44.7186
	238.8	44.684
	238.933	44.5756
	239.066	44.5409
	239.2	44.5322
	239.333	44.4498
	239.467	44.389
	239.6	44.3108
	239.733	44.2456
	239.867	44.1847
	240	44.1456
	240.133	44.176
	240.267	44.0977
	240.4	44.028
	240.533	43.9888
	240.667	43.9801
	240.8	43.8711
	240.933	43.8188
	241.066	43.7839
	241.2	43.7228
	241.333	43.6747
	241.467	43.6747
	241.6	43.6223
	241.733	43.5261
	241.867	43.4299
	242	43.4255
	242.133	43.316
	242.267	43.3116
	242.4	43.2371
	242.533	43.2634
	242.667	43.202
	242.8	43.1319
	242.933	43.1055
	243.066	43.088
	243.2	43.0572
	243.333	42.9914
	243.467	42.943
	243.6	42.9562
	243.733	42.8903
	243.867	42.9035
	243.867	42.8639
	244	42.7627
	244.133	42.7759
	244.267	42.8155
	244.4	42.7099
	244.533	42.6923
	244.667	42.6835
	244.8	42.5865
	244.933	42.5336
	245.066	42.5116
	245.2	42.5204
	245.333	42.4366
	245.467	42.4675
	245.6	42.4983
	245.733	42.5116
	245.867	42.3968
	246	42.3792
	246.133	42.2997
	246.267	42.4057
	246.4	42.3483
	246.533	42.3262
	246.667	42.2953
	246.8	42.282
	246.933	42.2069
	247.066	42.2069
	247.2	42.1715
	247.333	42.2997
	247.467	42.2467
	247.6	42.2467
	247.733	42.2422
	247.867	42.1759
	248	42.1228
	248.133	42.198
	248.267	42.1449
	248.4	42.1007
	248.533	42.0919
	248.667	42.1095
	248.8	42.1626
	248.933	42.0299
	249.066	42.0564
	249.2	42.114
	249.333	42.0476
	249.467	42.083
	249.6	42.0387
	249.733	42.0653
	249.867	41.9058
	250	42.0387
	250.133	41.9811
	250.267	41.9679
	250.4	41.9856
	250.533	42.0121
	250.667	41.9811
	250.8	42.0919
	250.933	42.1051
	251.066	41.9679
	251.2	42.0077
	251.333	42.1051
	251.467	42.0874
	251.6	42.0254
	251.733	42.0476
	251.867	42.0564
	252	42.1317
	252.133	42.0874
	252.267	42.1228
	252.4	42.0919
	252.533	42.1671
	252.667	42.1936
	252.8	42.0919
	252.933	42.0564
	253.066	42.114
	253.2	42.114
	253.333	42.1405
	253.467	42.114
	253.6	42.1759
	253.733	42.1405
	253.867	42.1582
	254	42.1405
	254.133	42.1405
	254.267	42.1803
	254.4	42.1892
	254.533	42.1449
	254.667	42.1671
	254.8	42.2024
	254.933	42.2069
	255.066	42.1671
	255.2	42.229
	255.333	42.1317
	255.467	42.1892
	255.6	42.2422
	255.733	42.1848
	255.867	42.2157
	256	42.1671
	256.133	42.2378
	256.267	42.2246
	256.4	42.2997
	256.533	42.2334
	256.667	42.1715
	256.8	42.2687
	256.933	42.2378
	257.066	42.2511
	257.2	42.335
	257.333	42.282
	257.467	42.3041
	257.6	42.3924
	257.733	42.3439
	257.867	42.4057
	258	42.4013
	258.133	42.3792
	258.267	42.3439
	258.4	42.4807
	258.533	42.3174
	258.667	42.4719
	258.8	42.4807
	258.933	42.3659
	259.066	42.4101
	259.2	42.4498
	259.333	42.4807
	259.467	42.4807
	259.6	42.4101
	259.733	42.4189
	259.867	42.4322
	260	42.3439
	260.133	42.4233
	260.267	42.4719
	260.4	42.5072
	260.533	42.5689
	260.667	42.4807
	260.8	42.5998
	260.933	42.4983
	261.066	42.5292
	261.2	42.4719
	261.333	42.5204
	261.467	42.5027
	261.6	42.5027
	261.733	42.679
	261.867	42.7143
	262	42.7275
	262.133	42.6526
	262.267	42.8243
	262.4	42.7979
	262.533	42.7583
	262.667	42.7715
	262.8	42.7539
	262.933	42.7803
	263.066	42.9342
	263.2	42.8023
	263.333	42.8683
	263.467	42.7759
	263.6	42.8287
	263.733	42.8551
	263.867	42.8463
	264	42.8023
	264.133	42.8815
	264.267	42.9738
	264.4	42.9035
	264.533	42.8903
	264.667	42.965
	264.8	43.0441
	264.933	42.9211
	265.066	42.8947
	265.2	42.9826
	265.333	42.9914
	265.467	43.0572
	265.6	43.0704
	265.733	43.0748
	265.867	43.1362
	266	43.1933
	266.133	43.1669
	266.267	43.2371
	266.4	43.3072
	266.533	43.3248
	266.667	43.3423
[truncated: 2,230 more rows]

## Sheet: Positon change in c-f
	0.5Hz		1Hz		0.67Hz		2Hz
Name	time	d	time	d	time	d	time	d
Units	s	mm	s	mm	s	mm	s	mm
	12	-0.05923	140	-0.08885	253.2	-0.08885	371.667	-0.11847
	12.0333	-0.05923	140.033	-0.08885	253.233	-0.08885	371.7	-0.11847
	12.0667	-0.05923	140.067	0.08885	253.267	-0.08885	371.733	-0.11847
	12.1	-0.05923	140.1	0.32578	253.3	-0.08885	371.767	-0.11847
	12.1333	-0.05923	140.133	0.44425	253.333	-0.08885	371.8	-0.11847
	12.1667	-0.05923	140.167	0.44425	253.367	-0.08885	371.833	-0.11847
	12.2	-0.05923	140.2	0.44425	253.4	-0.08885	371.867	-0.11847
	12.2333	-0.05923	140.233	0.44425	253.433	-0.08885	371.9	-0.05923
	12.2667	-0.05923	140.267	0.44425	253.467	-0.08885	371.933	0.20732
	12.3	-0.05923	140.3	0.44425	253.5	-0.08885	371.967	0.41463
	12.3333	-0.05923	140.333	0.44425	253.533	-0.05923	372	0.41463
	12.3667	-0.05923	140.367	0.29617	253.567	-0.05923	372.033	0.41463
	12.4	-0.05923	140.4	-0.02962	253.6	-0.05923	372.067	0.41463
	12.4333	-0.05923	140.433	-0.02962	253.633	-0.05923	372.1	0.41463
	12.4667	-0.02962	140.467	-0.08885	253.667	-0.05923	372.133	0.23693
	12.5	0	140.5	-0.08885	253.7	-0.05923	372.167	-0.11847
	12.5333	0.05923	140.533	-0.08885	253.733	-0.05923	372.2	-0.11847
	12.5667	0.11847	140.567	-0.08885	253.767	-0.05923	372.233	-0.11847
	12.6	0.23693	140.6	-0.08885	253.8	-0.05923	372.267	-0.11847
	12.6333	0.23693	140.633	-0.08885	253.833	-0.05923	372.3	-0.11847
	12.6667	0.38502	140.667	-0.08885	253.867	-0.05923	372.333	-0.08885
	12.7	0.47387	140.7	-0.08885	253.9	-0.05923	372.367	-0.02962
	12.7333	0.47387	140.733	-0.08885	253.933	-0.05923	372.4	0.08885
	12.7667	0.47387	140.767	-0.08885	253.967	-0.05923	372.433	0.08885
	12.8	0.47387	140.8	-0.08885	254	-0.05923	372.467	0.23693
	12.8333	0.47387	140.833	-0.08885	254.033	-0.05923	372.5	0.41463
	12.8667	0.47387	140.867	-0.08885	254.067	-0.02962	372.533	0.41463
	12.9	0.44425	140.9	-0.08885	254.1	0.08885	372.567	0.41463
	12.9333	0.23693	140.933	-0.08885	254.133	0.23693	372.6	0.41463
	12.9667	-0.02962	140.967	-0.08885	254.167	0.47387	372.633	0.41463
	13	-0.05923	141	0	254.2	0.47387	372.667	0.41463
	13.0333	-0.05923	141.033	0	254.233	0.47387	372.7	0.41463
	13.0667	-0.05923	141.067	0.11847	254.267	0.47387	372.733	0.41463
	13.1	-0.05923	141.1	0.20732	254.3	0.44425	372.767	0.23693
	13.1333	-0.05923	141.133	0.41463	254.333	0.26655	372.8	-0.11847
	13.1667	-0.05923	141.167	0.44425	254.367	-0.05923	372.833	-0.11847
	13.2	-0.05923	141.2	0.44425	254.4	-0.08885	372.867	-0.11847
	13.2333	-0.05923	141.233	0.44425	254.433	-0.08885	372.9	-0.11847
	13.2667	-0.05923	141.267	0.44425	254.467	-0.08885	372.933	-0.11847
	13.3	-0.05923	141.3	0.44425	254.5	-0.05923	372.967	-0.11847
	13.3333	-0.05923	141.333	0.41463	254.533	-0.08885	373	-0.11847
	13.3667	-0.05923	141.367	0.29617	254.567	-0.08885	373.033	-0.11847
	13.4	-0.05923	141.4	0.08885	254.6	-0.08885	373.067	-0.11847
	13.4333	-0.05923	141.433	0.08885	254.633	-0.08885	373.1	-0.11847
	13.4667	-0.05923	141.467	-0.11847	254.667	-0.08885	373.133	-0.11847
	13.5	-0.05923	141.5	-0.11847	254.7	-0.08885	373.167	-0.11847
	13.5333	-0.05923	141.533	-0.11847	254.733	-0.08885	373.2	-0.11847
	13.5667	-0.05923	141.567	-0.11847	254.767	-0.08885	373.233	-0.11847
	13.6	-0.05923	141.6	-0.11847	254.8	-0.08885	373.267	-0.11847
	13.6333	-0.05923	141.633	-0.11847	254.833	-0.08885	373.3	-0.11847
	13.6667	-0.05923	141.667	-0.11847	254.867	-0.08885	373.333	0
	13.7	-0.05923	141.7	-0.08885	254.9	-0.08885	373.367	0.23693
	13.7333	-0.05923	141.733	-0.08885	254.933	-0.08885	373.4	0.41463
	13.7667	-0.05923	141.767	-0.08885	254.967	-0.08885	373.433	0.41463
	13.8	-0.05923	141.8	-0.11847	255	-0.08885	373.467	0.41463
	13.8333	-0.05923	141.833	-0.11847	255.033	-0.08885	373.5	0.41463
	13.8667	-0.05923	141.867	-0.11847	255.067	-0.08885	373.533	0.41463
	13.9	-0.02962	141.9	-0.11847	255.1	-0.08885	373.567	0.23693
	13.9333	-0.02962	141.933	-0.11847	255.133	-0.05923	373.6	-0.05923
	13.9667	-0.02962	141.967	-0.11847	255.167	-0.05923	373.633	-0.05923
	14	-0.02962	142	-0.11847	255.2	0.02962	373.667	-0.11847
	14.0333	-0.02962	142.033	-0.11847	255.233	0.02962	373.7	-0.11847
	14.0667	-0.05923	142.067	-0.08885	255.267	0.26655	373.733	-0.11847
	14.1	-0.05923	142.1	-0.08885	255.3	0.47387	373.767	-0.11847
	14.1333	-0.05923	142.133	-0.05923	255.333	0.47387	373.8	-0.11847
	14.1667	-0.05923	142.167	0.02962	255.367	0.47387	373.833	-0.11847
	14.2	-0.05923	142.2	0.1777	255.4	0.47387	373.867	0.02962
	14.2333	-0.05923	142.233	0.1777	255.433	0.47387	373.9	0.1777
	14.2667	-0.02962	142.267	0.41463	255.467	0.47387	373.933	0.38502
	14.3	-0.05923	142.3	0.44425	255.5	0.47387	373.967	0.44425
	14.3333	-0.05923	142.333	0.44425	255.533	0.47387	374	0.44425
	14.3667	-0.05923	142.367	0.44425	255.567	0.32578	374.033	0.44425
	14.4	-0.05923	142.4	0.44425	255.6	-0.02962	374.067	0.44425
	14.4333	-0.05923	142.433	0.44425	255.633	-0.02962	374.1	0.44425
	14.4667	-0.05923	142.467	0.44425	255.667	-0.05923	374.133	0.41463
	14.5	-0.05923	142.5	0.41463	255.7	-0.05923	374.167	0.29617
	14.5333	-0.05923	142.533	0.29617	255.733	-0.05923	374.2	0.02962
	14.5667	-0.05923	142.567	0.02962	255.767	-0.05923	374.233	0.02962
	14.6	-0.05923	142.6	-0.11847	255.8	-0.05923	374.267	-0.11847
	14.6333	-0.05923	142.633	-0.11847	255.833	-0.05923	374.3	-0.11847
	14.6667	-0.05923	142.667	-0.11847	255.867	-0.05923	374.333	-0.11847
	14.7	-0.05923	142.7	-0.11847	255.9	-0.05923	374.367	-0.11847
	14.7333	-0.05923	142.733	-0.11847	255.933	-0.08885	374.4	-0.11847
	14.7667	0	142.767	-0.11847	255.967	-0.08885	374.433	-0.11847
	14.8	0.23693	142.8	-0.11847	256	-0.08885	374.467	-0.11847
	14.8333	0.23693	142.833	-0.11847	256.033	-0.08885	374.5	-0.11847
	14.8667	0.47387	142.867	-0.11847	256.067	-0.08885	374.533	-0.11847
	14.9	0.47387	142.9	-0.11847	256.1	-0.08885	374.567	-0.08885
	14.9333	0.47387	142.933	-0.11847	256.133	-0.08885	374.6	-0.08885
	14.9667	0.47387	142.967	-0.11847	256.167	-0.08885	374.633	-0.08885
	15	0.47387	143	-0.11847	256.2	-0.08885	374.667	-0.08885
	15.0333	0.47387	143.033	-0.11847	256.233	-0.08885	374.7	-0.08885
	15.0667	0.41463	143.067	-0.11847	256.267	-0.08885	374.733	-0.08885
	15.1	0.23693	143.1	-0.11847	256.3	-0.11847	374.767	-0.11847
	15.1333	-0.05923	143.133	-0.11847	256.333	-0.11847	374.8	-0.11847
	15.1667	-0.08885	143.167	-0.11847	256.367	-0.11847	374.833	-0.11847
	15.2	-0.08885	143.2	-0.11847	256.4	-0.11847	374.867	-0.11847
	15.2333	-0.08885	143.233	-0.11847	256.433	-0.11847	374.9	0.02962
	15.2667	-0.08885	143.267	-0.11847	256.467	-0.11847	374.933	0.1777
	15.3	-0.08885	143.3	-0.11847	256.5	-0.08885	374.967	0.26655
	15.3333	-0.08885	143.333	-0.05923	256.533	-0.11847	375	0.3554
	15.3667	-0.08885	143.367	0.02962	256.567	-0.08885	375.033	0.3554
	15.4	-0.08885	143.4	0.20732	256.6	-0.08885	375.067	0.41463
	15.4333	-0.08885	143.433	0.20732	256.633	-0.08885	375.1	0.41463
	15.4667	-0.08885	143.467	0.38502	256.667	-0.08885	375.133	0.14808
	15.5	-0.08885	143.5	0.44425	256.7	-0.02962	375.167	-0.11847
	15.5333	-0.08885	143.533	0.44425	256.733	0.11847	375.2	-0.11847
	15.5667	-0.08885	143.567	0.44425	256.767	0.3554	375.233	-0.11847
	15.6	-0.08885	143.6	0.44425	256.8	0.44425	375.267	-0.11847
	15.6333	-0.08885	143.633	0.44425	256.833	0.44425	375.3	-0.11847
	15.6667	-0.08885	143.667	0.44425	256.867	0.44425	375.333	-0.11847
	15.7	-0.08885	143.7	0.44425	256.9	0.44425	375.367	-0.11847
	15.7333	-0.08885	143.733	0.41463	256.933	0.44425	375.4	-0.08885
	15.7667	-0.08885	143.767	0.29617	256.967	0.41463	375.433	-0.08885
	15.8	-0.05923	143.8	0.05923	257	0.1777	375.467	0
	15.8333	-0.05923	143.833	0.05923	257.033	0.1777	375.5	0.11847
	15.8667	-0.05923	143.867	-0.08885	257.067	-0.11847	375.533	0.11847
	15.9	-0.08885	143.9	-0.08885	257.1	-0.11847	375.567	0.14808
	15.9333	-0.08885	143.933	-0.08885	257.133	-0.11847	375.6	0.1777
	15.9667	-0.08885	143.967	-0.08885	257.167	-0.11847	375.633	0.1777
	16	-0.08885	144	-0.08885	257.2	-0.11847	375.667	0.02962
	16.0333	-0.08885	144.033	-0.08885	257.233	-0.11847	375.7	-0.08885
	16.0667	-0.08885	144.067	-0.08885	257.267	-0.11847	375.733	-0.11847
	16.1	-0.08885	144.1	-0.08885	257.3	-0.11847	375.767	-0.11847
	16.1333	-0.08885	144.133	-0.08885	257.333	-0.11847	375.8	-0.11847
	16.1667	-0.05923	144.167	-0.08885	257.367	-0.11847	375.833	-0.11847
	16.2	-0.05923	144.2	-0.08885	257.4	-0.11847	375.867	-0.11847
	16.2333	-0.05923	144.233	-0.08885	257.433	-0.11847	375.9	-0.11847
	16.2667	-0.05923	144.267	-0.08885	257.467	-0.11847	375.933	-0.11847
	16.3	-0.05923	144.3	-0.08885	257.5	-0.11847	375.967	-0.11847
	16.3333	-0.05923	144.333	-0.08885	257.533	-0.11847	376	-0.11847
	16.3667	-0.05923	144.367	-0.08885	257.567	-0.11847	376.033	-0.11847
	16.4	-0.05923	144.4	-0.08885	257.6	-0.11847	376.067	-0.11847
	16.4333	-0.05923	144.433	-0.11847	257.633	-0.11847	376.1	-0.11847
	16.4667	-0.05923	144.467	-0.11847	257.667	-0.11847	376.133	-0.11847
	16.5	-0.05923	144.5	-0.11847	257.7	-0.11847	376.167	-0.11847
	16.5333	-0.05923	144.533	-0.11847	257.733	-0.11847	376.2	-0.11847
	16.5667	-0.05923	144.567	-0.11847	257.767	-0.11847	376.233	-0.11847
	16.6	-0.05923	144.6	-0.11847	257.8	-0.11847	376.267	-0.11847
	16.6333	-0.05923	144.633	-0.11847	257.833	-0.11847	376.3	-0.11847
	16.6667	-0.05923	144.667	-0.11847	257.867	-0.11847	376.333	-0.05923
	16.7	-0.05923	144.7	-0.08885	257.9	-0.11847	376.367	0.02962
	16.7333	-0.05923	144.733	0.05923	257.933	-0.11847	376.4	0.14808
	16.7667	-0.05923	144.767	0.29617	257.967	-0.11847	376.433	0.14808
	16.8	-0.05923	144.8	0.41463	258	-0.11847	376.467	0.23693
	16.8333	-0.05923	144.833	0.41463	258.033	-0.11847	376.5	0.26655
	16.8667	-0.05923	144.867	0.41463	258.067	-0.11847	376.533	0.1777
	16.9	-0.05923	144.9	0.41463	258.1	-0.11847	376.567	-0.08885
	16.9333	-0.05923	144.933	0.41463	258.133	-0.11847	376.6	-0.11847
	16.9667	-0.05923	144.967	0.29617	258.167	-0.08885	376.633	-0.11847
	17	-0.05923	145	0	258.2	-0.05923	376.667	-0.11847
